# Supplementary material for: Transcriptome-Wide Characterization of Seed Aging in Rice: Identification of Specific Long-Lived mRNAs for Seed Longevity
Source: Front Plant Sci. 2022 May 16;13:857390. doi: 10.3389/fpls.2022.857390 (PMC9149411; doi:10.3389/fpls.2022.857390)
Supplement: Supplementary file 1 [file Table_1.XLSX]

## Sheet: Sheet1
Table1. Abbreviated name of different varieties
	abbreviation	varieties	genetic background
hybrid rice varieties	LLY534	longliangyou 534	indica
	LLYHZ	longliangyouhuazhan	indica
	LLY1353	longliangyou 1353	indica
	JLY1212	jingliangyou 1212	indica
	SLY5814	shenliangyou 5814	indica
	LLY1988	longliangyou 1988	indica
	HR2	huarun 2	indica
conventional rice varieties	YH988	Y hong 988	indica
	NX32	nongxiang 32	indica
	XW13	xiangwan 13	indica
	HM	heimi	japonica
	YZX	yuzhenxiang	indica
	XEH	xing 2	indica
	YC	yuchi	indica
