# Supplementary material for: Transcriptome-Wide Characterization of Seed Aging in Rice: Identification of Specific Long-Lived mRNAs for Seed Longevity
Source: Front Plant Sci. 2022 May 16;13:857390. doi: 10.3389/fpls.2022.857390 (PMC9149411; doi:10.3389/fpls.2022.857390)
Supplement: Supplementary file 2 [file Table_2.XLSX]

## Sheet: NX32-natural vs NX32-0d
Genes with significant (> 2-fold, p≤0.05) expression in NX32 natural aging V.S. NX32 Mock as determined by RNA-seq analysis
gene_id	gene_name	GO	KEGG	log2FC	pval
MSTRG.10032	LOC_Os02g07910	NA	NA	-1.28	0.01
MSTRG.10054	LOC_Os02g08230	GO:0010025(wax biosynthetic process);GO:0043447(alkane biosynthetic process);GO:0046184(aldehyde biosynthetic process);GO:0046184(aldehyde biosynthetic process)	00073(Cutin, suberine and wax biosynthesis);00073(Cutin, suberine and wax biosynthesis)	-1.61	0.01
MSTRG.10059	LOC_Os02g08330	GO:0003674(molecular_function);GO:0008150(biological_process);GO:0009507(chloroplast)	01200(Carbon metabolism);01230(Biosynthesis of amino acids);00920(Sulfur metabolism);00270(Cysteine and methionine metabolism)	-4.09	0.03
MSTRG.10102	LOC_Os02g09320	GO:0016020(membrane);GO:0016709(oxidoreductase activity, acting on paired donors, with incorporation or reduction of molecular oxygen, NAD(P)H as one donor, and incorporation of one atom of oxygen);GO:0044550(secondary metabolite biosynthetic process)	00909(Sesquiterpenoid and triterpenoid biosynthesis)	-3	0.02
MSTRG.10109	LOC_Os02g09420	GO:0004061(arylformamidase activity);GO:0019441(tryptophan catabolic process to kynurenine)	NA	1.3	0.01
MSTRG.10115	LOC_Os02g09510	GO:0009813(flavonoid biosynthetic process);GO:0043231(intracellular membrane-bounded organelle);GO:0052696(flavonoid glucuronidation);GO:0080043(quercetin 3-O-glucosyltransferase activity);GO:0080044(quercetin 7-O-glucosyltransferase activity)	00940(Phenylpropanoid biosynthesis)	-2.56	0.05
MSTRG.10147	LOC_Os02g09930	GO:0000139(Golgi membrane);GO:0005794(Golgi apparatus);GO:0010192(mucilage biosynthetic process);GO:0016021(integral component of membrane);GO:0016757(transferase activity, transferring glycosyl groups);GO:0047259(glucomannan 4-beta-mannosyltransferase activity);GO:0048359(mucilage metabolic process involved in seed coat development);GO:0051753(mannan synthase activity);GO:0071555(cell wall organ…	NA	-1.78	0.03
MSTRG.10154		NA	NA	1.05	0.02
MSTRG.1024	LOC_Os01g16220	GO:0005635(nuclear envelope);GO:0006998(nuclear envelope organization)	NA	1.49	0
MSTRG.10282	LOC_Os02g12570	GO:0005634(nucleus);GO:0006378(mRNA polyadenylation);GO:0006379(mRNA cleavage);GO:0006388(tRNA splicing, via endonucleolytic cleavage and ligation);GO:0051731(polynucleotide 5'-hydroxyl-kinase activity)	03015(mRNA surveillance pathway)	1.01	0.04
MSTRG.10311	LOC_Os02g12880	GO:0005509(calcium ion binding);GO:0005783(endoplasmic reticulum);GO:0005794(Golgi apparatus);GO:0005886(plasma membrane);GO:0016021(integral component of membrane);GO:0016021(integral component of membrane)	NA	1.17	0.03
MSTRG.10322	LOC_Os02g13290	GO:0016791(phosphatase activity)	00750(Vitamin B6 metabolism)	-2.85	0
MSTRG.1034	LOC_Os01g16450	GO:0004601(peroxidase activity);GO:0009505(plant-type cell wall);GO:0009664(plant-type cell wall organization)	00940(Phenylpropanoid biosynthesis)	-1.71	0.05
MSTRG.10426	LOC_Os02g15060	NA	NA	1	0.03
MSTRG.10436	LOC_Os02g15178	NA	NA	1.65	0.04
MSTRG.10511	LOC_Os02g16820	NA	NA	1.04	0.01
MSTRG.10526		NA	NA	1.85	0.05
MSTRG.10749		NA	NA	1.11	0.04
MSTRG.1076	LOC_Os01g16950	GO:0000209(protein polyubiquitination);GO:0042787(protein ubiquitination involved in ubiquitin-dependent protein catabolic process);GO:0043161(proteasome-mediated ubiquitin-dependent protein catabolic process);GO:0061630(ubiquitin protein ligase activity)	03013(RNA transport)	1.41	0.01
MSTRG.10833	LOC_Os02g24330	GO:0003743(translation initiation factor activity);GO:0005634(nucleus);GO:0005737(cytoplasm);GO:0006412(translation);GO:0006413(translational initiation);GO:0006413(translational initiation)	NA	-1.34	0.03
MSTRG.10891		NA	NA	1.38	0.05
MSTRG.1094	LOC_Os01g17214	GO:0005215(transporter activity);GO:0016021(integral component of membrane);GO:0055085(transmembrane transport)	03040(Spliceosome)	-1.07	0.01
MSTRG.1099	LOC_Os01g17320	GO:0003677(DNA binding);GO:0005739(mitochondrion);GO:0008150(biological_process);GO:0009941(chloroplast envelope)	NA	-1.6	0
MSTRG.11058	LOC_Os02g29500	NA	NA	1.32	0
MSTRG.11104	LOC_Os02g30230	GO:0000145(exocyst);GO:0005737(cytoplasm);GO:0005829(cytosol);GO:0005886(plasma membrane);GO:0006887(exocytosis);GO:0006904(vesicle docking involved in exocytosis);GO:0006904(vesicle docking involved in exocytosis)	NA	-1.34	0.03
MSTRG.11117	LOC_Os02g30470	GO:0003674(molecular_function);GO:0008150(biological_process);GO:0016021(integral component of membrane)	NA	-1.2	0.05
MSTRG.11147	LOC_Os02g31140	GO:0005634(nucleus);GO:0008150(biological_process)	NA	1.42	0
MSTRG.11166	LOC_Os02g31910	GO:0015079(potassium ion transmembrane transporter activity);GO:0016020(membrane);GO:0016020(membrane)	NA	-1.03	0.04
MSTRG.11241	LOC_Os02g32750	GO:0000139(Golgi membrane);GO:0005794(Golgi apparatus);GO:0010411(xyloglucan metabolic process);GO:0016021(integral component of membrane);GO:0016740(transferase activity);GO:0016757(transferase activity, transferring glycosyl groups);GO:0033843(xyloglucan 6-xylosyltransferase activity);GO:0033843(xyloglucan 6-xylosyltransferase activity)	NA	3.1	0.03
MSTRG.11243	LOC_Os02g32760	GO:0002181(cytoplasmic translation);GO:0003735(structural constituent of ribosome);GO:0022625(cytosolic large ribosomal subunit);GO:0030687(preribosome, large subunit precursor);GO:0070180(large ribosomal subunit rRNA binding)	03010(Ribosome)	-2.1	0
MSTRG.11255	LOC_Os02g32990	GO:0003674(molecular_function);GO:0005634(nucleus);GO:0080167(response to karrikin)	NA	1.17	0.01
MSTRG.11339	LOC_Os02g34630	GO:0000784(nuclear chromosome, telomeric region);GO:0003691(double-stranded telomeric DNA binding);GO:0031627(telomeric loop formation);GO:0031627(telomeric loop formation)	NA	-1.18	0.05
MSTRG.11360		NA	NA	1.19	0
MSTRG.11393	LOC_Os02g35500	GO:0003858(3-hydroxybutyrate dehydrogenase activity);GO:0004616(phosphogluconate dehydrogenase (decarboxylating) activity);GO:0005739(mitochondrion);GO:0005829(cytosol);GO:0006979(response to oxidative stress);GO:0030267(glyoxylate reductase (NADP) activity);GO:0051287(NAD binding);GO:0055114(oxidation-reduction process)	01200(Carbon metabolism);00630(Glyoxylate and dicarboxylate metabolism);00650(Butanoate metabolism)	-1.25	0.03
MSTRG.11422	LOC_Os02g35940	GO:0005634(nucleus);GO:0008152(metabolic process);GO:0052689(carboxylic ester hydrolase activity)	03410(Base excision repair)	-3.79	0.02
MSTRG.11424	LOC_Os02g35950	GO:0005634(nucleus);GO:0008143(poly(A) binding);GO:0010494(cytoplasmic stress granule);GO:0034605(cellular response to heat)	03013(RNA transport)	1.04	0.01
MSTRG.11432	LOC_Os02g36140	GO:0000287(magnesium ion binding);GO:0009507(chloroplast);GO:0009536(plastid);GO:0009570(chloroplast stroma);GO:0009686(gibberellin biosynthetic process);GO:0009740(gibberellic acid mediated signaling pathway);GO:0009899(ent-kaurene synthase activity);GO:0009899(ent-kaurene synthase activity)	00904(Diterpenoid biosynthesis);00904(Diterpenoid biosynthesis)	-2.43	0.05
MSTRG.11531	LOC_Os02g37930	GO:0031305(integral component of mitochondrial inner membrane);GO:0033617(mitochondrial respiratory chain complex IV assembly);GO:0097249(mitochondrial respiratory chain supercomplex)	NA	-1.49	0
MSTRG.11625	LOC_Os02g39330	GO:0000272(polysaccharide catabolic process);GO:0004568(chitinase activity);GO:0005576(extracellular region);GO:0005618(cell wall);GO:0006032(chitin catabolic process);GO:0006952(defense response);GO:0008061(chitin binding);GO:0009611(response to wounding);GO:0009617(response to bacterium);GO:0009626(plant-type hypersensitive response);GO:0010262(somatic embryogenesis);GO:0016998(cell wall macrom…	00520(Amino sugar and nucleotide sugar metabolism)	-2.31	0.01
MSTRG.1165		NA	NA	1.22	0.02
MSTRG.11696	LOC_Os02g40080	GO:0005515(protein binding);GO:0005622(intracellular);GO:0005623(cell);GO:0008565(protein transporter activity);GO:0009507(chloroplast);GO:0009706(chloroplast inner membrane);GO:0016020(membrane);GO:0016021(integral component of membrane);GO:0045037(protein import into chloroplast stroma)	NA	-1.11	0.03
MSTRG.11751	LOC_Os02g41580	GO:0004683(calmodulin-dependent protein kinase activity);GO:0005516(calmodulin binding);GO:0005634(nucleus);GO:0005737(cytoplasm);GO:0005886(plasma membrane);GO:0009738(abscisic acid-activated signaling pathway);GO:0009931(calcium-dependent protein serine/threonine kinase activity);GO:0018105(peptidyl-serine phosphorylation);GO:0035556(intracellular signal transduction);GO:0046777(protein autopho…	04626(Plant-pathogen interaction)	-1.64	0.01
MSTRG.11780	LOC_Os02g41890	GO:0001653(peptide receptor activity);GO:0004674(protein serine/threonine kinase activity);GO:0005524(ATP binding);GO:0005886(plasma membrane);GO:0006468(protein phosphorylation);GO:0007169(transmembrane receptor protein tyrosine kinase signaling pathway);GO:0009507(chloroplast);GO:0009611(response to wounding);GO:0016021(integral component of membrane)	04626(Plant-pathogen interaction)	-1.97	0.05
MSTRG.11785	LOC_Os02g41954	NA	NA	-3.1	0.05
MSTRG.11811	LOC_Os02g42310	GO:0004185(serine-type carboxypeptidase activity);GO:0005773(vacuole);GO:0051603(proteolysis involved in cellular protein catabolic process);GO:0051603(proteolysis involved in cellular protein catabolic process)	00460(Cyanoamino acid metabolism);00460(Cyanoamino acid metabolism)	-2.77	0.03
MSTRG.11838	LOC_Os02g42670	GO:0003674(molecular_function);GO:0005634(nucleus);GO:0006952(defense response);GO:0009507(chloroplast);GO:0010267(production of ta-siRNAs involved in RNA interference)	NA	1.4	0.03
MSTRG.11850	LOC_Os02g42850	GO:0003677(DNA binding);GO:0003700(transcription factor activity, sequence-specific DNA binding);GO:0005634(nucleus);GO:0006355(regulation of transcription, DNA-templated);GO:0006355(regulation of transcription, DNA-templated)	00190(Oxidative phosphorylation);00860(Porphyrin and chlorophyll metabolism);00860(Porphyrin and chlorophyll metabolism)	-2.1	0
MSTRG.11896		NA	NA	-1.45	0.05
MSTRG.11939	LOC_Os02g44111	GO:0003674(molecular_function);GO:0005737(cytoplasm);GO:0016021(integral component of membrane)	04130(SNARE interactions in vesicular transport)	-1.68	0.04
MSTRG.11999	LOC_Os02g44850	NA	NA	1.21	0.02
MSTRG.1200	LOC_Os01g20030	NA	NA	-3.27	0.01
MSTRG.12051	LOC_Os02g45390	GO:0043161(proteasome-mediated ubiquitin-dependent protein catabolic process);GO:0061630(ubiquitin protein ligase activity)	00563(Glycosylphosphatidylinositol(GPI)-anchor biosynthesis)	-2.62	0.02
MSTRG.12136	LOC_Os02g46560	GO:0005634(nucleus)	NA	1.3	0.01
MSTRG.12323	LOC_Os02g48950;LOC_Os02g48964	GO:0004842(ubiquitin-protein transferase activity);GO:0005524(ATP binding);GO:0005737(cytoplasm);GO:0006511(ubiquitin-dependent protein catabolic process);GO:0016567(protein ubiquitination);GO:0003674(molecular_function);GO:0005834(heterotrimeric G-protein complex);GO:0008150(biological_process);GO:0080008(Cul4-RING E3 ubiquitin ligase complex)	04141(Protein processing in endoplasmic reticulum);04120(Ubiquitin mediated proteolysis)	1.11	0.02
MSTRG.12353	LOC_Os02g49440	GO:0003677(DNA binding);GO:0003700(transcription factor activity, sequence-specific DNA binding);GO:0005634(nucleus);GO:0006351(transcription, DNA-templated);GO:0006355(regulation of transcription, DNA-templated);GO:0044212(transcription regulatory region DNA binding);GO:0046872(metal ion binding)	04712(Circadian rhythm - plant)	3.2	0.04
MSTRG.12524	LOC_Os02g51590	GO:0005829(cytosol);GO:0006094(gluconeogenesis);GO:0006096(glycolytic process);GO:0043456(regulation of pentose-phosphate shunt);GO:0046538(2,3-bisphosphoglycerate-dependent phosphoglycerate mutase activity)	01200(Carbon metabolism);01230(Biosynthesis of amino acids);00010(Glycolysis / Gluconeogenesis);00260(Glycine, serine and threonine metabolism)	-1.05	0
MSTRG.12532	LOC_Os02g51670	GO:0003677(DNA binding);GO:0003700(transcription factor activity, sequence-specific DNA binding);GO:0005515(protein binding);GO:0005634(nucleus);GO:0006351(transcription, DNA-templated);GO:0006355(regulation of transcription, DNA-templated);GO:0006970(response to osmotic stress);GO:0009409(response to cold);GO:0009414(response to water deprivation);GO:0009416(response to light stimulus);GO:000961…	04626(Plant-pathogen interaction)	-4.52	0.01
MSTRG.12541	LOC_Os02g51750	GO:0005509(calcium ion binding);GO:0005544(calcium-dependent phospholipid binding);GO:0009408(response to heat);GO:0009409(response to cold);GO:0009414(response to water deprivation);GO:0009651(response to salt stress);GO:0004601(peroxidase activity);GO:0005507(copper ion binding);GO:0005524(ATP binding);GO:0005618(cell wall);GO:0005634(nucleus);GO:0005739(mitochondrion);GO:0005773(vacuole);GO:00…	NA	1.02	0.05
MSTRG.12563	LOC_Os02g52010	GO:0003674(molecular_function);GO:0005576(extracellular region);GO:0005615(extracellular space);GO:0005618(cell wall);GO:0005794(Golgi apparatus);GO:0005829(cytosol);GO:0009505(plant-type cell wall);GO:0009741(response to brassinosteroid);GO:0048046(apoplast)	NA	1.19	0.05
MSTRG.12676	LOC_Os02g53520	GO:0003777(microtubule motor activity);GO:0005871(kinesin complex);GO:0007018(microtubule-based movement);GO:0016887(ATPase activity)	04144(Endocytosis)	-1.15	0.04
MSTRG.12688	LOC_Os02g53835	NA	NA	-2.66	0
MSTRG.127	LOC_Os01g02390	GO:0005886(plasma membrane);GO:0005886(plasma membrane)	00520(Amino sugar and nucleotide sugar metabolism);00520(Amino sugar and nucleotide sugar metabolism)	-1.96	0.04
MSTRG.12700	LOC_Os02g54010	GO:0004806(triglyceride lipase activity);GO:0005886(plasma membrane);GO:0006629(lipid metabolic process);GO:0016042(lipid catabolic process);GO:0016787(hydrolase activity)	NA	-1.24	0
MSTRG.12830	LOC_Os02g55640	GO:0005634(nucleus);GO:0005737(cytoplasm);GO:0043248(proteasome assembly)	03050(Proteasome)	-1.29	0.04
MSTRG.12883	LOC_Os02g56310	GO:0004683(calmodulin-dependent protein kinase activity);GO:0005516(calmodulin binding);GO:0005634(nucleus);GO:0005737(cytoplasm);GO:0005886(plasma membrane);GO:0009738(abscisic acid-activated signaling pathway);GO:0009931(calcium-dependent protein serine/threonine kinase activity);GO:0018105(peptidyl-serine phosphorylation);GO:0035556(intracellular signal transduction);GO:0046777(protein autopho…	04626(Plant-pathogen interaction)	1.55	0.02
MSTRG.12918	LOC_Os02g56580	NA	NA	1.13	0.01
MSTRG.12924		NA	NA	1.34	0.04
MSTRG.13012	LOC_Os02g57840	GO:0003677(DNA binding);GO:0005634(nucleus);GO:0008150(biological_process);GO:0008150(biological_process)	NA	-1.33	0.04
MSTRG.13069	LOC_Os02g58460;LOC_Os02g58470	GO:0000974(Prp19 complex);GO:0005654(nucleoplasm);GO:0005681(spliceosomal complex);GO:0016020(membrane);GO:0016445(somatic diversification of immunoglobulins);GO:0019899(enzyme binding);GO:0043065(positive regulation of apoptotic process);GO:0003674(molecular_function);GO:0005737(cytoplasm);GO:0005829(cytosol);GO:0008150(biological_process)	03040(Spliceosome)	1.08	0.04
MSTRG.13150	LOC_Os03g01740	GO:0004861(cyclin-dependent protein serine/threonine kinase inhibitor activity);GO:0005515(protein binding);GO:0071901(negative regulation of protein serine/threonine kinase activity)	NA	-6.04	0.01
MSTRG.13201	LOC_Os03g02514	GO:0016787(hydrolase activity);GO:0016787(hydrolase activity)	NA	-1.04	0.05
MSTRG.1325	LOC_Os01g23910	NA	NA	1.22	0
MSTRG.13403	LOC_Os03g05290	GO:0005887(integral component of plasma membrane);GO:0009705(plant-type vacuole membrane);GO:0009992(cellular water homeostasis);GO:0015250(water channel activity);GO:0015254(glycerol channel activity);GO:0034220(ion transmembrane transport);GO:0042807(central vacuole)	NA	1.09	0
MSTRG.13537	LOC_Os03g07226	NA	NA	1.02	0.03
MSTRG.13650	LOC_Os03g08500	GO:0003700(transcription factor activity, sequence-specific DNA binding);GO:0003700(transcription factor activity, sequence-specific DNA binding)	04626(Plant-pathogen interaction);04626(Plant-pathogen interaction)	2.62	0.04
MSTRG.13732	LOC_Os03g09860	GO:0006474(N-terminal protein amino acid acetylation);GO:0008080(N-acetyltransferase activity);GO:0008080(N-acetyltransferase activity)	NA	-1	0.04
MSTRG.13838	LOC_Os03g11060	GO:0005515(protein binding)	NA	1.27	0.03
MSTRG.13907	LOC_Os03g11910	GO:0005524(ATP binding);GO:0005737(cytoplasm);GO:0006457(protein folding);GO:0009408(response to heat);GO:0009644(response to high light intensity);GO:0042542(response to hydrogen peroxide);GO:0042542(response to hydrogen peroxide)	03040(Spliceosome);04141(Protein processing in endoplasmic reticulum);04144(Endocytosis);04144(Endocytosis)	-3.94	0
MSTRG.13913	LOC_Os03g12000	GO:0004004(ATP-dependent RNA helicase activity);GO:0010501(RNA secondary structure unwinding)	03040(Spliceosome)	-2.21	0.04
MSTRG.13994	LOC_Os03g13050	GO:0015292(uniporter activity)	NA	1.37	0.04
MSTRG.14032	LOC_Os03g13590	GO:0001708(cell fate specification);GO:0005515(protein binding);GO:0005634(nucleus);GO:0009880(embryonic pattern specification);GO:0046872(metal ion binding);GO:0090421(embryonic meristem initiation)	NA	1.35	0
MSTRG.14077	LOC_Os03g14180	GO:0009408(response to heat)	04141(Protein processing in endoplasmic reticulum)	1.47	0.03
MSTRG.1409		NA	NA	1.13	0.03
MSTRG.14119	LOC_Os03g14710	GO:0004674(protein serine/threonine kinase activity);GO:0005886(plasma membrane)	00500(Starch and sucrose metabolism)	1.39	0
MSTRG.14142	LOC_Os03g15050	GO:0004612(phosphoenolpyruvate carboxykinase (ATP) activity);GO:0005829(cytosol);GO:0006094(gluconeogenesis);GO:0006094(gluconeogenesis)	01200(Carbon metabolism);00010(Glycolysis / Gluconeogenesis);00020(Citrate cycle (TCA cycle));00620(Pyruvate metabolism);00710(Carbon fixation in photosynthetic organisms);00710(Carbon fixation in photosynthetic organisms)	-1.42	0.01
MSTRG.1416	LOC_Os01g26940	GO:0005509(calcium ion binding)	03040(Spliceosome)	-1.11	0.03
MSTRG.14222	LOC_Os03g16040	NA	NA	1.52	0.02
MSTRG.14225	LOC_Os03g16170	GO:0004722(protein serine/threonine phosphatase activity);GO:0005267(potassium channel activity);GO:0005886(plasma membrane);GO:0006470(protein dephosphorylation);GO:0009788(negative regulation of abscisic acid-activated signaling pathway);GO:0009939(positive regulation of gibberellic acid mediated signaling pathway);GO:0010030(positive regulation of seed germination);GO:0046872(metal ion binding…	04075(Plant hormone signal transduction);04931(Insulin resistance);04931(Insulin resistance)	-1.68	0
MSTRG.14275		NA	NA	1.09	0.01
MSTRG.14279	LOC_Os03g16700	GO:0000783(nuclear telomere cap complex);GO:0003691(double-stranded telomeric DNA binding);GO:0031627(telomeric loop formation);GO:0031627(telomeric loop formation)	NA	-1.15	0
MSTRG.14316	LOC_Os03g17040	NA	NA	1.03	0
MSTRG.14325	LOC_Os03g17174;LOC_Os03g17170	GO:0005634(nucleus);GO:0005737(cytoplasm);GO:0007165(signal transduction);GO:0008270(zinc ion binding);GO:0009640(photomorphogenesis);GO:0016567(protein ubiquitination);GO:0016607(nuclear speck);GO:0031648(protein destabilization);GO:0035091(phosphatidylinositol binding);GO:0050999(regulation of nitric-oxide synthase activity);GO:0061630(ubiquitin protein ligase activity);GO:0005509(calcium ion b…	00195(Photosynthesis)	-3.29	0.01
MSTRG.14338	LOC_Os03g17310	GO:0005783(endoplasmic reticulum);GO:0005887(integral component of plasma membrane);GO:0019829(cation-transporting ATPase activity)	00190(Oxidative phosphorylation)	-1.14	0.05
MSTRG.14345	LOC_Os03g17470	NA	NA	1.01	0.05
MSTRG.14354	LOC_Os03g17600	GO:0005576(extracellular region);GO:0009507(chloroplast)	NA	1.34	0.01
MSTRG.14360	LOC_Os03g17670	NA	NA	1.34	0.03
MSTRG.14379	LOC_Os03g17800	GO:0005737(cytoplasm);GO:0006810(transport);GO:0007165(signal transduction);GO:0008526(phosphatidylinositol transporter activity)	NA	-1.22	0.01
MSTRG.14410	LOC_Os03g18170	GO:0004702(receptor signaling protein serine/threonine kinase activity);GO:0005737(cytoplasm)	04626(Plant-pathogen interaction)	1.55	0.02
MSTRG.14428	LOC_Os03g18400	NA	NA	-1.39	0.02
MSTRG.14506	LOC_Os03g19500	GO:0005737(cytoplasm);GO:0031625(ubiquitin protein ligase binding);GO:0061630(ubiquitin protein ligase activity)	04141(Protein processing in endoplasmic reticulum);04120(Ubiquitin mediated proteolysis)	-1.89	0.01
MSTRG.14564	LOC_Os03g20380	GO:0004674(protein serine/threonine kinase activity);GO:0005634(nucleus);GO:0005737(cytoplasm);GO:0006468(protein phosphorylation);GO:0035556(intracellular signal transduction);GO:0035556(intracellular signal transduction)	04140(Regulation of autophagy);04931(Insulin resistance);04931(Insulin resistance)	-1.14	0.02
MSTRG.14570	LOC_Os03g20500	GO:0003674(molecular_function);GO:0005634(nucleus);GO:0008150(biological_process)	NA	-2.09	0.01
MSTRG.14657	LOC_Os03g21600	NA	NA	1.04	0.03
MSTRG.14722		NA	NA	1.93	0.02
MSTRG.14758	LOC_Os03g22790	GO:0000272(polysaccharide catabolic process);GO:0005737(cytoplasm);GO:0009507(chloroplast);GO:0016161(beta-amylase activity)	00500(Starch and sucrose metabolism)	-1.25	0.05
MSTRG.14769	LOC_Os03g23020	GO:0003674(molecular_function);GO:0005634(nucleus);GO:0008150(biological_process)	NA	-1.05	0
MSTRG.14855	LOC_Os03g25720	GO:0003674(molecular_function);GO:0005515(protein binding);GO:0005634(nucleus);GO:0008150(biological_process);GO:0010099(regulation of photomorphogenesis);GO:0016607(nuclear speck);GO:0055121(response to high fluence blue light stimulus by blue high-fluence system);GO:0080022(primary root development)	NA	1.02	0.03
MSTRG.14901	LOC_Os03g26860	GO:0000028(ribosomal small subunit assembly);GO:0000462(maturation of SSU-rRNA from tricistronic rRNA transcript (SSU-rRNA, 5.8S rRNA, LSU-rRNA));GO:0003735(structural constituent of ribosome);GO:0005763(mitochondrial small ribosomal subunit);GO:0006412(translation);GO:0048027(mRNA 5'-UTR binding);GO:0070181(small ribosomal subunit rRNA binding)	03010(Ribosome)	1.05	0.05
MSTRG.14947	LOC_Os03g27820	GO:0003674(molecular_function);GO:0005737(cytoplasm);GO:0008150(biological_process)	NA	-1.4	0.01
MSTRG.14981	LOC_Os03g28410	GO:0000028(ribosomal small subunit assembly);GO:0000447(endonucleolytic cleavage in ITS1 to separate SSU-rRNA from 5.8S rRNA and LSU-rRNA from tricistronic rRNA transcript (SSU-rRNA, 5.8S rRNA, LSU-rRNA));GO:0000461(endonucleolytic cleavage to generate mature 3'-end of SSU-rRNA from (SSU-rRNA, 5.8S rRNA, LSU-rRNA));GO:0003735(structural constituent of ribosome);GO:0006407(rRNA export from nucleus…	03010(Ribosome)	1.15	0.01
MSTRG.14996	LOC_Os03g29460	GO:0003735(structural constituent of ribosome);GO:0022625(cytosolic large ribosomal subunit)	03010(Ribosome)	1.51	0.02
MSTRG.14999	LOC_Os03g29470	GO:0005515(protein binding);GO:0005634(nucleus);GO:0005669(transcription factor TFIID complex);GO:0006352(DNA-templated transcription, initiation);GO:0006355(regulation of transcription, DNA-templated);GO:0046982(protein heterodimerization activity)	03022(Basal transcription factors)	1.01	0.04
MSTRG.15036	LOC_Os03g29680	GO:0003674(molecular_function);GO:0005575(cellular_component);GO:0048511(rhythmic process)	NA	-1.77	0.04
MSTRG.15095	LOC_Os03g31360	GO:0000326(protein storage vacuole);GO:0005634(nucleus);GO:0009737(response to abscisic acid);GO:0010431(seed maturation);GO:0045735(nutrient reservoir activity);GO:0071215(cellular response to abscisic acid stimulus)	NA	-3.29	0.04
MSTRG.15101	LOC_Os03g31490	GO:0008150(biological_process);GO:0009535(chloroplast thylakoid membrane);GO:0016021(integral component of membrane)	03008(Ribosome biogenesis in eukaryotes)	1.04	0.05
MSTRG.15105	LOC_Os03g31550	NA	NA	1.12	0.01
MSTRG.15140	LOC_Os03g32170	GO:0005829(cytosol);GO:0008202(steroid metabolic process);GO:0009611(response to wounding);GO:0010051(xylem and phloem pattern formation);GO:0035671(enone reductase activity);GO:0047787(delta4-3-oxosteroid 5beta-reductase activity);GO:0055114(oxidation-reduction process)	NA	-4.43	0
MSTRG.15208	LOC_Os03g36110	NA	NA	-1.17	0.01
MSTRG.15299	LOC_Os03g38720	GO:0005634(nucleus);GO:0005737(cytoplasm);GO:0043248(proteasome assembly)	03050(Proteasome)	-1.1	0.04
MSTRG.15316	LOC_Os03g39129	GO:0005515(protein binding);GO:0005634(nucleus);GO:0009908(flower development);GO:0030154(cell differentiation)	03008(Ribosome biogenesis in eukaryotes);03018(RNA degradation)	-1.09	0.01
MSTRG.15435	LOC_Os03g41060	NA	NA	-2.57	0.01
MSTRG.15451	LOC_Os03g42130	GO:0051213(dioxygenase activity)	00941(Flavonoid biosynthesis)	1.3	0.01
MSTRG.15618	LOC_Os03g45710	NA	00195(Photosynthesis)	1.19	0
MSTRG.15695	LOC_Os03g47034	GO:0003674(molecular_function);GO:0005575(cellular_component);GO:0008150(biological_process)	01210(2-Oxocarboxylic acid metabolism);01230(Biosynthesis of amino acids);00270(Cysteine and methionine metabolism);00280(Valine, leucine and isoleucine degradation);00290(Valine, leucine and isoleucine biosynthesis);00770(Pantothenate and CoA biosynthesis)	-2.88	0.04
MSTRG.15698	LOC_Os03g47070	GO:0005576(extracellular region);GO:0006811(ion transport);GO:0009507(chloroplast);GO:0016021(integral component of membrane);GO:0016042(lipid catabolic process);GO:0016298(lipase activity);GO:0016298(lipase activity)	NA	-1.18	0.01
MSTRG.157	LOC_Os01g02920	GO:0005576(extracellular region);GO:0016021(integral component of membrane);GO:0016757(transferase activity, transferring glycosyl groups)	00514(Other types of O-glycan biosynthesis)	-1.13	0.03
MSTRG.15706	LOC_Os03g47240	NA	NA	-1.53	0.05
MSTRG.15744	LOC_Os03g48000	GO:0009507(chloroplast);GO:0015095(magnesium ion transmembrane transporter activity);GO:0015693(magnesium ion transport);GO:0015693(magnesium ion transport)	NA	-1.06	0
MSTRG.15748	LOC_Os03g48040	GO:0009055(electron carrier activity);GO:0009507(chloroplast);GO:0022900(electron transport chain);GO:0046872(metal ion binding);GO:0051536(iron-sulfur cluster binding);GO:0051537(2 iron, 2 sulfur cluster binding);GO:0051537(2 iron, 2 sulfur cluster binding)	00195(Photosynthesis);00195(Photosynthesis)	1.3	0
MSTRG.15753	LOC_Os03g48070	NA	NA	1.08	0
MSTRG.15758	LOC_Os03g48110	NA	NA	-1.62	0
MSTRG.15821	LOC_Os03g49190	GO:0010344(seed oilbody biogenesis);GO:0012511(monolayer-surrounded lipid storage body);GO:0019915(lipid storage);GO:0050826(response to freezing)	NA	9.12	0
MSTRG.15896	LOC_Os03g50250	GO:0005783(endoplasmic reticulum)	03060(Protein export);04141(Protein processing in endoplasmic reticulum)	-1.07	0.05
MSTRG.15960		NA	NA	1.47	0
MSTRG.16081	LOC_Os03g52860	GO:0005737(cytoplasm);GO:0009611(response to wounding);GO:0016165(linoleate 13S-lipoxygenase activity);GO:0051707(response to other organism)	00591(Linoleic acid metabolism)	-1.18	0.01
MSTRG.16123	LOC_Os03g53490	GO:0005739(mitochondrion);GO:0008150(biological_process)	03018(RNA degradation)	-1.9	0
MSTRG.16131	LOC_Os03g53610	NA	NA	2.22	0
MSTRG.16132	LOC_Os03g53620	NA	NA	1.67	0.01
MSTRG.1615	LOC_Os01g33040	GO:0003777(microtubule motor activity);GO:0005871(kinesin complex);GO:0007018(microtubule-based movement);GO:0016887(ATPase activity)	04144(Endocytosis)	1.31	0.04
MSTRG.16153	LOC_Os03g53980	GO:0003674(molecular_function);GO:0005739(mitochondrion);GO:0016021(integral component of membrane);GO:0016021(integral component of membrane)	NA	-1.88	0.02
MSTRG.16207	LOC_Os03g55010	GO:0009813(flavonoid biosynthetic process);GO:0043231(intracellular membrane-bounded organelle);GO:0052696(flavonoid glucuronidation);GO:0080043(quercetin 3-O-glucosyltransferase activity);GO:0080044(quercetin 7-O-glucosyltransferase activity)	00565(Ether lipid metabolism);00600(Sphingolipid metabolism)	-1.44	0.01
MSTRG.16236	LOC_Os03g55290	GO:0005576(extracellular region);GO:0009739(response to gibberellin);GO:0009740(gibberellic acid mediated signaling pathway)	00563(Glycosylphosphatidylinositol(GPI)-anchor biosynthesis)	-4.08	0.03
MSTRG.16329	LOC_Os03g56400	GO:0003674(molecular_function);GO:0005739(mitochondrion);GO:0008150(biological_process);GO:0008270(zinc ion binding)	00500(Starch and sucrose metabolism)	-1.49	0.02
MSTRG.16424	LOC_Os03g57660	GO:0004180(carboxypeptidase activity);GO:0005515(protein binding);GO:0005886(plasma membrane);GO:0006508(proteolysis);GO:0009640(photomorphogenesis);GO:0009793(embryo development ending in seed dormancy);GO:0009908(flower development);GO:0009910(negative regulation of flower development);GO:0010305(leaf vascular tissue pattern formation);GO:0016805(dipeptidase activity);GO:0046872(metal ion bindi…	NA	2	0.01
MSTRG.16427	LOC_Os03g57750	NA	NA	2.23	0.03
MSTRG.16445	LOC_Os03g57990	GO:0005886(plasma membrane);GO:0006869(lipid transport);GO:0008289(lipid binding);GO:0031225(anchored component of membrane);GO:0046658(anchored component of plasma membrane)	NA	2.66	0.02
MSTRG.16446	LOC_Os03g58070	GO:0003674(molecular_function);GO:0005634(nucleus);GO:0009908(flower development);GO:0030154(cell differentiation)	03008(Ribosome biogenesis in eukaryotes);03018(RNA degradation)	1.4	0
MSTRG.16451	LOC_Os03g58040	GO:0004353(glutamate dehydrogenase [NAD(P)+] activity);GO:0005507(copper ion binding);GO:0005524(ATP binding);GO:0005739(mitochondrion);GO:0006520(cellular amino acid metabolic process);GO:0006807(nitrogen compound metabolic process);GO:0008270(zinc ion binding);GO:0009646(response to absence of light);GO:0009651(response to salt stress);GO:0016491(oxidoreductase activity);GO:0046686(response to …	01200(Carbon metabolism);00910(Nitrogen metabolism);00250(Alanine, aspartate and glutamate metabolism);00220(Arginine biosynthesis);00471(D-Glutamine and D-glutamate);00471(D-Glutamine and D-glutamate)	-1.11	0.01
MSTRG.16459	LOC_Os03g58130	GO:0000103(sulfate assimilation);GO:0005737(cytoplasm);GO:0006457(protein folding);GO:0015035(protein disulfide oxidoreductase activity);GO:0016671(oxidoreductase activity, acting on a sulfur group of donors, disulfide as acceptor);GO:0034599(cellular response to oxidative stress);GO:0045454(cell redox homeostasis);GO:0055114(oxidation-reduction process)	NA	1.46	0.01
MSTRG.16686	LOC_Os03g61070	NA	NA	1.03	0.03
MSTRG.16810	LOC_Os03g62790	GO:0005515(protein binding);GO:0005516(calmodulin binding);GO:0005634(nucleus);GO:0005886(plasma membrane);GO:0030414(peptidase inhibitor activity);GO:0042742(defense response to bacterium);GO:0042742(defense response to bacterium)	NA	-1.42	0.05
MSTRG.16886	LOC_Os03g63999	NA	NA	1.22	0
MSTRG.16946	LOC_Os04g01690	GO:0008792(arginine decarboxylase activity);GO:0033388(putrescine biosynthetic process from arginine);GO:0033388(putrescine biosynthetic process from arginine)	00330(Arginine and proline metabolism);00330(Arginine and proline metabolism)	-1.49	0.05
MSTRG.16975	LOC_Os04g02490	NA	NA	2.1	0.05
MSTRG.16996	LOC_Os04g02910	GO:0005739(mitochondrion);GO:0005773(vacuole);GO:0008150(biological_process);GO:0008289(lipid binding);GO:0016021(integral component of membrane);GO:0016021(integral component of membrane)	NA	-1.71	0.01
MSTRG.17020	LOC_Os04g04320	GO:0000244(spliceosomal tri-snRNP complex assembly)	NA	1.63	0
MSTRG.17030		NA	NA	1.59	0.01
MSTRG.17128	LOC_Os04g09570	NA	NA	2.41	0
MSTRG.17251	LOC_Os04g14130	GO:0003674(molecular_function);GO:0005739(mitochondrion);GO:0008150(biological_process);GO:0008270(zinc ion binding);GO:0008270(zinc ion binding)	00500(Starch and sucrose metabolism);00500(Starch and sucrose metabolism)	-1.3	0
MSTRG.17588		NA	NA	1.31	0.02
MSTRG.17592	LOC_Os04g24140	GO:0004751(ribose-5-phosphate isomerase activity);GO:0005737(cytoplasm);GO:0005829(cytosol);GO:0009052(pentose-phosphate shunt, non-oxidative branch);GO:0030244(cellulose biosynthetic process);GO:0046109(uridine biosynthetic process);GO:0080167(response to karrikin)	01200(Carbon metabolism);01230(Biosynthesis of amino acids);00030(Pentose phosphate pathway);00710(Carbon fixation in photosynthetic organisms)	1.16	0
MSTRG.1769	LOC_Os01g37260	GO:0003674(molecular_function);GO:0005634(nucleus);GO:0008150(biological_process);GO:0008150(biological_process)	NA	1.62	0.01
MSTRG.17819	LOC_Os04g32030	GO:0005737(cytoplasm);GO:0030001(metal ion transport);GO:0046914(transition metal ion binding);GO:0046916(cellular transition metal ion homeostasis)	00940(Phenylpropanoid biosynthesis)	-1.41	0.02
MSTRG.17826	LOC_Os04g32070	NA	NA	-2.16	0.01
MSTRG.17832	LOC_Os04g32320	GO:0008889(glycerophosphodiester phosphodiesterase activity);GO:0030643(cellular phosphate ion homeostasis);GO:0046475(glycerophospholipid catabolic process)	00564(Glycerophospholipid metabolism)	1.23	0.01
MSTRG.17853	LOC_Os04g32600	GO:0005634(nucleus);GO:0006312(mitotic recombination);GO:0007129(synapsis);GO:0007131(reciprocal meiotic recombination);GO:0016021(integral component of membrane);GO:0036297(interstrand cross-link repair);GO:0046982(protein heterodimerization activity)	NA	1.12	0.03
MSTRG.17858	LOC_Os04g32710	GO:0000028(ribosomal small subunit assembly);GO:0003735(structural constituent of ribosome);GO:0006412(translation);GO:0022627(cytosolic small ribosomal subunit)	03010(Ribosome)	1.03	0.04
MSTRG.17891	LOC_Os04g33220	GO:0009941(chloroplast envelope);GO:0015266(protein channel activity);GO:0033365(protein localization to organelle)	NA	1.15	0.02
MSTRG.17907	LOC_Os04g33420	NA	NA	-1.1	0.03
MSTRG.17919	LOC_Os04g33610	GO:0003674(molecular_function);GO:0005634(nucleus);GO:0080167(response to karrikin)	NA	-2.28	0
MSTRG.17948	LOC_Os04g33920	GO:0005576(extracellular region);GO:0006869(lipid transport);GO:0008289(lipid binding)	NA	1.11	0.03
MSTRG.17986	LOC_Os04g34620	GO:0003674(molecular_function);GO:0005739(mitochondrion);GO:0008150(biological_process);GO:0009506(plasmodesma);GO:0016021(integral component of membrane)	NA	1.15	0.02
MSTRG.18114	LOC_Os04g36800	GO:0004312(fatty acid synthase activity);GO:0004315(3-oxoacyl-[acyl-carrier-protein] synthase activity);GO:0006633(fatty acid biosynthetic process);GO:0006636(unsaturated fatty acid biosynthetic process);GO:0009507(chloroplast);GO:0009536(plastid);GO:0009570(chloroplast stroma);GO:0009631(cold acclimation);GO:0009793(embryo development ending in seed dormancy);GO:0009793(embryo development ending…	01212(Fatty acid metabolism);00061(Fatty acid biosynthesis);00780(Biotin metabolism);00780(Biotin metabolism)	1.12	0.03
MSTRG.18119	LOC_Os04g36850	GO:0003674(molecular_function);GO:0009507(chloroplast);GO:0009536(plastid);GO:0009751(response to salicylic acid)	NA	2.11	0.03
MSTRG.18175		NA	NA	2.07	0.03
MSTRG.18202	LOC_Os04g38620	GO:0003677(DNA binding);GO:0003682(chromatin binding);GO:0005634(nucleus);GO:0005737(cytoplasm);GO:0006334(nucleosome assembly);GO:0008283(cell proliferation);GO:0010311(lateral root formation);GO:0016444(somatic cell DNA recombination);GO:0030154(cell differentiation);GO:0042393(histone binding)	NA	1.38	0.02
MSTRG.18336	LOC_Os04g40600	GO:0006979(response to oxidative stress);GO:0008113(peptide-methionine (S)-S-oxide reductase activity);GO:0009507(chloroplast);GO:0009651(response to salt stress)	03018(RNA degradation)	1.35	0
MSTRG.18349	LOC_Os04g40650;LOC_Os04g40660	GO:0004222(metalloendopeptidase activity);GO:0009507(chloroplast);GO:0005634(nucleus);GO:0008150(biological_process);GO:0016853(isomerase activity);GO:0016853(isomerase activity)	03013(RNA transport);03013(RNA transport)	-3.05	0.02
MSTRG.18358	LOC_Os04g40840	GO:0000123(histone acetyltransferase complex);GO:0002098(tRNA wobble uridine modification);GO:0004402(histone acetyltransferase activity);GO:0005737(cytoplasm);GO:0006357(regulation of transcription from RNA polymerase II promoter);GO:0006368(transcription elongation from RNA polymerase II promoter);GO:0008023(transcription elongation factor complex);GO:0033588(Elongator holoenzyme complex)	NA	1.11	0.01
MSTRG.18364	LOC_Os04g40900	NA	NA	-2.3	0
MSTRG.18374	LOC_Os04g41020	GO:0005768(endosome);GO:0005794(Golgi apparatus);GO:0005802(trans-Golgi network);GO:0005886(plasma membrane);GO:0008150(biological_process)	NA	-1.23	0.01
MSTRG.18382	LOC_Os04g41110	GO:0000798(nuclear cohesin complex);GO:0003674(molecular_function);GO:0005634(nucleus);GO:0005730(nucleolus);GO:0007059(chromosome segregation);GO:0007067(mitotic nuclear division);GO:0009555(pollen development);GO:0009561(megagametogenesis);GO:0051301(cell division);GO:0051301(cell division)	NA	1.21	0.03
MSTRG.18414	LOC_Os04g41560	GO:0000989(transcription factor activity, transcription factor binding);GO:0005634(nucleus);GO:0006355(regulation of transcription, DNA-templated);GO:0009640(photomorphogenesis);GO:0009640(photomorphogenesis)	04933(AGE-RAGE signaling pathway in diabetic complications);04933(AGE-RAGE signaling pathway in diabetic complications)	1.12	0.04
MSTRG.18452	LOC_Os04g42090;LOC_Os04g42095	GO:0004014(adenosylmethionine decarboxylase activity);GO:0005829(cytosol);GO:0006597(spermine biosynthetic process);GO:0008295(spermidine biosynthetic process);GO:0008295(spermidine biosynthetic process)	00270(Cysteine and methionine metabolism);00330(Arginine and proline metabolism);00330(Arginine and proline metabolism)	-1.51	0
MSTRG.18489	LOC_Os04g42634	NA	NA	1.04	0.03
MSTRG.185	LOC_Os01g03320;LOC_Os01g03330;LOC_Os01g03340;LOC_Os01g03360	NA	NA	-3.1	0.01
MSTRG.18589	LOC_Os04g44400	GO:0004252(serine-type endopeptidase activity);GO:0005739(mitochondrion);GO:0005759(mitochondrial matrix);GO:0006508(proteolysis);GO:0008270(zinc ion binding);GO:0009532(plastid stroma);GO:0009535(chloroplast thylakoid membrane);GO:0009570(chloroplast stroma);GO:0009840(chloroplastic endopeptidase Clp complex);GO:0050897(cobalt ion binding)	NA	1.72	0.01
MSTRG.18597	LOC_Os04g44650	GO:0009107(lipoate biosynthetic process);GO:0009249(protein lipoylation);GO:0009507(chloroplast);GO:0016992(lipoate synthase activity)	00785(Lipoic acid metabolism)	1.84	0.02
MSTRG.18615	LOC_Os04g44790	NA	NA	-2.04	0
MSTRG.18639	LOC_Os04g45210	GO:0005778(peroxisomal membrane);GO:0016559(peroxisome fission);GO:0044375(regulation of peroxisome size)	04146(Peroxisome)	1.08	0.03
MSTRG.187	LOC_Os01g03350	NA	NA	4.3	0
MSTRG.18710	LOC_Os04g46250	GO:0003677(DNA binding);GO:0003700(transcription factor activity, sequence-specific DNA binding);GO:0005622(intracellular);GO:0005634(nucleus);GO:0006351(transcription, DNA-templated);GO:0006355(regulation of transcription, DNA-templated);GO:0006952(defense response);GO:0009409(response to cold);GO:0009873(ethylene-activated signaling pathway);GO:0010200(response to chitin);GO:0045893(positive re…	04626(Plant-pathogen interaction)	-1.37	0.02
MSTRG.18718	LOC_Os04g46200	GO:0019915(lipid storage)	NA	-1.62	0.01
MSTRG.18731		NA	NA	1.07	0.01
MSTRG.18801	LOC_Os04g47370	GO:0003674(molecular_function);GO:0005737(cytoplasm);GO:0008150(biological_process);GO:0008150(biological_process)	NA	1.12	0.02
MSTRG.18843	LOC_Os04g48010	GO:0004871(signal transducer activity);GO:0005737(cytoplasm);GO:0005834(heterotrimeric G-protein complex);GO:0007165(signal transduction);GO:0007165(signal transduction)	03015(mRNA surveillance pathway);03015(mRNA surveillance pathway)	-1.19	0.02
MSTRG.18911	LOC_Os04g49160	GO:0008270(zinc ion binding);GO:0016021(integral component of membrane);GO:0016567(protein ubiquitination)	NA	1.42	0.01
MSTRG.1892	LOC_Os01g40310	GO:0003674(molecular_function);GO:0008150(biological_process);GO:0009507(chloroplast);GO:0009534(chloroplast thylakoid);GO:0009535(chloroplast thylakoid membrane);GO:0016021(integral component of membrane)	NA	-1.08	0.02
MSTRG.18966	LOC_Os04g49954	NA	NA	-3.02	0
MSTRG.18970	LOC_Os04g50030	GO:0003677(DNA binding);GO:0005634(nucleus);GO:0005737(cytoplasm);GO:0006351(transcription, DNA-templated);GO:0006355(regulation of transcription, DNA-templated)	NA	1.18	0
MSTRG.19027	LOC_Os04g51280	GO:0002103(endonucleolytic cleavage of tetracistronic rRNA transcript (SSU-rRNA, LSU-rRNA, 4.5S-rRNA, 5S-rRNA));GO:0005515(protein binding);GO:0009507(chloroplast);GO:0009657(plastid organization)	00561(Glycerolipid metabolism);00564(Glycerophospholipid metabolism)	1.68	0.03
MSTRG.19120	LOC_Os04g52180	NA	NA	2.06	0.02
MSTRG.19167	LOC_Os04g52670	GO:0003674(molecular_function);GO:0005737(cytoplasm);GO:0009733(response to auxin);GO:0009958(positive gravitropism);GO:0016049(cell growth);GO:0060918(auxin transport);GO:0090057(root radial pattern formation)	04075(Plant hormone signal transduction)	1.84	0.05
MSTRG.19187	LOC_Os04g52870	GO:0003674(molecular_function);GO:0005737(cytoplasm);GO:0016036(cellular response to phosphate starvation);GO:0019005(SCF ubiquitin ligase complex)	NA	1.84	0.02
MSTRG.19188	LOC_Os04g52880	NA	NA	-1.9	0.05
MSTRG.19237	LOC_Os04g53470	NA	NA	-2.31	0.04
MSTRG.19256	LOC_Os04g53606	NA	03013(RNA transport)	-2.24	0
MSTRG.19263	LOC_Os04g53680	GO:0000079(regulation of cyclin-dependent protein serine/threonine kinase activity);GO:0004693(cyclin-dependent protein serine/threonine kinase activity);GO:0005515(protein binding);GO:0005634(nucleus);GO:0007049(cell cycle);GO:0019901(protein kinase binding);GO:0051301(cell division);GO:0051726(regulation of cell cycle)	01200(Carbon metabolism);01210(2-Oxocarboxylic acid metabolism);01230(Biosynthesis of amino acids);00020(Citrate cycle (TCA cycle));00630(Glyoxylate and dicarboxylate metabolism)	1.1	0.02
MSTRG.1928	LOC_Os01g40700	GO:0003674(molecular_function);GO:0005634(nucleus);GO:0005886(plasma membrane);GO:0008150(biological_process)	NA	-1.21	0.04
MSTRG.19318	LOC_Os04g54390	GO:0000014(single-stranded DNA endodeoxyribonuclease activity);GO:0003676(nucleic acid binding);GO:0005576(extracellular region);GO:0006308(DNA catabolic process);GO:0010150(leaf senescence);GO:0016891(endoribonuclease activity, producing 5'-phosphomonoesters);GO:0043765(T/G mismatch-specific endonuclease activity);GO:0046872(metal ion binding);GO:0080187(floral organ senescence)	NA	1.2	0.02
MSTRG.19345	LOC_Os04g55030	GO:0031461(cullin-RING ubiquitin ligase complex);GO:0031625(ubiquitin protein ligase binding);GO:0042787(protein ubiquitination involved in ubiquitin-dependent protein catabolic process);GO:0061630(ubiquitin protein ligase activity)	04120(Ubiquitin mediated proteolysis)	-2.32	0.01
MSTRG.1935	LOC_Os01g40860	GO:0004029(aldehyde dehydrogenase (NAD) activity)	00940(Phenylpropanoid biosynthesis)	-1.66	0
MSTRG.19370	LOC_Os04g55280;LOC_Os04g55290	GO:0003674(molecular_function);GO:0005634(nucleus);GO:0008150(biological_process);GO:0000398(mRNA splicing, via spliceosome);GO:0005681(spliceosomal complex);GO:0005681(spliceosomal complex)	03040(Spliceosome);03040(Spliceosome)	1.16	0.04
MSTRG.19397	LOC_Os04g55640	GO:0000139(Golgi membrane);GO:0003674(molecular_function);GO:0005794(Golgi apparatus);GO:0009834(plant-type secondary cell wall biogenesis);GO:0016021(integral component of membrane);GO:0045492(xylan biosynthetic process)	NA	1.34	0.01
MSTRG.19524	LOC_Os04g57400	GO:0005524(ATP binding);GO:0005829(cytosol);GO:0016310(phosphorylation);GO:0019509(L-methionine biosynthetic process from methylthioadenosine);GO:0042802(identical protein binding);GO:0046522(S-methyl-5-thioribose kinase activity);GO:0071281(cellular response to iron ion);GO:0071369(cellular response to ethylene stimulus);GO:0071732(cellular response to nitric oxide)	00270(Cysteine and methionine metabolism)	1.23	0.03
MSTRG.19555	LOC_Os04g57739	NA	NA	-1.02	0.05
MSTRG.19782	LOC_Os05g01994	GO:0003674(molecular_function);GO:0008150(biological_process);GO:0009507(chloroplast);GO:0016021(integral component of membrane)	NA	1.52	0.02
MSTRG.19871	LOC_Os05g03190	GO:0005516(calmodulin binding);GO:0005634(nucleus);GO:0005886(plasma membrane);GO:0008150(biological_process)	03015(mRNA surveillance pathway)	-2.04	0.03
MSTRG.19887	LOC_Os05g03620	GO:0004674(protein serine/threonine kinase activity);GO:0005524(ATP binding);GO:0005886(plasma membrane);GO:0006468(protein phosphorylation);GO:0016021(integral component of membrane);GO:0016301(kinase activity);GO:0042803(protein homodimerization activity)	04626(Plant-pathogen interaction)	1.03	0.03
MSTRG.19894	LOC_Os05g03780	GO:0000325(plant-type vacuole);GO:0005385(zinc ion transmembrane transporter activity);GO:0010043(response to zinc ion);GO:0016020(membrane);GO:0061088(regulation of sequestering of zinc ion)	NA	-5.12	0.04
MSTRG.19931	LOC_Os05g04530	GO:0003674(molecular_function);GO:0005634(nucleus);GO:0005737(cytoplasm);GO:0008150(biological_process)	NA	-1.13	0.01
MSTRG.19998	LOC_Os05g05660	NA	00270(Cysteine and methionine metabolism)	1.11	0.05
MSTRG.20151	LOC_Os05g08450	GO:0004842(ubiquitin-protein transferase activity);GO:0019005(SCF ubiquitin ligase complex);GO:0031146(SCF-dependent proteasomal ubiquitin-dependent protein catabolic process)	NA	2.24	0.03
MSTRG.20207	LOC_Os05g09500	GO:0001678(cellular glucose homeostasis);GO:0004340(glucokinase activity);GO:0005829(cytosol);GO:0006096(glycolytic process);GO:0008865(fructokinase activity);GO:0019158(mannokinase activity)	01200(Carbon metabolism);00010(Glycolysis / Gluconeogenesis);00051(Fructose and mannose metabolism);00052(Galactose metabolism);00500(Starch and sucrose metabolism);00520(Amino sugar and nucleotide sugar metabolism);00524(Butirosin and neomycin)	-1.15	0.04
MSTRG.20288	LOC_Os05g11730	GO:0004674(protein serine/threonine kinase activity);GO:0005524(ATP binding);GO:0005829(cytosol);GO:0005886(plasma membrane);GO:0006468(protein phosphorylation);GO:0009742(brassinosteroid mediated signaling pathway);GO:0016301(kinase activity);GO:0032880(regulation of protein localization);GO:0042538(hyperosmotic salinity response);GO:0046777(protein autophosphorylation)	04075(Plant hormone signal transduction)	-1.08	0.02
MSTRG.20350	LOC_Os05g13580	GO:0005509(calcium ion binding)	04626(Plant-pathogen interaction)	-4.26	0
MSTRG.20424	LOC_Os05g15770	GO:0004568(chitinase activity);GO:0005576(extracellular region);GO:0006032(chitin catabolic process);GO:0008061(chitin binding)	00520(Amino sugar and nucleotide sugar metabolism)	-1.75	0
MSTRG.20530	LOC_Os05g20304	NA	NA	-1.05	0.05
MSTRG.20556	LOC_Os05g22790	NA	NA	1.29	0
MSTRG.20638	LOC_Os05g24560	GO:0003674(molecular_function);GO:0008150(biological_process)	NA	-1.52	0
MSTRG.20708	LOC_Os05g26870	GO:0000055(ribosomal large subunit export from nucleus);GO:0005634(nucleus);GO:0005737(cytoplasm);GO:0043023(ribosomal large subunit binding)	03013(RNA transport);03008(Ribosome biogenesis in eukaryotes)	1.77	0.05
MSTRG.20714	LOC_Os05g26359;LOC_Os05g26240;LOC_Os05g26250;LOC_Os05g26400;LOC_Os05g26350;LOC_Os05g26368;LOC_Os05g26377;LOC_Os05g26386;LOC_Os05g26440;LOC_Os05g26480;LOC_Os05g26460;LOC_Os05g26490;LOC_Os05g26620	NA	NA	-1.82	0.02
MSTRG.20719	LOC_Os05g26926	GO:0005524(ATP binding);GO:0005739(mitochondrion);GO:0006457(protein folding);GO:0009408(response to heat);GO:0009507(chloroplast);GO:0009535(chloroplast thylakoid membrane);GO:0009941(chloroplast envelope);GO:0031072(heat shock protein binding);GO:0046872(metal ion binding);GO:0051082(unfolded protein binding)	04141(Protein processing in endoplasmic reticulum)	-2.3	0.01
MSTRG.2078	LOC_Os01g43070	GO:0005509(calcium ion binding);GO:0009507(chloroplast);GO:0009535(chloroplast thylakoid membrane);GO:0009543(chloroplast thylakoid lumen);GO:0009579(thylakoid);GO:0009654(photosystem II oxygen evolving complex);GO:0015979(photosynthesis);GO:0019898(extrinsic component of membrane);GO:0031977(thylakoid lumen);GO:0031977(thylakoid lumen)	NA	1.09	0.04
MSTRG.20797	LOC_Os05g28950	GO:0004197(cysteine-type endopeptidase activity);GO:0004222(metalloendopeptidase activity);GO:0030176(integral component of endoplasmic reticulum membrane);GO:0071586(CAAX-box protein processing);GO:0071586(CAAX-box protein processing)	00900(Terpenoid backbone biosynthesis);00900(Terpenoid backbone biosynthesis)	-1.28	0.02
MSTRG.20805	LOC_Os05g29030	GO:0004722(protein serine/threonine phosphatase activity);GO:0005737(cytoplasm);GO:0006470(protein dephosphorylation);GO:0046872(metal ion binding);GO:0005575(cellular_component);GO:0009414(response to water deprivation);GO:0009414(response to water deprivation)	04075(Plant hormone signal transduction);04931(Insulin resistance);04931(Insulin resistance)	-1.38	0.02
MSTRG.20845	LOC_Os05g30240	GO:0005515(protein binding);GO:0005634(nucleus);GO:0005739(mitochondrion);GO:0006351(transcription, DNA-templated);GO:0006355(regulation of transcription, DNA-templated);GO:0009793(embryo development ending in seed dormancy);GO:0051301(cell division)	NA	1.52	0.01
MSTRG.20921	LOC_Os05g31660;LOC_Os05g31670	NA	NA	-2.66	0.02
MSTRG.20956	LOC_Os05g32330	GO:0000289(nuclear-transcribed mRNA poly(A) tail shortening);GO:0003723(RNA binding);GO:0004532(exoribonuclease activity);GO:0004535(poly(A)-specific ribonuclease activity);GO:0005634(nucleus);GO:0005737(cytoplasm);GO:0006351(transcription, DNA-templated);GO:0006355(regulation of transcription, DNA-templated);GO:0009507(chloroplast);GO:0016787(hydrolase activity);GO:0042752(regulation of circadia…	03018(RNA degradation);03018(RNA degradation)	-1.3	0.04
MSTRG.2100	LOC_Os01g43250	GO:0000166(nucleotide binding);GO:0005515(protein binding);GO:0005635(nuclear envelope);GO:0005643(nuclear pore);GO:0005737(cytoplasm);GO:0005834(heterotrimeric G-protein complex);GO:0015031(protein transport);GO:0051028(mRNA transport)	03013(RNA transport)	1.02	0.02
MSTRG.21006	LOC_Os05g33210	GO:0005750(mitochondrial respiratory chain complex III);GO:0006122(mitochondrial electron transport, ubiquinol to cytochrome c);GO:0008121(ubiquinol-cytochrome-c reductase activity);GO:0009060(aerobic respiration);GO:0034551(mitochondrial respiratory chain complex III assembly)	00190(Oxidative phosphorylation)	-1.37	0.05
MSTRG.21021	LOC_Os05g33360	GO:0016021(integral component of membrane);GO:0016595(glutamate binding)	NA	-1.14	0.02
MSTRG.21032	LOC_Os05g33510	GO:0006979(response to oxidative stress);GO:0009507(chloroplast);GO:0009570(chloroplast stroma);GO:0030091(protein repair);GO:0033743(peptide-methionine (R)-S-oxide reductase activity);GO:0046872(metal ion binding);GO:0055114(oxidation-reduction process)	03040(Spliceosome)	1.02	0.02
MSTRG.21075	LOC_Os05g34050	GO:0003677(DNA binding);GO:0003700(transcription factor activity, sequence-specific DNA binding);GO:0005634(nucleus);GO:0005789(endoplasmic reticulum membrane);GO:0006351(transcription, DNA-templated);GO:0006355(regulation of transcription, DNA-templated);GO:0016021(integral component of membrane);GO:0043565(sequence-specific DNA binding)	03013(RNA transport)	1.71	0.02
MSTRG.21111	LOC_Os05g34510	NA	NA	1.87	0.01
MSTRG.21129	LOC_Os05g34760	GO:0005654(nucleoplasm);GO:0005925(focal adhesion);GO:0008022(protein C-terminus binding);GO:0070975(FHA domain binding);GO:0070975(FHA domain binding)	NA	-1.16	0.03
MSTRG.21218	LOC_Os05g36360	GO:0004842(ubiquitin-protein transferase activity);GO:0005634(nucleus);GO:0005737(cytoplasm);GO:0016567(protein ubiquitination)	00970(Aminoacyl-tRNA biosynthesis)	1.14	0
MSTRG.21246	LOC_Os05g37350	NA	NA	1.09	0.01
MSTRG.21256	LOC_Os05g37520	GO:0006396(RNA processing);GO:0009507(chloroplast);GO:0009507(chloroplast)	NA	1.04	0.01
MSTRG.21298	LOC_Os05g37950	NA	NA	1.63	0.01
MSTRG.21311	LOC_Os05g38264	GO:0003674(molecular_function);GO:0005739(mitochondrion);GO:0008150(biological_process)	NA	-2.24	0.04
MSTRG.21312	LOC_Os05g38270	GO:0005515(protein binding);GO:0005634(nucleus);GO:0005737(cytoplasm);GO:0009631(cold acclimation);GO:0042393(histone binding);GO:0071497(cellular response to freezing);GO:1901141(regulation of lignin biosynthetic process);GO:1901141(regulation of lignin biosynthetic process)	04120(Ubiquitin mediated proteolysis);04120(Ubiquitin mediated proteolysis)	-1.46	0.02
MSTRG.21314	LOC_Os05g38290	GO:0004722(protein serine/threonine phosphatase activity);GO:0005267(potassium channel activity);GO:0005886(plasma membrane);GO:0006470(protein dephosphorylation);GO:0009788(negative regulation of abscisic acid-activated signaling pathway);GO:0009939(positive regulation of gibberellic acid mediated signaling pathway);GO:0010030(positive regulation of seed germination);GO:0046872(metal ion binding…	04075(Plant hormone signal transduction);04931(Insulin resistance);04931(Insulin resistance)	-1.04	0.04
MSTRG.21359	LOC_Os05g38810	GO:0003674(molecular_function);GO:0005634(nucleus);GO:0008150(biological_process)	00270(Cysteine and methionine metabolism)	-1.39	0.05
MSTRG.21478	LOC_Os05g40890	NA	NA	-1.36	0.05
MSTRG.21539		NA	NA	1	0
MSTRG.21592	LOC_Os05g42424	GO:0005634(nucleus);GO:0005737(cytoplasm);GO:0006464(cellular protein modification process);GO:0007568(aging);GO:0009751(response to salicylic acid)	03010(Ribosome)	-4.24	0
MSTRG.21622	LOC_Os05g43490	GO:0003674(molecular_function);GO:0005634(nucleus);GO:0010286(heat acclimation);GO:0010286(heat acclimation)	NA	1.48	0.05
MSTRG.21667	LOC_Os05g44140	GO:0001666(response to hypoxia);GO:0005344(oxygen transporter activity);GO:0005618(cell wall);GO:0005737(cytoplasm);GO:0005829(cytosol);GO:0005886(plasma membrane);GO:0009506(plasmodesma);GO:0019825(oxygen binding);GO:0020037(heme binding);GO:0046872(metal ion binding)	NA	1.24	0.04
MSTRG.21689	LOC_Os05g44420	NA	NA	1.63	0.03
MSTRG.21699	LOC_Os05g44590	GO:0004176(ATP-dependent peptidase activity);GO:0005634(nucleus);GO:0006508(proteolysis);GO:0006508(proteolysis)	NA	1.1	0.02
MSTRG.21747	LOC_Os05g45320	GO:0005737(cytoplasm);GO:0043130(ubiquitin binding);GO:0043130(ubiquitin binding)	NA	-1.48	0.01
MSTRG.2178	LOC_Os01g44960	GO:0016787(hydrolase activity)	NA	-2.09	0.03
MSTRG.21823	LOC_Os05g46340	NA	NA	1.17	0.04
MSTRG.21860		NA	NA	1.17	0
MSTRG.21914	LOC_Os05g48070	GO:0005634(nucleus)	NA	1.49	0.04
MSTRG.21940	LOC_Os05g48422	GO:0000470(maturation of LSU-rRNA);GO:0003723(RNA binding);GO:0006412(translation);GO:0022625(cytosolic large ribosomal subunit);GO:0030686(90S preribosome)	NA	-5.41	0
MSTRG.21964	LOC_Os05g48750	GO:0005829(cytosol);GO:0008690(3-deoxy-manno-octulosonate cytidylyltransferase activity);GO:0009103(lipopolysaccharide biosynthetic process)	NA	1.33	0.01
MSTRG.22006	LOC_Os05g49160	GO:0003674(molecular_function);GO:0005634(nucleus);GO:0008150(biological_process);GO:0005737(cytoplasm);GO:0005739(mitochondrion);GO:0005886(plasma membrane);GO:0005886(plasma membrane)	NA	-1.38	0.02
MSTRG.22043	LOC_Os05g49730	GO:0004722(protein serine/threonine phosphatase activity);GO:0005886(plasma membrane);GO:0006470(protein dephosphorylation);GO:0046872(metal ion binding)	04075(Plant hormone signal transduction);04931(Insulin resistance)	-2.05	0.05
MSTRG.22057	LOC_Os05g49930	GO:0003700(transcription factor activity, sequence-specific DNA binding);GO:0005634(nucleus);GO:0006355(regulation of transcription, DNA-templated);GO:0009723(response to ethylene);GO:0009737(response to abscisic acid);GO:0009863(salicylic acid mediated signaling pathway);GO:0009867(jasmonic acid mediated signaling pathway);GO:0009938(negative regulation of gibberellic acid mediated signaling pat…	04075(Plant hormone signal transduction)	1.1	0.05
MSTRG.22070	LOC_Os05g50110	GO:0019915(lipid storage)	NA	1.69	0.04
MSTRG.22184	LOC_Os05g51660	GO:0003674(molecular_function);GO:0005576(extracellular region);GO:0008150(biological_process)	04075(Plant hormone signal transduction);04626(Plant-pathogen interaction)	2.05	0.03
MSTRG.22200	LOC_Os05g51780	GO:0043161(proteasome-mediated ubiquitin-dependent protein catabolic process);GO:0061630(ubiquitin protein ligase activity)	00563(Glycosylphosphatidylinositol(GPI)-anchor biosynthesis)	1.67	0.02
MSTRG.2221	LOC_Os01g45670	NA	NA	1.54	0.02
MSTRG.22245	LOC_Os06g01870	NA	NA	1.27	0.02
MSTRG.22382	LOC_Os06g04010	GO:0003677(DNA binding);GO:0003700(transcription factor activity, sequence-specific DNA binding);GO:0005515(protein binding);GO:0005634(nucleus);GO:0005737(cytoplasm);GO:0006351(transcription, DNA-templated);GO:0006355(regulation of transcription, DNA-templated);GO:0009723(response to ethylene);GO:0042803(protein homodimerization activity);GO:0050793(regulation of developmental process);GO:005079…	NA	-2.33	0.01
MSTRG.22463	LOC_Os06g04780	GO:0005686(U2 snRNP)	NA	1.31	0.03
MSTRG.2247	LOC_Os01g46040	GO:0003677(DNA binding);GO:0005515(protein binding);GO:0005634(nucleus);GO:0006351(transcription, DNA-templated);GO:0045893(positive regulation of transcription, DNA-templated)	NA	2.49	0.02
MSTRG.22492	LOC_Os06g05020;LOC_Os06g05050	GO:0003674(molecular_function);GO:0005739(mitochondrion);GO:0016021(integral component of membrane);GO:0016021(integral component of membrane)	NA	-2.87	0.04
MSTRG.22493	LOC_Os06g05050	GO:0004674(protein serine/threonine kinase activity);GO:0005886(plasma membrane);GO:0007166(cell surface receptor signaling pathway)	04626(Plant-pathogen interaction)	1.32	0
MSTRG.22523	LOC_Os06g05470	NA	NA	4.92	0.01
MSTRG.22527	LOC_Os06g05550	GO:0005576(extracellular region);GO:0016042(lipid catabolic process);GO:0016788(hydrolase activity, acting on ester bonds);GO:0048046(apoplast);GO:0052689(carboxylic ester hydrolase activity)	00561(Glycerolipid metabolism)	-1.5	0.03
MSTRG.22571	LOC_Os06g06080	GO:0044255(cellular lipid metabolic process);GO:0052689(carboxylic ester hydrolase activity);GO:0052689(carboxylic ester hydrolase activity)	04120(Ubiquitin mediated proteolysis);04120(Ubiquitin mediated proteolysis)	-1.29	0.04
MSTRG.2261	LOC_Os01g46380	GO:0000287(magnesium ion binding);GO:0042803(protein homodimerization activity);GO:0070402(NADPH binding)	01210(2-Oxocarboxylic acid metabolism);01230(Biosynthesis of amino acids);00290(Valine, leucine and isoleucine biosynthesis);00770(Pantothenate and CoA biosynthesis)	1.22	0.05
MSTRG.22656	LOC_Os06g07140	GO:0000502(proteasome complex);GO:0004298(threonine-type endopeptidase activity);GO:0005634(nucleus);GO:0005773(vacuole);GO:0005829(cytosol);GO:0005839(proteasome core complex);GO:0006511(ubiquitin-dependent protein catabolic process);GO:0008233(peptidase activity);GO:0019773(proteasome core complex, alpha-subunit complex);GO:0022626(cytosolic ribosome);GO:0046686(response to cadmium ion)	03050(Proteasome)	-4.58	0.01
MSTRG.22686	LOC_Os06g07580	GO:0003735(structural constituent of ribosome);GO:0022627(cytosolic small ribosomal subunit)	03010(Ribosome)	1.44	0.01
MSTRG.22768	LOC_Os06g09240	GO:0009813(flavonoid biosynthetic process);GO:0043231(intracellular membrane-bounded organelle);GO:0052696(flavonoid glucuronidation);GO:0080043(quercetin 3-O-glucosyltransferase activity);GO:0080044(quercetin 7-O-glucosyltransferase activity)	00942(Anthocyanin biosynthesis)	1.03	0.02
MSTRG.22850	LOC_Os06g10440;LOC_Os06g10450	GO:0003674(molecular_function);GO:0005634(nucleus);GO:0008150(biological_process);GO:0016020(membrane);GO:0016021(integral component of membrane);GO:0004674(protein serine/threonine kinase activity);GO:0005886(plasma membrane);GO:0006468(protein phosphorylation)	NA	1.08	0.02
MSTRG.22959	LOC_Os06g12260	GO:0003674(molecular_function);GO:0005737(cytoplasm);GO:0008150(biological_process);GO:0008150(biological_process)	NA	1.32	0.01
MSTRG.22992		NA	NA	1.1	0
MSTRG.23018	LOC_Os06g13570	NA	NA	1.21	0.04
MSTRG.23047	LOC_Os06g13870	NA	NA	1.78	0
MSTRG.23131	LOC_Os06g16170	GO:0005794(Golgi apparatus);GO:0016413(O-acetyltransferase activity);GO:0071554(cell wall organization or biogenesis)	NA	2.42	0.04
MSTRG.23197	LOC_Os06g18830	GO:0004674(protein serine/threonine kinase activity);GO:0005634(nucleus);GO:0005737(cytoplasm);GO:0005886(plasma membrane);GO:0035556(intracellular signal transduction)	04931(Insulin resistance)	-1.4	0.02
MSTRG.23240	LOC_Os06g19630	GO:0010228(vegetative to reproductive phase transition of meristem);GO:0016021(integral component of membrane);GO:0016021(integral component of membrane)	NA	-1.06	0.02
MSTRG.23285		NA	NA	-1.4	0
MSTRG.23385	LOC_Os06g23290	GO:0004430(1-phosphatidylinositol 4-kinase activity);GO:0004674(protein serine/threonine kinase activity);GO:0005524(ATP binding);GO:0005829(cytosol);GO:0009507(chloroplast);GO:0009651(response to salt stress);GO:0016020(membrane);GO:0016301(kinase activity);GO:0016310(phosphorylation);GO:0016773(phosphotransferase activity, alcohol group as acceptor);GO:0046777(protein autophosphorylation);GO:00…	03008(Ribosome biogenesis in eukaryotes);03008(Ribosome biogenesis in eukaryotes)	-2.49	0.03
MSTRG.23390	LOC_Os06g23430	GO:0005737(cytoplasm);GO:0005786(signal recognition particle, endoplasmic reticulum targeting);GO:0006605(protein targeting);GO:0006614(SRP-dependent cotranslational protein targeting to membrane);GO:0008312(7S RNA binding);GO:0008312(7S RNA binding)	03060(Protein export);03060(Protein export)	-1.27	0.01
MSTRG.23400	LOC_Os06g23530	GO:0000398(mRNA splicing, via spliceosome);GO:0004004(ATP-dependent RNA helicase activity);GO:0005681(spliceosomal complex);GO:0005737(cytoplasm);GO:0044822(poly(A) RNA binding)	03040(Spliceosome)	-3.12	0.01
MSTRG.23452	LOC_Os06g24990	GO:0004568(chitinase activity);GO:0005576(extracellular region);GO:0006032(chitin catabolic process);GO:0008061(chitin binding)	00520(Amino sugar and nucleotide sugar metabolism)	1.8	0.03
MSTRG.23487		NA	NA	1.75	0.05
MSTRG.23518	LOC_Os06g27910	GO:0010344(seed oilbody biogenesis);GO:0012511(monolayer-surrounded lipid storage body);GO:0019915(lipid storage);GO:0050826(response to freezing)	NA	1.93	0.02
MSTRG.23535		NA	NA	-2.38	0.04
MSTRG.23641	LOC_Os06g30920	NA	NA	-1.93	0.01
MSTRG.23701	LOC_Os06g33320	GO:0003674(molecular_function);GO:0005634(nucleus);GO:0005886(plasma membrane);GO:0008150(biological_process)	NA	-1.04	0.01
MSTRG.23750		NA	NA	1.15	0.04
MSTRG.23877	LOC_Os06g37300	GO:0005783(endoplasmic reticulum);GO:0009686(gibberellin biosynthetic process);GO:0009707(chloroplast outer membrane);GO:0009740(gibberellic acid mediated signaling pathway);GO:0010241(ent-kaurene oxidation to kaurenoic acid);GO:0016709(oxidoreductase activity, acting on paired donors, with incorporation or reduction of molecular oxygen, NAD(P)H as one donor, and incorporation of one atom of oxyg…	00904(Diterpenoid biosynthesis);00904(Diterpenoid biosynthesis)	-1.08	0.03
MSTRG.23964	LOC_Os06g39600	GO:0004722(protein serine/threonine phosphatase activity);GO:0005634(nucleus);GO:0005737(cytoplasm);GO:0005829(cytosol);GO:0006470(protein dephosphorylation);GO:0046872(metal ion binding);GO:0050688(regulation of defense response to virus);GO:0050688(regulation of defense response to virus)	04075(Plant hormone signal transduction);04931(Insulin resistance);04931(Insulin resistance)	-1.02	0.04
MSTRG.23974	LOC_Os06g39650	GO:0005739(mitochondrion)	01212(Fatty acid metabolism);00062(Fatty acid elongation)	1.09	0
MSTRG.23977	LOC_Os06g39750	GO:0005634(nucleus);GO:0006633(fatty acid biosynthetic process);GO:0009409(response to cold);GO:0009416(response to light stimulus);GO:0016021(integral component of membrane);GO:0016747(transferase activity, transferring acyl groups other than amino-acyl groups);GO:0016747(transferase activity, transferring acyl groups other than amino-acyl groups)	00062(Fatty acid elongation);00062(Fatty acid elongation)	-2.54	0
MSTRG.24	LOC_Os01g01369	NA	NA	1.1	0.04
MSTRG.24013	LOC_Os06g40360	GO:0004842(ubiquitin-protein transferase activity);GO:0005515(protein binding);GO:0005634(nucleus);GO:0006511(ubiquitin-dependent protein catabolic process);GO:0009723(response to ethylene);GO:0009873(ethylene-activated signaling pathway);GO:0010105(negative regulation of ethylene-activated signaling pathway);GO:0016567(protein ubiquitination);GO:0016567(protein ubiquitination)	04075(Plant hormone signal transduction);04075(Plant hormone signal transduction)	1.94	0.03
MSTRG.24120		NA	NA	1.47	0
MSTRG.24294		NA	NA	-1.52	0
MSTRG.24317	LOC_Os06g45060	NA	NA	1.89	0.01
MSTRG.24329	LOC_Os06g45510	GO:0000103(sulfate assimilation);GO:0005737(cytoplasm);GO:0006457(protein folding);GO:0015035(protein disulfide oxidoreductase activity);GO:0016671(oxidoreductase activity, acting on a sulfur group of donors, disulfide as acceptor);GO:0034599(cellular response to oxidative stress);GO:0045454(cell redox homeostasis);GO:0055114(oxidation-reduction process);GO:0055114(oxidation-reduction process)	NA	-1.01	0.01
MSTRG.24385	LOC_Os06g46350	GO:0006952(defense response);GO:0016042(lipid catabolic process);GO:0016787(hydrolase activity);GO:0045735(nutrient reservoir activity)	NA	-1.27	0.02
MSTRG.24388	LOC_Os06g46390	GO:0003674(molecular_function);GO:0005634(nucleus);GO:0008150(biological_process);GO:0019013(viral nucleocapsid);GO:0030529(intracellular ribonucleoprotein complex)	03040(Spliceosome)	1.46	0
MSTRG.24436	LOC_Os06g46950	GO:0005509(calcium ion binding)	04070(Phosphatidylinositol signaling system);04626(Plant-pathogen interaction)	-4.64	0
MSTRG.24475	LOC_Os06g47590	NA	NA	2.55	0.02
MSTRG.24502	LOC_Os06g47980	NA	NA	1.35	0.02
MSTRG.2454	LOC_Os01g48960	GO:0005737(cytoplasm);GO:0006537(glutamate biosynthetic process);GO:0009536(plastid);GO:0015930(glutamate synthase activity);GO:0019676(ammonia assimilation cycle);GO:0048589(developmental growth);GO:0060359(response to ammonium ion)	01230(Biosynthesis of amino acids);00910(Nitrogen metabolism);00250(Alanine, aspartate and glutamate metabolism)	-1.59	0.04
MSTRG.24540	LOC_Os06g48610	GO:0005634(nucleus)	04712(Circadian rhythm - plant)	1.67	0.03
MSTRG.24556	LOC_Os06g48780	GO:0002181(cytoplasmic translation);GO:0003735(structural constituent of ribosome);GO:0022625(cytosolic large ribosomal subunit);GO:0030687(preribosome, large subunit precursor);GO:0070180(large ribosomal subunit rRNA binding)	03010(Ribosome)	2.2	0.01
MSTRG.24672	LOC_Os06g50410	NA	NA	1.84	0.02
MSTRG.24688	LOC_Os06g50580	NA	NA	1.33	0.03
MSTRG.2471	LOC_Os01g49160	GO:0000975(regulatory region DNA binding);GO:0003677(DNA binding);GO:0003700(transcription factor activity, sequence-specific DNA binding);GO:0005634(nucleus);GO:0006351(transcription, DNA-templated);GO:0006355(regulation of transcription, DNA-templated);GO:0008285(negative regulation of cell proliferation);GO:0030154(cell differentiation);GO:0035987(endodermal cell differentiation);GO:0045597(po…	00190(Oxidative phosphorylation);00860(Porphyrin and chlorophyll metabolism)	-1.1	0.03
MSTRG.24713	LOC_Os06g50960	GO:0009505(plant-type cell wall);GO:0009506(plasmodesma);GO:0016020(membrane)	NA	-1.81	0
MSTRG.24730	LOC_Os06g51230	NA	NA	1.54	0
MSTRG.24733	LOC_Os06g51250	GO:0005509(calcium ion binding);GO:0005829(cytosol);GO:0005886(plasma membrane)	04144(Endocytosis)	-1.13	0.03
MSTRG.24797	LOC_Os07g01750	GO:0006855(drug transmembrane transport);GO:0015238(drug transmembrane transporter activity)	NA	-1.22	0.03
MSTRG.24829	LOC_Os07g02340	GO:0003674(molecular_function);GO:0008150(biological_process)	NA	-1.21	0.04
MSTRG.24872	LOC_Os07g03190	GO:0005739(mitochondrion);GO:0016021(integral component of membrane);GO:0030246(carbohydrate binding)	NA	1.6	0.01
MSTRG.24911	LOC_Os07g04220	GO:0004672(protein kinase activity);GO:0004674(protein serine/threonine kinase activity);GO:0004713(protein tyrosine kinase activity);GO:0005524(ATP binding);GO:0005886(plasma membrane);GO:0006468(protein phosphorylation);GO:0007169(transmembrane receptor protein tyrosine kinase signaling pathway);GO:0016021(integral component of membrane)	04626(Plant-pathogen interaction)	-1.08	0
MSTRG.24926	LOC_Os07g04560	NA	NA	-2.49	0.05
MSTRG.24959	LOC_Os07g05420	GO:0009813(flavonoid biosynthetic process);GO:0043231(intracellular membrane-bounded organelle);GO:0052696(flavonoid glucuronidation);GO:0080043(quercetin 3-O-glucosyltransferase activity);GO:0080044(quercetin 7-O-glucosyltransferase activity)	00942(Anthocyanin biosynthesis)	1.03	0
MSTRG.24963		NA	NA	1.17	0.05
MSTRG.25005	LOC_Os07g06530	NA	NA	1.58	0.02
MSTRG.25069	LOC_Os07g07470	GO:0003863(3-methyl-2-oxobutanoate dehydrogenase (2-methylpropanoyl-transferring) activity);GO:0005739(mitochondrion);GO:0005759(mitochondrial matrix);GO:0055114(oxidation-reduction process)	00640(Propanoate metabolism);00280(Valine, leucine and isoleucine degradation)	-1.09	0.04
MSTRG.25117	LOC_Os07g08140	GO:0042802(identical protein binding)	NA	-1.06	0.04
MSTRG.25204	LOC_Os07g09814	GO:0004842(ubiquitin-protein transferase activity);GO:0019005(SCF ubiquitin ligase complex);GO:0031146(SCF-dependent proteasomal ubiquitin-dependent protein catabolic process)	NA	2.07	0.05
MSTRG.25205	LOC_Os07g09870	GO:0004842(ubiquitin-protein transferase activity);GO:0019005(SCF ubiquitin ligase complex);GO:0031146(SCF-dependent proteasomal ubiquitin-dependent protein catabolic process)	NA	1.04	0.05
MSTRG.25213	LOC_Os07g10130	GO:0004310(farnesyl-diphosphate farnesyltransferase activity);GO:0005783(endoplasmic reticulum);GO:0005789(endoplasmic reticulum membrane);GO:0005886(plasma membrane);GO:0008299(isoprenoid biosynthetic process);GO:0016021(integral component of membrane);GO:0016126(sterol biosynthetic process);GO:0016491(oxidoreductase activity);GO:0051996(squalene synthase activity);GO:0055114(oxidation-reduction…	00100(Steroid biosynthesis);00909(Sesquiterpenoid and triterpenoid biosynthesis)	1.04	0.02
MSTRG.25230	LOC_Os07g10440	NA	NA	-1.89	0.03
MSTRG.25248	LOC_Os07g10610	NA	NA	2.05	0.01
MSTRG.25280	LOC_Os07g11070	GO:0005634(nucleus)	NA	-1.17	0.01
MSTRG.25286	LOC_Os07g11310	NA	NA	10.64	0
MSTRG.25292	LOC_Os07g11900;LOC_Os07g11910;LOC_Os07g11920	NA	NA	-2.16	0.02
MSTRG.25301	LOC_Os07g12140	GO:0003677(DNA binding);GO:0005739(mitochondrion);GO:0008150(biological_process);GO:0009941(chloroplast envelope);GO:0009941(chloroplast envelope)	NA	1.32	0.04
MSTRG.25327	LOC_Os07g11510	NA	NA	1.29	0.04
MSTRG.25483		NA	NA	1.02	0.02
MSTRG.2549	LOC_Os01g50370	GO:0004702(receptor signaling protein serine/threonine kinase activity);GO:0005737(cytoplasm)	04626(Plant-pathogen interaction)	-1.78	0.05
MSTRG.25571		NA	NA	-1.21	0.01
MSTRG.25590	LOC_Os07g22390	NA	NA	-1.09	0.01
MSTRG.25604	LOC_Os07g22840	NA	NA	2.02	0.01
MSTRG.25630	LOC_Os07g23850	NA	NA	1.18	0
MSTRG.25633	LOC_Os07g23900	GO:0004842(ubiquitin-protein transferase activity);GO:0019005(SCF ubiquitin ligase complex);GO:0031146(SCF-dependent proteasomal ubiquitin-dependent protein catabolic process)	NA	1.28	0.01
MSTRG.25645	LOC_Os07g24230	GO:0005215(transporter activity);GO:0006810(transport);GO:0016020(membrane);GO:0016021(integral component of membrane);GO:0031969(chloroplast membrane)	NA	-1.1	0.05
MSTRG.25712	LOC_Os07g26520	NA	NA	-1.56	0.02
MSTRG.25843	LOC_Os07g29760	GO:0004197(cysteine-type endopeptidase activity);GO:0005615(extracellular space);GO:0005764(lysosome);GO:0051603(proteolysis involved in cellular protein catabolic process)	04626(Plant-pathogen interaction)	1.42	0.04
MSTRG.25851		NA	NA	1.27	0
MSTRG.2594	LOC_Os01g51230	GO:0005516(calmodulin binding);GO:0005634(nucleus)	03015(mRNA surveillance pathway)	-1.77	0
MSTRG.25940	LOC_Os07g32010	GO:0009813(flavonoid biosynthetic process);GO:0043231(intracellular membrane-bounded organelle);GO:0052696(flavonoid glucuronidation);GO:0080043(quercetin 3-O-glucosyltransferase activity);GO:0080044(quercetin 7-O-glucosyltransferase activity)	00942(Anthocyanin biosynthesis)	1.29	0.01
MSTRG.25971	LOC_Os07g32450	GO:0003674(molecular_function);GO:0005634(nucleus);GO:0009908(flower development);GO:0030154(cell differentiation)	NA	1.35	0.01
MSTRG.26040	LOC_Os07g34040	NA	NA	-4.28	0.02
MSTRG.26053	LOC_Os07g33860	NA	NA	-2.7	0
MSTRG.26068	LOC_Os07g34610	GO:0042273(ribosomal large subunit biogenesis);GO:0042273(ribosomal large subunit biogenesis)	NA	1.52	0.02
MSTRG.26071	LOC_Os07g34650	NA	NA	2.13	0.05
MSTRG.2611	LOC_Os01g51540	GO:0004126(cytidine deaminase activity);GO:0005829(cytosol);GO:0008270(zinc ion binding);GO:0009972(cytidine deamination)	00240(Pyrimidine metabolism)	-2.38	0
MSTRG.26122	LOC_Os07g36170	GO:0003700(transcription factor activity, sequence-specific DNA binding);GO:0005634(nucleus);GO:0006355(regulation of transcription, DNA-templated);GO:0043565(sequence-specific DNA binding);GO:0043565(sequence-specific DNA binding)	04075(Plant hormone signal transduction);04075(Plant hormone signal transduction)	-1.39	0.01
MSTRG.2614	LOC_Os01g51460	NA	NA	2.7	0.04
MSTRG.26173	LOC_Os07g37040	GO:0004674(protein serine/threonine kinase activity);GO:0005634(nucleus);GO:0046777(protein autophosphorylation)	NA	-2.89	0
MSTRG.26219	LOC_Os07g37800	GO:0003677(DNA binding);GO:0005634(nucleus);GO:0008150(biological_process);GO:0008150(biological_process)	NA	-1.52	0.01
MSTRG.26249	LOC_Os07g38170	GO:0003677(DNA binding);GO:0005634(nucleus);GO:0008150(biological_process)	NA	1.03	0
MSTRG.26256	LOC_Os07g38290	GO:0046658(anchored component of plasma membrane)	NA	-2.82	0.04
MSTRG.26326	LOC_Os07g39400	NA	NA	1.01	0.02
MSTRG.26334	LOC_Os07g39520	GO:0004674(protein serine/threonine kinase activity);GO:0005829(cytosol);GO:0006468(protein phosphorylation);GO:0035556(intracellular signal transduction)	04626(Plant-pathogen interaction)	1.24	0.03
MSTRG.26345	LOC_Os07g39630	GO:0005737(cytoplasm);GO:0008150(biological_process)	03010(Ribosome)	1.35	0.04
MSTRG.26467	LOC_Os07g41250	GO:0000325(plant-type vacuole);GO:0005215(transporter activity);GO:0005773(vacuole);GO:0005774(vacuolar membrane);GO:0005794(Golgi apparatus);GO:0005886(plasma membrane);GO:0009705(plant-type vacuole membrane);GO:0015031(protein transport);GO:0015112(nitrate transmembrane transporter activity);GO:0015197(peptide transporter activity);GO:0015334(high-affinity oligopeptide transporter activity);GO:…	NA	-1.09	0.01
MSTRG.26490	LOC_Os07g41580	GO:0003700(transcription factor activity, sequence-specific DNA binding);GO:0005634(nucleus);GO:0006351(transcription, DNA-templated);GO:0006355(regulation of transcription, DNA-templated);GO:0043565(sequence-specific DNA binding);GO:0046982(protein heterodimerization activity)	00230(Purine metabolism);00240(Pyrimidine metabolism);03030(DNA replication);03410(Base excision repair);03420(Nucleotide excision repair)	-1.22	0.04
MSTRG.26550		NA	NA	1.19	0.02
MSTRG.26560	LOC_Os07g42490	GO:0010037(response to carbon dioxide);GO:0010037(response to carbon dioxide)	00500(Starch and sucrose metabolism);00500(Starch and sucrose metabolism)	-2.24	0.03
MSTRG.26567	LOC_Os07g42632;LOC_Os07g42640	GO:0000287(magnesium ion binding);GO:0003848(2-amino-4-hydroxy-6-hydroxymethyldihydropteridine diphosphokinase activity);GO:0004156(dihydropteroate synthase activity);GO:0005739(mitochondrion);GO:0046656(folic acid biosynthetic process);GO:0005737(cytoplasm);GO:0008150(biological_process);GO:0008150(biological_process)	00790(Folate biosynthesis);00790(Folate biosynthesis)	1.05	0.01
MSTRG.26640	LOC_Os07g43740	GO:0000209(protein polyubiquitination);GO:0042787(protein ubiquitination involved in ubiquitin-dependent protein catabolic process);GO:0043161(proteasome-mediated ubiquitin-dependent protein catabolic process);GO:0061630(ubiquitin protein ligase activity)	NA	-3.72	0
MSTRG.26654	LOC_Os07g43925	GO:0003674(molecular_function);GO:0005634(nucleus);GO:0008150(biological_process)	NA	1.51	0.03
MSTRG.26660	LOC_Os07g43990	GO:0005509(calcium ion binding);GO:0005794(Golgi apparatus);GO:0008150(biological_process);GO:0016021(integral component of membrane);GO:0016757(transferase activity, transferring glycosyl groups);GO:0042175(nuclear outer membrane-endoplasmic reticulum membrane network)	NA	-4.64	0
MSTRG.26698	LOC_Os07g44610	GO:0006508(proteolysis);GO:0006508(proteolysis)	NA	-1.01	0.03
MSTRG.26816	LOC_Os07g46280	GO:0004338(glucan exo-1,3-beta-glucosidase activity);GO:0004565(beta-galactosidase activity);GO:0004567(beta-mannosidase activity);GO:0008422(beta-glucosidase activity);GO:0033907(beta-D-fucosidase activity);GO:0047701(beta-L-arabinosidase activity);GO:0080079(cellobiose glucosidase activity);GO:1901657(glycosyl compound metabolic process);GO:1901657(glycosyl compound metabolic process)	00500(Starch and sucrose metabolism);00460(Cyanoamino acid metabolism);00940(Phenylpropanoid biosynthesis);00940(Phenylpropanoid biosynthesis)	-1.77	0.03
MSTRG.26952	LOC_Os07g47790	GO:0003677(DNA binding);GO:0003700(transcription factor activity, sequence-specific DNA binding);GO:0005634(nucleus);GO:0006351(transcription, DNA-templated);GO:0006355(regulation of transcription, DNA-templated);GO:0009873(ethylene-activated signaling pathway);GO:0034059(response to anoxia);GO:0005515(protein binding);GO:0005737(cytoplasm);GO:0005886(plasma membrane);GO:0008219(cell death);GO:00…	04626(Plant-pathogen interaction);04626(Plant-pathogen interaction)	1.31	0.01
MSTRG.27112	LOC_Os08g01360	GO:0000139(Golgi membrane);GO:0000326(protein storage vacuole);GO:0005576(extracellular region);GO:0008233(peptidase activity);GO:0008270(zinc ion binding);GO:0015031(protein transport);GO:0016021(integral component of membrane);GO:0032586(protein storage vacuole membrane);GO:0032586(protein storage vacuole membrane)	NA	-1.41	0
MSTRG.27203		NA	NA	-1.22	0.02
MSTRG.27277	LOC_Os08g04210	GO:0003674(molecular_function);GO:0005576(extracellular region);GO:0080167(response to karrikin)	NA	-4.24	0
MSTRG.27279	LOC_Os08g04240	GO:0003674(molecular_function);GO:0005576(extracellular region);GO:0080167(response to karrikin)	NA	-4.77	0
MSTRG.27280	LOC_Os08g04250	GO:0003674(molecular_function);GO:0005576(extracellular region);GO:0080167(response to karrikin)	NA	-2.85	0
MSTRG.2733	LOC_Os01g53220	GO:0005634(nucleus);GO:0006970(response to osmotic stress);GO:0009737(response to abscisic acid)	NA	-3.67	0.05
MSTRG.27349	LOC_Os08g05830	GO:0004801(sedoheptulose-7-phosphate:D-glyceraldehyde-3-phosphate glyceronetransferase activity);GO:0004801(sedoheptulose-7-phosphate:D-glyceraldehyde-3-phosphate glyceronetransferase activity)	01200(Carbon metabolism);01230(Biosynthesis of amino acids);00030(Pentose phosphate pathway);00030(Pentose phosphate pathway)	-1.07	0.05
MSTRG.27385	LOC_Os08g06240	NA	NA	1.4	0.02
MSTRG.27396	LOC_Os08g06415	NA	NA	1.2	0
MSTRG.27613		NA	NA	1.54	0
MSTRG.27628	LOC_Os08g12760	GO:0003674(molecular_function);GO:0003723(RNA binding);GO:0005634(nucleus);GO:0005829(cytosol);GO:0008150(biological_process);GO:0008150(biological_process)	04141(Protein processing in endoplasmic reticulum);04141(Protein processing in endoplasmic reticulum)	-1.07	0.04
MSTRG.27631	LOC_Os08g12820	GO:0004175(endopeptidase activity);GO:0005634(nucleus);GO:0008540(proteasome regulatory particle, base subcomplex);GO:0034515(proteasome storage granule);GO:0043161(proteasome-mediated ubiquitin-dependent protein catabolic process);GO:0043161(proteasome-mediated ubiquitin-dependent protein catabolic process)	03050(Proteasome);03050(Proteasome)	-1.17	0
MSTRG.27675	LOC_Os08g13840	GO:0005515(protein binding);GO:0005515(protein binding)	04626(Plant-pathogen interaction);04626(Plant-pathogen interaction)	1.05	0.04
MSTRG.27705	LOC_Os08g14490	GO:0008897(holo-[acyl-carrier-protein] synthase activity);GO:0019878(lysine biosynthetic process via aminoadipic acid)	00770(Pantothenate and CoA biosynthesis)	-1.24	0.01
MSTRG.27784	LOC_Os08g16559	NA	NA	-2.15	0.03
MSTRG.27814	LOC_Os08g17060	GO:0003674(molecular_function);GO:0008150(biological_process);GO:0016021(integral component of membrane)	NA	-1.95	0.01
MSTRG.27914	LOC_Os08g20544	GO:0005783(endoplasmic reticulum)	03013(RNA transport)	1.01	0.01
MSTRG.2797	LOC_Os01g54119	GO:0000139(Golgi membrane);GO:0000301(retrograde transport, vesicle recycling within Golgi);GO:0007030(Golgi organization);GO:0031985(Golgi cisterna)	NA	-1.03	0.01
MSTRG.27976		NA	NA	1.31	0.05
MSTRG.2798	LOC_Os01g54210	GO:0000977(RNA polymerase II regulatory region sequence-specific DNA binding);GO:0001085(RNA polymerase II transcription factor binding);GO:0001228(transcriptional activator activity, RNA polymerase II transcription regulatory region sequence-specific binding);GO:0003682(chromatin binding);GO:0005634(nucleus);GO:0005667(transcription factor complex);GO:0030154(cell differentiation)	NA	1.03	0.03
MSTRG.28011	LOC_Os08g23870	NA	NA	-7.73	0
MSTRG.28096	LOC_Os08g27250	NA	NA	-1.04	0.05
MSTRG.28227	LOC_Os08g30930	GO:0003674(molecular_function);GO:0008150(biological_process);GO:0016021(integral component of membrane)	NA	-1.35	0.04
MSTRG.28231	LOC_Os08g31090	NA	NA	-3.02	0.04
MSTRG.28370	LOC_Os08g33710	NA	NA	-1.55	0.01
MSTRG.284	LOC_Os01g04730	GO:0002181(cytoplasmic translation);GO:0003735(structural constituent of ribosome);GO:0022625(cytosolic large ribosomal subunit);GO:0042273(ribosomal large subunit biogenesis)	03010(Ribosome)	1.08	0.04
MSTRG.28422	LOC_Os08g34500	NA	NA	-1.47	0.05
MSTRG.28510	LOC_Os08g36630	GO:0004089(carbonate dehydratase activity);GO:0006730(one-carbon metabolic process);GO:0008270(zinc ion binding);GO:0009507(chloroplast);GO:0009570(chloroplast stroma)	00910(Nitrogen metabolism)	-2.17	0
MSTRG.2865	LOC_Os01g55050	GO:0003674(molecular_function);GO:0005634(nucleus);GO:0008150(biological_process);GO:0008150(biological_process)	00380(Tryptophan metabolism);00380(Tryptophan metabolism)	-3.43	0
MSTRG.28668	LOC_Os08g39090	GO:0003674(molecular_function);GO:0005634(nucleus);GO:0008150(biological_process)	NA	-2.5	0
MSTRG.28689	LOC_Os08g39450	GO:0003677(DNA binding);GO:0004842(ubiquitin-protein transferase activity);GO:0005634(nucleus);GO:0008270(zinc ion binding);GO:0009414(response to water deprivation);GO:0016567(protein ubiquitination);GO:0051865(protein autoubiquitination)	NA	-4.51	0
MSTRG.28776	LOC_Os08g40680	GO:0004568(chitinase activity);GO:0005576(extracellular region);GO:0006032(chitin catabolic process);GO:0008061(chitin binding)	00520(Amino sugar and nucleotide sugar metabolism)	-1.88	0.05
MSTRG.28787	LOC_Os08g40830	NA	NA	1.23	0.05
MSTRG.28797	LOC_Os08g41080	NA	NA	1.4	0.03
MSTRG.28800	LOC_Os08g41010	NA	00230(Purine metabolism);00240(Pyrimidine metabolism);03030(DNA replication);03030(DNA replication)	-1.01	0.02
MSTRG.28808	LOC_Os08g41340	GO:0003924(GTPase activity);GO:0005525(GTP binding);GO:0005794(Golgi apparatus);GO:0005829(cytosol);GO:0005886(plasma membrane);GO:0006886(intracellular protein transport);GO:0006913(nucleocytoplasmic transport);GO:0007264(small GTPase mediated signal transduction)	04144(Endocytosis)	-1.82	0.04
MSTRG.2885	LOC_Os01g55340	GO:0003677(DNA binding);GO:0003700(transcription factor activity, sequence-specific DNA binding);GO:0005634(nucleus);GO:0006351(transcription, DNA-templated);GO:0006355(regulation of transcription, DNA-templated);GO:0044212(transcription regulatory region DNA binding);GO:0046872(metal ion binding)	04712(Circadian rhythm - plant)	4.25	0
MSTRG.28883	LOC_Os08g42450	NA	NA	-1.82	0.01
MSTRG.28885	LOC_Os08g42420	GO:0003674(molecular_function);GO:0008150(biological_process);GO:0009507(chloroplast);GO:0009507(chloroplast)	NA	-1.02	0.05
MSTRG.28890	LOC_Os08g42540	GO:0004843(thiol-dependent ubiquitin-specific protease activity);GO:0005634(nucleus);GO:0019784(NEDD8-specific protease activity);GO:0043130(ubiquitin binding);GO:0071108(protein K48-linked deubiquitination);GO:0071108(protein K48-linked deubiquitination)	NA	1.07	0.02
MSTRG.28949	LOC_Os08g43334	GO:0005634(nucleus);GO:0005634(nucleus)	NA	-2.6	0.04
MSTRG.28951	LOC_Os08g43390	GO:0016020(membrane);GO:0016709(oxidoreductase activity, acting on paired donors, with incorporation or reduction of molecular oxygen, NAD(P)H as one donor, and incorporation of one atom of oxygen);GO:0044550(secondary metabolite biosynthetic process)	00903(Limonene and pinene degradation);00945(Stilbenoid, diarylheptanoid and gingerol biosynthesis)	1.83	0
MSTRG.29060	LOC_Os08g44640	GO:0004185(serine-type carboxypeptidase activity);GO:0051603(proteolysis involved in cellular protein catabolic process);GO:0051603(proteolysis involved in cellular protein catabolic process)	00940(Phenylpropanoid biosynthesis);00940(Phenylpropanoid biosynthesis)	-1.32	0.04
MSTRG.2927	LOC_Os01g55690	NA	NA	5.79	0.02
MSTRG.29327	LOC_Os09g08280	NA	NA	-1.39	0.05
MSTRG.29375	LOC_Os09g09670	NA	NA	1.15	0.02
MSTRG.29383		NA	NA	1.7	0.03
MSTRG.29384	LOC_Os09g09944	NA	NA	1.66	0.04
MSTRG.29390	LOC_Os09g10010	NA	NA	-3.46	0.01
MSTRG.29480		NA	NA	1.92	0.03
MSTRG.29499	LOC_Os09g13880	GO:0005634(nucleus);GO:0008150(biological_process);GO:0008270(zinc ion binding)	NA	-1.03	0.04
MSTRG.2953	LOC_Os01g56070	GO:0005634(nucleus);GO:0008270(zinc ion binding);GO:0016021(integral component of membrane);GO:0016021(integral component of membrane)	04141(Protein processing in endoplasmic reticulum);04141(Protein processing in endoplasmic reticulum)	-2.48	0
MSTRG.29693	LOC_Os09g20220	GO:0004364(glutathione transferase activity);GO:0005737(cytoplasm);GO:0006749(glutathione metabolic process);GO:0009407(toxin catabolic process)	00480(Glutathione metabolism)	-2.46	0.05
MSTRG.29698	LOC_Os09g20350	GO:0003677(DNA binding);GO:0003700(transcription factor activity, sequence-specific DNA binding);GO:0005634(nucleus);GO:0006351(transcription, DNA-templated);GO:0006355(regulation of transcription, DNA-templated);GO:0009873(ethylene-activated signaling pathway)	04626(Plant-pathogen interaction)	-4.43	0.02
MSTRG.29732	LOC_Os09g21120	GO:0005634(nucleus);GO:0005737(cytoplasm)	04120(Ubiquitin mediated proteolysis)	1.27	0.04
MSTRG.29758	LOC_Os09g21689	NA	NA	1.25	0.01
MSTRG.29931		NA	NA	-2.6	0.05
MSTRG.29932	LOC_Os09g25570	GO:0004190(aspartic-type endopeptidase activity);GO:0006508(proteolysis);GO:0030163(protein catabolic process)	NA	-1.57	0.02
MSTRG.30059	LOC_Os09g27920	NA	NA	1.2	0.01
MSTRG.30106	LOC_Os09g29420	GO:0005737(cytoplasm);GO:0008479(queuine tRNA-ribosyltransferase activity);GO:0008616(queuosine biosynthetic process)	NA	-1.25	0.01
MSTRG.30221	LOC_Os09g30250	GO:0004252(serine-type endopeptidase activity);GO:0005618(cell wall)	04144(Endocytosis)	5.11	0.05
MSTRG.3023	LOC_Os01g56890	GO:0003674(molecular_function);GO:0008150(biological_process);GO:0009941(chloroplast envelope);GO:0009941(chloroplast envelope)	NA	1.02	0
MSTRG.3025	LOC_Os01g56910	GO:0000301(retrograde transport, vesicle recycling within Golgi);GO:0005794(Golgi apparatus);GO:0007030(Golgi organization)	NA	1.24	0.05
MSTRG.30270	LOC_Os09g32250	GO:0005774(vacuolar membrane);GO:0005783(endoplasmic reticulum);GO:0005794(Golgi apparatus);GO:0016021(integral component of membrane);GO:0016021(integral component of membrane)	NA	-1.16	0.01
MSTRG.30277	LOC_Os09g32330	NA	NA	1.04	0.03
MSTRG.30689	LOC_Os09g38070	GO:0003674(molecular_function);GO:0005634(nucleus);GO:0008150(biological_process)	NA	-4.51	0
MSTRG.30698	LOC_Os09g38080	GO:0003674(molecular_function);GO:0008150(biological_process)	NA	-1.18	0
MSTRG.30723	LOC_Os09g38510;LOC_Os09g38520	GO:0005345(purine nucleobase transmembrane transporter activity);GO:0006863(purine nucleobase transport);GO:0016020(membrane);GO:0016021(integral component of membrane);GO:0004497(monooxygenase activity);GO:0005768(endosome);GO:0005794(Golgi apparatus);GO:0005802(trans-Golgi network);GO:0046872(metal ion binding);GO:0055114(oxidation-reduction process)	NA	-1.61	0.01
MSTRG.30746	LOC_Os09g38755	GO:0005737(cytoplasm);GO:0005739(mitochondrion);GO:0008380(RNA splicing);GO:0008536(Ran GTPase binding);GO:0032981(mitochondrial respiratory chain complex I assembly)	04120(Ubiquitin mediated proteolysis)	-1.43	0.04
MSTRG.30753	LOC_Os09g39020	GO:0003674(molecular_function);GO:0005634(nucleus);GO:0008150(biological_process)	NA	-1.19	0.04
MSTRG.3157	LOC_Os01g58440	NA	NA	1.47	0.04
MSTRG.3193	LOC_Os01g59090;LOC_Os01g59100	GO:0005509(calcium ion binding);GO:0005515(protein binding);GO:0009507(chloroplast);GO:0009534(chloroplast thylakoid);GO:0009543(chloroplast thylakoid lumen);GO:0009570(chloroplast stroma);GO:0009579(thylakoid);GO:0009654(photosystem II oxygen evolving complex);GO:0015979(photosynthesis);GO:0019898(extrinsic component of membrane);GO:0031977(thylakoid lumen);GO:0009813(flavonoid biosynthetic proc…	01210(2-Oxocarboxylic acid metabolism);00380(Tryptophan metabolism);00966(Glucosinolate biosynthesis)	1.58	0.01
MSTRG.3235	LOC_Os01g59680	GO:0003674(molecular_function);GO:0005886(plasma membrane);GO:0008150(biological_process);GO:0009506(plasmodesma);GO:0016021(integral component of membrane)	NA	-1.72	0.04
MSTRG.3272	LOC_Os01g60200	GO:0003674(molecular_function);GO:0005739(mitochondrion);GO:0008150(biological_process)	NA	1.34	0.01
MSTRG.3329	LOC_Os01g61120	GO:0003674(molecular_function);GO:0007275(multicellular organism development);GO:0009507(chloroplast);GO:0009543(chloroplast thylakoid lumen);GO:0016021(integral component of membrane);GO:0031969(chloroplast membrane)	04144(Endocytosis)	-1.25	0.04
MSTRG.3343	LOC_Os01g61430	GO:0005634(nucleus);GO:0008150(biological_process)	NA	1.18	0.05
MSTRG.337	LOC_Os01g05585	NA	NA	-1.16	0.05
MSTRG.3407	LOC_Os01g62260	GO:0003674(molecular_function);GO:0005576(extracellular region);GO:0009505(plant-type cell wall);GO:0009506(plasmodesma);GO:0051707(response to other organism)	NA	2.03	0
MSTRG.3408	LOC_Os01g62230	GO:0000788(nuclear nucleosome);GO:0003677(DNA binding);GO:0006334(nucleosome assembly)	NA	-6.76	0
MSTRG.3495	LOC_Os01g63480	GO:0005737(cytoplasm);GO:0016740(transferase activity);GO:0016747(transferase activity, transferring acyl groups other than amino-acyl groups)	00940(Phenylpropanoid biosynthesis);00945(Stilbenoid, diarylheptanoid and gingerol biosynthesis);00941(Flavonoid biosynthesis)	2.23	0.01
MSTRG.3656	LOC_Os01g65620	NA	NA	-3.37	0.02
MSTRG.3672	LOC_Os01g65780	GO:0000139(Golgi membrane);GO:0005634(nucleus);GO:0005794(Golgi apparatus);GO:0005982(starch metabolic process);GO:0009058(biosynthetic process);GO:0009834(plant-type secondary cell wall biogenesis);GO:0010417(glucuronoxylan biosynthetic process);GO:0015020(glucuronosyltransferase activity);GO:0016021(integral component of membrane);GO:0016757(transferase activity, transferring glycosyl groups);G…	00052(Galactose metabolism);00052(Galactose metabolism)	-1.06	0.04
MSTRG.3696	LOC_Os01g66030	GO:0005515(protein binding);GO:0005515(protein binding)	NA	1.1	0.01
MSTRG.38	LOC_Os01g01470	GO:0003677(DNA binding);GO:0003700(transcription factor activity, sequence-specific DNA binding);GO:0005634(nucleus);GO:0005737(cytoplasm);GO:0006351(transcription, DNA-templated);GO:0006355(regulation of transcription, DNA-templated);GO:0007275(multicellular organism development)	03018(RNA degradation)	1.85	0.03
MSTRG.3838	LOC_Os01g67950	GO:0003674(molecular_function);GO:0005739(mitochondrion)	NA	-1.16	0
MSTRG.3922	LOC_Os01g68960	GO:0003674(molecular_function);GO:0005575(cellular_component);GO:0008150(biological_process)	NA	1.53	0.04
MSTRG.393	LOC_Os01g06630	GO:0009737(response to abscisic acid)	NA	-4.82	0
MSTRG.3980	LOC_Os01g70090	GO:0004300(enoyl-CoA hydratase activity);GO:0005739(mitochondrion);GO:0005777(peroxisome);GO:0006635(fatty acid beta-oxidation);GO:0009062(fatty acid catabolic process);GO:0051750(delta3,5-delta2,4-dienoyl-CoA isomerase activity)	04146(Peroxisome)	1.07	0.01
MSTRG.4056	LOC_Os01g70980	GO:0045273(respiratory chain complex II)	NA	1.5	0.05
MSTRG.4100	LOC_Os01g71230	GO:0005634(nucleus);GO:0005794(Golgi apparatus);GO:0005829(cytosol);GO:0009506(plasmodesma);GO:0009651(response to salt stress);GO:0015031(protein transport);GO:0022626(cytosolic ribosome);GO:0022626(cytosolic ribosome)	NA	-1.62	0
MSTRG.4209	LOC_Os01g72970	GO:0005634(nucleus)	NA	-1.39	0.04
MSTRG.4306	LOC_Os01g74490	GO:0005737(cytoplasm);GO:0030001(metal ion transport);GO:0046914(transition metal ion binding);GO:0046916(cellular transition metal ion homeostasis)	03013(RNA transport)	-2.48	0.02
MSTRG.4334		NA	NA	-1.04	0.05
MSTRG.4397	LOC_Os10g03870	GO:0005634(nucleus)	NA	1.38	0.04
MSTRG.4507		NA	NA	1.08	0
MSTRG.4518	LOC_Os10g06860	NA	NA	1.1	0.05
MSTRG.4551		NA	NA	1.07	0
MSTRG.456	LOC_Os01g07800	GO:0003674(molecular_function);GO:0008150(biological_process);GO:0010287(plastoglobule);GO:0010287(plastoglobule)	NA	-1.15	0.02
MSTRG.472	LOC_Os01g07950	GO:0005515(protein binding);GO:0005739(mitochondrion);GO:0009055(electron carrier activity);GO:0015035(protein disulfide oxidoreductase activity);GO:0045454(cell redox homeostasis);GO:0046872(metal ion binding);GO:0051537(2 iron, 2 sulfur cluster binding)	NA	1.89	0.03
MSTRG.4768	LOC_Os10g17930	GO:0004842(ubiquitin-protein transferase activity);GO:0019005(SCF ubiquitin ligase complex);GO:0031146(SCF-dependent proteasomal ubiquitin-dependent protein catabolic process)	NA	2.81	0
MSTRG.4842	LOC_Os10g21196	NA	NA	1.11	0.02
MSTRG.4892	LOC_Os10g21910	GO:0003989(acetyl-CoA carboxylase activity);GO:0004075(biotin carboxylase activity);GO:0005524(ATP binding);GO:0005737(cytoplasm);GO:0005829(cytosol);GO:0005886(plasma membrane);GO:0009631(cold acclimation);GO:0009735(response to cytokinin);GO:0009793(embryo development ending in seed dormancy);GO:0009933(meristem structural organization);GO:0010072(primary shoot apical meristem specification);GO…	01212(Fatty acid metabolism);00620(Pyruvate metabolism);00640(Propanoate metabolism);00061(Fatty acid biosynthesis);00254(Aflatoxin);00254(Aflatoxin)	-1.12	0
MSTRG.4899	LOC_Os10g21930	GO:0003674(molecular_function);GO:0005737(cytoplasm);GO:0005737(cytoplasm)	NA	-2.18	0.04
MSTRG.4921	LOC_Os10g22570	GO:0000935(barrier septum);GO:0004338(glucan exo-1,3-beta-glucosidase activity);GO:0005576(extracellular region);GO:0009277(fungal-type cell wall);GO:0009986(cell surface);GO:0031589(cell-substrate adhesion);GO:0044011(single-species biofilm formation on inanimate substrate);GO:0044407(single-species biofilm formation in or on host organism);GO:0046557(glucan endo-1,6-beta-glucosidase activity);G…	NA	1.08	0.03
MSTRG.4990	LOC_Os10g25200;LOC_Os10g25210	GO:0004842(ubiquitin-protein transferase activity);GO:0019005(SCF ubiquitin ligase complex);GO:0031146(SCF-dependent proteasomal ubiquitin-dependent protein catabolic process);GO:0031146(SCF-dependent proteasomal ubiquitin-dependent protein catabolic process)	NA	1.17	0.01
MSTRG.5053		NA	NA	1.09	0.05
MSTRG.5054		NA	NA	2.01	0.05
MSTRG.5199	LOC_Os10g30550;LOC_Os10g30560	GO:0008176(tRNA (guanine-N7-)-methyltransferase activity);GO:0036265(RNA (guanine-N7)-methylation);GO:0043527(tRNA methyltransferase complex);GO:0009813(flavonoid biosynthetic process);GO:0043231(intracellular membrane-bounded organelle);GO:0052696(flavonoid glucuronidation);GO:0080043(quercetin 3-O-glucosyltransferase activity);GO:0080044(quercetin 7-O-glucosyltransferase activity)	01200(Carbon metabolism);01230(Biosynthesis of amino acids);00010(Glycolysis / Gluconeogenesis);00710(Carbon fixation in photosynthetic organisms);00908(Zeatin biosynthesis)	1.24	0
MSTRG.5203	LOC_Os10g30640	GO:0005634(nucleus)	NA	1.51	0.05
MSTRG.5211	LOC_Os10g30860	GO:0005783(endoplasmic reticulum);GO:0005794(Golgi apparatus);GO:0016021(integral component of membrane)	NA	-1.29	0.04
MSTRG.5257	LOC_Os10g31990	NA	NA	1.21	0.03
MSTRG.5271	LOC_Os10g32444	NA	NA	2.85	0.01
MSTRG.5385	LOC_Os10g34260	NA	NA	1.09	0.02
MSTRG.5518	LOC_Os10g35810	NA	NA	1.77	0.03
MSTRG.5555	LOC_Os10g36550	GO:0003674(molecular_function);GO:0005575(cellular_component);GO:0008150(biological_process);GO:0008150(biological_process)	NA	1.02	0.05
MSTRG.5567	LOC_Os10g36703	GO:0003674(molecular_function);GO:0009733(response to auxin)	04075(Plant hormone signal transduction)	-4.01	0.03
MSTRG.5587		NA	NA	1.19	0.04
MSTRG.5646	LOC_Os10g38040	GO:0008839(4-hydroxy-tetrahydrodipicolinate reductase);GO:0009570(chloroplast stroma);GO:0019684(photosynthesis, light reaction);GO:0019877(diaminopimelate biosynthetic process)	04120(Ubiquitin mediated proteolysis)	-5.13	0.02
MSTRG.5691	LOC_Os10g38920	GO:0004674(protein serine/threonine kinase activity);GO:0005524(ATP binding);GO:0005886(plasma membrane);GO:0006468(protein phosphorylation);GO:0016021(integral component of membrane);GO:0016301(kinase activity);GO:0046777(protein autophosphorylation)	04626(Plant-pathogen interaction)	1.45	0.01
MSTRG.57	LOC_Os01g01710	GO:0030145(manganese ion binding);GO:0030604(1-deoxy-D-xylulose-5-phosphate reductoisomerase activity);GO:0051484(isopentenyl diphosphate biosynthetic process, methylerythritol 4-phosphate pathway involved in terpenoid biosynthetic process);GO:0070402(NADPH binding);GO:0070402(NADPH binding)	00900(Terpenoid backbone biosynthesis);00900(Terpenoid backbone biosynthesis)	-1.65	0.05
MSTRG.5713	LOC_Os10g39220	GO:0009705(plant-type vacuole membrane);GO:0046786(viral replication complex formation and maintenance)	NA	1.11	0.05
MSTRG.5734	LOC_Os10g39680	GO:0004568(chitinase activity);GO:0006040(amino sugar metabolic process);GO:0008061(chitin binding);GO:0008843(endochitinase activity);GO:0016231(beta-N-acetylglucosaminidase activity);GO:0050832(defense response to fungus)	00520(Amino sugar and nucleotide sugar metabolism)	-1.95	0.03
MSTRG.5739	LOC_Os10g39780	GO:0004722(protein serine/threonine phosphatase activity);GO:0006470(protein dephosphorylation);GO:0046872(metal ion binding);GO:0005886(plasma membrane);GO:0005886(plasma membrane)	00010(Glycolysis / Gluconeogenesis);00040(Pentose and glucuronate interconversions);00053(Ascorbate and aldarate metabolism);00620(Pyruvate metabolism);00071(Fatty acid degradation);00561(Glycerolipid metabolism);00280(Valine, leucine and isoleucine degradation);00310(Lysine degradation);00330(Arginine and proline metabolism);00340(Histidine metabolism);00380(Tryptophan metabolism);00410(beta-Ala…	-1.1	0.04
MSTRG.5747	LOC_Os10g39870	GO:0005739(mitochondrion);GO:0005743(mitochondrial inner membrane);GO:0005886(plasma membrane);GO:0016021(integral component of membrane);GO:0017004(cytochrome complex assembly);GO:0018063(cytochrome c-heme linkage);GO:0020037(heme binding)	NA	1.66	0
MSTRG.5770	LOC_Os10g40040	NA	NA	1.58	0.02
MSTRG.5839	LOC_Os10g41190	GO:0005351(sugar:proton symporter activity);GO:0005355(glucose transmembrane transporter activity);GO:0005887(integral component of plasma membrane);GO:0035428(hexose transmembrane transport);GO:0046323(glucose import);GO:0046323(glucose import)	NA	1.09	0
MSTRG.5851	LOC_Os10g41310	GO:0005634(nucleus)	NA	-1.14	0.02
MSTRG.592	LOC_Os01g09640	GO:0003682(chromatin binding);GO:0003700(transcription factor activity, sequence-specific DNA binding);GO:0003713(transcription coactivator activity);GO:0004402(histone acetyltransferase activity);GO:0005634(nucleus);GO:0006338(chromatin remodeling);GO:0006357(regulation of transcription from RNA polymerase II promoter);GO:0035066(positive regulation of histone acetylation)	NA	-1.12	0.03
MSTRG.5941	LOC_Os10g42690	GO:0000792(heterochromatin);GO:0032454(histone demethylase activity (H3-K9 specific));GO:0045815(positive regulation of gene expression, epigenetic);GO:0048439(flower morphogenesis)	NA	-1.26	0.05
MSTRG.605	LOC_Os01g09770	GO:0003674(molecular_function);GO:0005634(nucleus);GO:0008150(biological_process)	NA	-1.21	0.02
MSTRG.6059	LOC_Os11g02350	GO:0009611(response to wounding);GO:0009723(response to ethylene);GO:0009751(response to salicylic acid);GO:0042542(response to hydrogen peroxide)	NA	-2.46	0.05
MSTRG.6070	LOC_Os11g02424	GO:0008270(zinc ion binding);GO:0016021(integral component of membrane);GO:0016567(protein ubiquitination);GO:0009611(response to wounding);GO:0009723(response to ethylene);GO:0009751(response to salicylic acid);GO:0042542(response to hydrogen peroxide);GO:0042542(response to hydrogen peroxide)	NA	-1.3	0.03
MSTRG.6149	LOC_Os11g03710	GO:0005739(mitochondrion);GO:0005743(mitochondrial inner membrane);GO:0005758(mitochondrial intermembrane space);GO:0006626(protein targeting to mitochondrion);GO:0009507(chloroplast);GO:0015031(protein transport);GO:0015450(P-P-bond-hydrolysis-driven protein transmembrane transporter activity);GO:0046872(metal ion binding)	NA	-1.3	0
MSTRG.6248	LOC_Os11g05180	NA	NA	3.4	0.04
MSTRG.6251	LOC_Os11g05280	NA	NA	1.38	0.04
MSTRG.6378	LOC_Os11g07911	NA	NA	-8.89	0
MSTRG.6385	LOC_Os11g07940	GO:0005871(kinesin complex);GO:0007018(microtubule-based movement);GO:0008104(protein localization);GO:0008574(ATP-dependent microtubule motor activity, plus-end-directed);GO:0030705(cytoskeleton-dependent intracellular transport)	NA	1.17	0.05
MSTRG.6414	LOC_Os11g09040	GO:0005829(cytosol);GO:0009903(chloroplast avoidance movement);GO:0009904(chloroplast accumulation movement)	03015(mRNA surveillance pathway)	-2.83	0
MSTRG.6480	LOC_Os11g10340	GO:0003674(molecular_function);GO:0005634(nucleus);GO:0008150(biological_process)	NA	2.37	0.01
MSTRG.6519	LOC_Os11g11100	GO:0003677(DNA binding);GO:0003700(transcription factor activity, sequence-specific DNA binding);GO:0005634(nucleus);GO:0006355(regulation of transcription, DNA-templated);GO:0043565(sequence-specific DNA binding)	04141(Protein processing in endoplasmic reticulum)	-1.72	0.01
MSTRG.6564	LOC_Os11g12590	NA	NA	2.47	0.01
MSTRG.6616	LOC_Os11g14170	GO:0001558(regulation of cell growth);GO:0004175(endopeptidase activity);GO:0004252(serine-type endopeptidase activity);GO:0005520(insulin-like growth factor binding);GO:0005575(cellular_component);GO:0005576(extracellular region);GO:0006508(proteolysis);GO:0008233(peptidase activity);GO:0008236(serine-type peptidase activity);GO:0016787(hydrolase activity)	NA	1.07	0.04
MSTRG.6746	LOC_Os11g20689	GO:0000176(nuclear exosome (RNase complex));GO:0000177(cytoplasmic exosome (RNase complex));GO:0000467(exonucleolytic trimming to generate mature 3'-end of 5.8S rRNA from tricistronic rRNA transcript (SSU-rRNA, 5.8S rRNA, LSU-rRNA));GO:0017091(AU-rich element binding);GO:0034427(nuclear-transcribed mRNA catabolic process, exonucleolytic, 3'-5');GO:0034473(U1 snRNA 3'-end processing);GO:0034475(U4…	03018(RNA degradation)	1.46	0.03
MSTRG.6756	LOC_Os11g20790	GO:0004017(adenylate kinase activity);GO:0006163(purine nucleotide metabolic process)	00230(Purine metabolism)	-1.09	0.03
MSTRG.6764	LOC_Os11g22650	NA	NA	2.02	0.03
MSTRG.6802		NA	NA	1.21	0.02
MSTRG.6805	LOC_Os11g24060	GO:0005215(transporter activity);GO:0005345(purine nucleobase transmembrane transporter activity);GO:0006810(transport);GO:0006863(purine nucleobase transport);GO:0015853(adenine transport);GO:0015854(guanine transport);GO:0016020(membrane);GO:0016021(integral component of membrane)	NA	1.45	0.01
MSTRG.6842		NA	NA	1.2	0.01
MSTRG.6850	LOC_Os11g25470;LOC_Os11g25454	GO:0008194(UDP-glycosyltransferase activity);GO:0009813(flavonoid biosynthetic process);GO:0043231(intracellular membrane-bounded organelle);GO:0052696(flavonoid glucuronidation)	00402(Benzoxazinoid biosynthesis)	-1.35	0.04
MSTRG.6857	LOC_Os11g25540	NA	NA	1.58	0.02
MSTRG.6867	LOC_Os11g26130	GO:0004672(protein kinase activity);GO:0004674(protein serine/threonine kinase activity);GO:0005524(ATP binding);GO:0005576(extracellular region);GO:0006468(protein phosphorylation);GO:0016021(integral component of membrane)	04626(Plant-pathogen interaction)	2.18	0.01
MSTRG.6897	LOC_Os11g26910	NA	NA	1	0.02
MSTRG.6946	LOC_Os11g29400	GO:0009409(response to cold);GO:0009414(response to water deprivation);GO:0009651(response to salt stress);GO:0009737(response to abscisic acid)	01200(Carbon metabolism);00030(Pentose phosphate pathway);00480(Glutathione metabolism)	-4.79	0
MSTRG.7006	LOC_Os11g30500	GO:0005783(endoplasmic reticulum);GO:0005794(Golgi apparatus)	NA	-2.26	0.02
MSTRG.7083	LOC_Os11g32380	NA	NA	1.08	0
MSTRG.7154	LOC_Os11g34450	GO:0005515(protein binding)	NA	1.09	0
MSTRG.7156	LOC_Os11g34460	GO:0001047(core promoter binding);GO:0004842(ubiquitin-protein transferase activity);GO:0005515(protein binding);GO:0005634(nucleus);GO:0005737(cytoplasm);GO:0006355(regulation of transcription, DNA-templated);GO:0006511(ubiquitin-dependent protein catabolic process);GO:0007623(circadian rhythm);GO:0009637(response to blue light);GO:0009881(photoreceptor activity);GO:0009908(flower development);G…	04712(Circadian rhythm - plant);04712(Circadian rhythm - plant)	-1.74	0.02
MSTRG.7202	LOC_Os11g36030	GO:0003674(molecular_function);GO:0005634(nucleus);GO:0008150(biological_process)	NA	1.08	0.05
MSTRG.7252	LOC_Os11g37230	GO:0000209(protein polyubiquitination);GO:0042787(protein ubiquitination involved in ubiquitin-dependent protein catabolic process);GO:0043161(proteasome-mediated ubiquitin-dependent protein catabolic process);GO:0061630(ubiquitin protein ligase activity);GO:0061630(ubiquitin protein ligase activity)	NA	-3.28	0.01
MSTRG.7269		NA	NA	1.39	0.05
MSTRG.7295	LOC_Os11g37970	GO:0000325(plant-type vacuole);GO:0004540(ribonuclease activity);GO:0004568(chitinase activity);GO:0005576(extracellular region);GO:0008061(chitin binding);GO:0009615(response to virus);GO:0009627(systemic acquired resistance);GO:0009651(response to salt stress);GO:0009723(response to ethylene);GO:0009817(defense response to fungus, incompatible interaction);GO:0031640(killing of cells of other o…	NA	-2.64	0
MSTRG.7352	LOC_Os11g38880	NA	NA	-1.2	0.01
MSTRG.7371		NA	NA	-1.02	0.03
MSTRG.7401	LOC_Os11g39990	NA	NA	1.75	0.02
MSTRG.7433	LOC_Os11g40674	NA	NA	1.2	0.02
MSTRG.7487	LOC_Os11g42160	NA	NA	-1.39	0.03
MSTRG.7501	LOC_Os11g42570	NA	NA	1.94	0.05
MSTRG.7541	LOC_Os11g43510	GO:0004806(triglyceride lipase activity);GO:0005576(extracellular region);GO:0006629(lipid metabolic process);GO:0016787(hydrolase activity)	NA	-1.21	0.02
MSTRG.7557	LOC_Os11g43900	GO:0001558(regulation of cell growth);GO:0005634(nucleus);GO:0005737(cytoplasm);GO:0005774(vacuolar membrane);GO:0005794(Golgi apparatus);GO:0005829(cytosol);GO:0005886(plasma membrane);GO:0007346(regulation of mitotic cell cycle);GO:0008017(microtubule binding);GO:0008283(cell proliferation);GO:0009506(plasmodesma);GO:0009507(chloroplast);GO:0009579(thylakoid);GO:0009735(response to cytokinin);G…	NA	1.07	0.01
MSTRG.7619	LOC_Os11g47120	GO:0003878(ATP citrate synthase activity);GO:0005524(ATP binding);GO:0005737(cytoplasm);GO:0005829(cytosol);GO:0006085(acetyl-CoA biosynthetic process);GO:0006629(lipid metabolic process);GO:0009346(citrate lyase complex)	00020(Citrate cycle (TCA cycle))	-1.19	0.03
MSTRG.7634	LOC_Os11g47600	GO:0004568(chitinase activity);GO:0005576(extracellular region);GO:0006032(chitin catabolic process);GO:0008061(chitin binding)	00520(Amino sugar and nucleotide sugar metabolism)	-1.11	0.04
MSTRG.7748	LOC_Os12g02150	NA	NA	1.07	0.04
MSTRG.7805	LOC_Os12g02690	NA	NA	-1.9	0.02
MSTRG.7807	LOC_Os12g02700	NA	NA	-3.93	0.02
MSTRG.7914	LOC_Os12g04240	GO:0004198(calcium-dependent cysteine-type endopeptidase activity);GO:0005737(cytoplasm);GO:0006508(proteolysis);GO:0006508(proteolysis)	04626(Plant-pathogen interaction);04626(Plant-pathogen interaction)	-1.11	0.03
MSTRG.7966	LOC_Os12g05180	GO:0003674(molecular_function);GO:0005634(nucleus);GO:0008150(biological_process)	00562(Inositol phosphate metabolism);04070(Phosphatidylinositol signaling system)	-3.2	0.01
MSTRG.8005	LOC_Os12g05980	GO:0003674(molecular_function);GO:0005634(nucleus);GO:0008150(biological_process)	NA	3.26	0
MSTRG.8170	LOC_Os12g09190	NA	NA	1.14	0.05
MSTRG.8209	LOC_Os12g10590	NA	NA	2.1	0.02
MSTRG.8235		NA	NA	1.36	0.01
MSTRG.8266	LOC_Os12g12514	NA	NA	1.43	0.01
MSTRG.8307		NA	NA	1.45	0.01
MSTRG.8372	LOC_Os12g16510	NA	NA	-1.91	0.02
MSTRG.8387		NA	NA	1.31	0.05
MSTRG.8429	LOC_Os12g17804	NA	NA	-1.45	0.04
MSTRG.848	LOC_Os01g13460	GO:0003677(DNA binding);GO:0003700(transcription factor activity, sequence-specific DNA binding);GO:0005634(nucleus);GO:0006351(transcription, DNA-templated);GO:0006355(regulation of transcription, DNA-templated);GO:0009611(response to wounding);GO:0009737(response to abscisic acid);GO:0009738(abscisic acid-activated signaling pathway);GO:0046983(protein dimerization activity)	04075(Plant hormone signal transduction)	-2	0.01
MSTRG.8509	LOC_Os12g19590	GO:0000166(nucleotide binding);GO:0005634(nucleus);GO:0008150(biological_process);GO:0010029(regulation of seed germination);GO:0040008(regulation of growth);GO:0080008(Cul4-RING E3 ubiquitin ligase complex);GO:0080008(Cul4-RING E3 ubiquitin ligase complex)	NA	1.03	0.02
MSTRG.8722	LOC_Os12g29480	GO:0003674(molecular_function);GO:0005737(cytoplasm);GO:0008150(biological_process)	NA	-1.24	0.03
MSTRG.8781	LOC_Os12g31350	GO:0003713(transcription coactivator activity);GO:0005515(protein binding);GO:0005634(nucleus);GO:0006351(transcription, DNA-templated);GO:0006355(regulation of transcription, DNA-templated);GO:0008283(cell proliferation);GO:0048366(leaf development)	NA	1.7	0.01
MSTRG.8796	LOC_Os12g31670	NA	NA	1.68	0.04
MSTRG.8818	LOC_Os12g32160	NA	NA	1.22	0.03
MSTRG.8822	LOC_Os12g32190	GO:0005516(calmodulin binding);GO:0005886(plasma membrane);GO:0008150(biological_process);GO:0008150(biological_process)	NA	-1.43	0.04
MSTRG.8868	LOC_Os12g32970	GO:0005886(plasma membrane);GO:0016021(integral component of membrane)	NA	-1.6	0.03
MSTRG.8875		NA	NA	1.22	0
MSTRG.898	LOC_Os01g14410	GO:0009409(response to cold);GO:0009507(chloroplast);GO:0009522(photosystem I);GO:0009523(photosystem II);GO:0009535(chloroplast thylakoid membrane);GO:0010030(positive regulation of seed germination);GO:0010117(photoprotection);GO:0010380(regulation of chlorophyll biosynthetic process);GO:0015979(photosynthesis);GO:0016021(integral component of membrane);GO:0016168(chlorophyll binding);GO:003460…	NA	-2.18	0.01
MSTRG.8983	LOC_Os12g35590	NA	NA	3.01	0
MSTRG.8990	LOC_Os12g35670	GO:0004871(signal transducer activity);GO:0009506(plasmodesma);GO:0019722(calcium-mediated signaling)	NA	-4.03	0
MSTRG.9064	LOC_Os12g36900	GO:0005634(nucleus);GO:0005737(cytoplasm);GO:0009414(response to water deprivation)	NA	-1.09	0.02
MSTRG.9074	LOC_Os12g37370	GO:0001193(maintenance of transcriptional fidelity during DNA-templated transcription elongation from RNA polymerase II promoter);GO:0003899(DNA-directed RNA polymerase activity);GO:0005665(DNA-directed RNA polymerase II, core complex);GO:0006283(transcription-coupled nucleotide-excision repair);GO:0006367(transcription initiation from RNA polymerase II promoter)	00230(Purine metabolism);00240(Pyrimidine metabolism);03020(RNA polymerase)	-1.3	0.05
MSTRG.9085	LOC_Os12g37530	NA	NA	-1.23	0
MSTRG.909	LOC_Os01g14720	GO:0003677(DNA binding);GO:0005634(nucleus);GO:0006355(regulation of transcription, DNA-templated)	NA	-1.57	0
MSTRG.9093	LOC_Os12g37610	GO:0003735(structural constituent of ribosome);GO:0070181(small ribosomal subunit rRNA binding)	NA	2.34	0.01
MSTRG.9154	LOC_Os12g38650	NA	NA	2.26	0.05
MSTRG.9174	LOC_Os12g38930	GO:0000139(Golgi membrane);GO:0005794(Golgi apparatus);GO:0009555(pollen development);GO:0009860(pollen tube growth);GO:0016021(integral component of membrane);GO:0016051(carbohydrate biosynthetic process);GO:0016757(transferase activity, transferring glycosyl groups);GO:0016758(transferase activity, transferring hexosyl groups);GO:0047262(polygalacturonate 4-alpha-galacturonosyltransferase activ…	00500(Starch and sucrose metabolism);00520(Amino sugar and nucleotide sugar metabolism)	-1.03	0
MSTRG.928	LOC_Os01g14950	GO:0005643(nuclear pore);GO:0005654(nucleoplasm);GO:0005829(cytosol);GO:0006607(NLS-bearing protein import into nucleus);GO:0008139(nuclear localization sequence binding);GO:0008565(protein transporter activity)	04140(Regulation of autophagy)	1.08	0.03
MSTRG.935	LOC_Os01g15029	GO:0003755(peptidyl-prolyl cis-trans isomerase activity)	03040(Spliceosome)	-1.75	0.03
MSTRG.9359	LOC_Os12g42180	GO:0003735(structural constituent of ribosome);GO:0005762(mitochondrial large ribosomal subunit);GO:0022625(cytosolic large ribosomal subunit);GO:0070180(large ribosomal subunit rRNA binding)	03010(Ribosome)	-1.81	0
MSTRG.94	LOC_Os01g02150	NA	NA	-1.32	0.05
MSTRG.941	LOC_Os01g15120	GO:0016787(hydrolase activity)	00590(Arachidonic acid metabolism);04146(Peroxisome)	1.43	0
MSTRG.9420	LOC_Os12g42900	NA	NA	1.08	0.03
MSTRG.9454	LOC_Os12g43720	GO:0005576(extracellular region);GO:0006811(ion transport);GO:0009507(chloroplast);GO:0016021(integral component of membrane);GO:0016042(lipid catabolic process);GO:0016298(lipase activity)	00909(Sesquiterpenoid and triterpenoid biosynthesis)	-1.27	0
MSTRG.9688	LOC_Os02g03430	GO:0003674(molecular_function);GO:0005575(cellular_component);GO:0008150(biological_process)	NA	1.25	0
MSTRG.9693	LOC_Os02g03530	GO:0005739(mitochondrion);GO:0008150(biological_process)	NA	1.4	0.04
MSTRG.9746	LOC_Os02g04170	GO:0005739(mitochondrion);GO:0008734(L-aspartate oxidase activity);GO:0009435(NAD biosynthetic process);GO:0009507(chloroplast);GO:0044318(L-aspartate:fumarate oxidoreductase activity);GO:0055114(oxidation-reduction process);GO:0055114(oxidation-reduction process)	00250(Alanine, aspartate and glutamate metabolism);00760(Nicotinate and nicotinamide metabolism);00760(Nicotinate and nicotinamide metabolism)	-1.31	0.01
MSTRG.9796	LOC_Os02g04740	GO:0005829(cytosol);GO:0030366(molybdopterin synthase activity);GO:0032324(molybdopterin cofactor biosynthetic process)	00790(Folate biosynthesis);04122(Sulfur relay system)	1.46	0.03
MSTRG.9816	LOC_Os02g05630	GO:0004722(protein serine/threonine phosphatase activity);GO:0005886(plasma membrane);GO:0006470(protein dephosphorylation);GO:0042742(defense response to bacterium);GO:0044419(interspecies interaction between organisms);GO:0046872(metal ion binding);GO:0046872(metal ion binding)	04075(Plant hormone signal transduction);04931(Insulin resistance);04931(Insulin resistance)	-1.01	0.01
MSTRG.9935		NA	NA	2.41	0

## Sheet: NX32-artificial vs NX32-0d
Genes with significant (> 2-fold, p≤0.05) expression in NX32 artificial aging V.S. NX32 Mock as determined by RNA-seq analysis
gene_id	gene_name	GO	KEGG	log2FC	pval
MSTRG.1	LOC_Os01g01050	NA	NA	-1.09	0.03
MSTRG.10065	LOC_Os12g07260	NA	NA	-1.44	0.01
MSTRG.10102	LOC_Os12g07800	NA	NA	1.57	0.02
MSTRG.10151	LOC_Os12g08830	NA	NA	-1.05	0.02
MSTRG.10198	LOC_Os12g10200	NA	NA	-1.11	0.03
MSTRG.10319	LOC_Os12g13130	NA	NA	1.81	0.01
MSTRG.10325	.	NA	NA	-3.09	0.01
MSTRG.10336	.	NA	NA	1.83	0.05
MSTRG.10647	.	NA	NA	-1.19	0.01
MSTRG.10734	LOC_Os12g23760	GO:0005737(cytoplasm)	00561(Glycerolipid metabolism);00564(Glycerophospholipid metabolism)	-1.65	0.03
MSTRG.10791	LOC_Os12g25440	NA	NA	2.12	0
MSTRG.10970	LOC_Os12g31670	NA	NA	2.04	0.02
MSTRG.10975	LOC_Os12g31810	GO:0005634(nucleus);GO:0007049(cell cycle);GO:0008283(cell proliferation);GO:0010374(stomatal complex development);GO:0010389(regulation of G2/M transition of mitotic cell cycle);GO:0016538(cyclin-dependent protein serine/threonine kinase regulator activity);GO:0051301(cell division);GO:0051726(regulation of cell cycle)	03010(Ribosome)	-1.22	0.01
MSTRG.11010	LOC_Os12g32280	GO:0003674(molecular_function);GO:0005634(nucleus);GO:0008150(biological_process)	NA	1.74	0
MSTRG.1112	LOC_Os01g14720	GO:0003677(DNA binding);GO:0005634(nucleus);GO:0006355(regulation of transcription, DNA-templated)	NA	-1.5	0.03
MSTRG.11170	LOC_Os12g34500	GO:0001778(plasma membrane repair);GO:0003774(motor activity);GO:0003779(actin binding);GO:0005524(ATP binding);GO:0005794(Golgi apparatus);GO:0005826(actomyosin contractile ring);GO:0005911(cell-cell junction);GO:0014823(response to activity);GO:0016459(myosin complex);GO:0031672(A band);GO:0070252(actin-mediated cell contraction)	03013(RNA transport)	-1.86	0.03
MSTRG.11213	LOC_Os12g35360	NA	NA	-1.16	0.04
MSTRG.11339	LOC_Os12g37530	NA	NA	-1.15	0
MSTRG.11348	LOC_Os12g37650	GO:0005634(nucleus);GO:0008150(biological_process);GO:0048046(apoplast)	NA	-2.14	0.02
MSTRG.1136	LOC_Os01g14932	NA	NA	1.5	0.05
MSTRG.1137	LOC_Os01g14920	GO:0003676(nucleic acid binding);GO:0005634(nucleus);GO:0008150(biological_process);GO:0008270(zinc ion binding)	NA	-1.73	0.03
MSTRG.11405	LOC_Os12g38400	NA	NA	-1.21	0.01
MSTRG.11517	LOC_Os12g40115	NA	NA	1.48	0.03
MSTRG.11521	LOC_Os12g40180	NA	NA	1.85	0.01
MSTRG.11536	LOC_Os12g40460	NA	NA	1.09	0.04
MSTRG.1159	LOC_Os01g15120	GO:0016787(hydrolase activity)	00590(Arachidonic acid metabolism);04146(Peroxisome)	1.25	0.01
MSTRG.11768	LOC_Os12g43140	NA	NA	-8.29	0.04
MSTRG.1177	LOC_Os01g15270	NA	NA	12.76	0
MSTRG.11773	LOC_Os12g43340	NA	NA	-1.99	0.01
MSTRG.11815	LOC_Os12g43970	GO:0016787(hydrolase activity)	NA	-1.92	0.03
MSTRG.11816	.	NA	NA	-2.03	0.04
MSTRG.11823	LOC_Os12g44030	GO:0003993(acid phosphatase activity);GO:0005615(extracellular space);GO:0030145(manganese ion binding);GO:0046872(metal ion binding)	NA	-2.73	0.05
MSTRG.11924	.	NA	NA	2.97	0.01
MSTRG.11984	LOC_Os02g02524	NA	NA	-2.12	0.01
MSTRG.12084	LOC_Os02g03575	GO:0003674(molecular_function);GO:0005737(cytoplasm);GO:0008150(biological_process)	NA	1.51	0.02
MSTRG.12119	LOC_Os02g03940	GO:0003674(molecular_function);GO:0005634(nucleus);GO:0008150(biological_process)	NA	1.29	0.04
MSTRG.12128	LOC_Os02g04010	GO:0000307(cyclin-dependent protein kinase holoenzyme complex);GO:0005634(nucleus);GO:0016538(cyclin-dependent protein serine/threonine kinase regulator activity);GO:0045737(positive regulation of cyclin-dependent protein serine/threonine kinase activity);GO:0045944(positive regulation of transcription from RNA polymerase II promoter);GO:1901409(positive regulation of phosphorylation of RNA polym…	04122(Sulfur relay system)	1.28	0.04
MSTRG.12139	LOC_Os02g04170	GO:0005739(mitochondrion);GO:0008734(L-aspartate oxidase activity);GO:0009435(NAD biosynthetic process);GO:0009507(chloroplast);GO:0044318(L-aspartate:fumarate oxidoreductase activity);GO:0055114(oxidation-reduction process)	00250(Alanine, aspartate and glutamate metabolism);00760(Nicotinate and nicotinamide metabolism)	-1.54	0
MSTRG.12157	LOC_Os02g04340	GO:0003677(DNA binding);GO:0003700(transcription factor activity, sequence-specific DNA binding);GO:0005634(nucleus);GO:0006351(transcription, DNA-templated);GO:0006355(regulation of transcription, DNA-templated)	NA	1.24	0.04
MSTRG.12162	LOC_Os02g04440	NA	NA	-1.04	0.03
MSTRG.12175	LOC_Os02g04520	GO:0005515(protein binding);GO:0005886(plasma membrane)	NA	1.45	0.01
MSTRG.12180	LOC_Os02g04630	NA	NA	-1.8	0.03
MSTRG.12191	LOC_Os02g04760	GO:0019745(pentacyclic triterpenoid biosynthetic process);GO:0042300(beta-amyrin synthase activity)	00909(Sesquiterpenoid and triterpenoid biosynthesis)	-1.42	0.01
MSTRG.12242	LOC_Os02g05410	GO:0000245(spliceosomal complex assembly);GO:0003729(mRNA binding);GO:0005686(U2 snRNP);GO:0005689(U12-type spliceosomal complex);GO:0071004(U2-type prespliceosome);GO:0071013(catalytic step 2 spliceosome)	03040(Spliceosome)	-1.24	0.01
MSTRG.12272	LOC_Os02g05250	NA	NA	2.58	0.03
MSTRG.12280	LOC_Os02g05340	NA	NA	-1.13	0.05
MSTRG.12361	.	NA	NA	2.2	0.03
MSTRG.12571	LOC_Os02g09390	GO:0016020(membrane);GO:0016709(oxidoreductase activity, acting on paired donors, with incorporation or reduction of molecular oxygen, NAD(P)H as one donor, and incorporation of one atom of oxygen);GO:0044550(secondary metabolite biosynthetic process)	00909(Sesquiterpenoid and triterpenoid biosynthesis)	-1.78	0.04
MSTRG.12601	LOC_Os02g09770	GO:0005634(nucleus);GO:0016787(hydrolase activity);GO:0005576(extracellular region);GO:0008150(biological_process)	NA	1.4	0.01
MSTRG.12638	LOC_Os02g10190	GO:0005576(extracellular region);GO:0046373(L-arabinose metabolic process);GO:0046556(alpha-L-arabinofuranosidase activity)	NA	-2.22	0.01
MSTRG.12655	LOC_Os02g10370	GO:0003674(molecular_function);GO:0008150(biological_process);GO:0016021(integral component of membrane)	NA	-2.07	0.02
MSTRG.12656	LOC_Os02g10380	GO:0005794(Golgi apparatus);GO:0008150(biological_process)	04120(Ubiquitin mediated proteolysis)	-3.27	0.05
MSTRG.12745	LOC_Os02g11920	NA	NA	1.17	0
MSTRG.12812	LOC_Os02g12800	GO:0003746(translation elongation factor activity);GO:0004364(glutathione transferase activity);GO:0005634(nucleus);GO:0005737(cytoplasm);GO:0006749(glutathione metabolic process)	00970(Aminoacyl-tRNA biosynthesis)	-1.21	0.03
MSTRG.12857	.	NA	NA	1.58	0.03
MSTRG.12990	LOC_Os02g15250	NA	NA	-10.1	0.01
MSTRG.13093	.	NA	NA	2.42	0.03
MSTRG.13151	LOC_Os02g17920	GO:0004462(lactoylglutathione lyase activity);GO:0005739(mitochondrion);GO:0005975(carbohydrate metabolic process);GO:0009409(response to cold);GO:0009507(chloroplast);GO:0009570(chloroplast stroma);GO:0009579(thylakoid);GO:0010319(stromule);GO:0031977(thylakoid lumen);GO:0046872(metal ion binding)	00620(Pyruvate metabolism)	1.32	0
MSTRG.13244	LOC_Os02g19629	NA	NA	-1.05	0.03
MSTRG.13247	LOC_Os02g19650	NA	NA	1.97	0.03
MSTRG.13363	LOC_Os02g21700	GO:0004702(receptor signaling protein serine/threonine kinase activity);GO:0005737(cytoplasm)	04626(Plant-pathogen interaction)	1.23	0.03
MSTRG.13423	LOC_Os02g22370	NA	NA	-1.29	0.04
MSTRG.13520	.	NA	NA	-3.6	0.02
MSTRG.13590	LOC_Os02g26660	NA	NA	2.55	0.02
MSTRG.13668	LOC_Os02g27674	NA	NA	1.3	0.02
MSTRG.13756	LOC_Os02g29500	NA	NA	1.81	0.04
MSTRG.13765	LOC_Os02g29590	NA	NA	-1.35	0.01
MSTRG.13787	LOC_Os02g30070	NA	NA	1.53	0.02
MSTRG.1381	LOC_Os01g18210	GO:0003755(peptidyl-prolyl cis-trans isomerase activity)	03040(Spliceosome)	-1.1	0.03
MSTRG.13814	LOC_Os02g30300	GO:0005634(nucleus);GO:0016567(protein ubiquitination)	NA	1.61	0.04
MSTRG.13864	LOC_Os02g31140	GO:0005634(nucleus);GO:0008150(biological_process)	NA	1.88	0.02
MSTRG.13921	.	NA	NA	1.41	0
MSTRG.13984	LOC_Os02g32620	GO:0005768(endosome);GO:0005794(Golgi apparatus);GO:0005802(trans-Golgi network);GO:0005886(plasma membrane);GO:0016021(integral component of membrane);GO:0048544(recognition of pollen)	NA	-1.15	0
MSTRG.14006	LOC_Os02g33070	GO:0005739(mitochondrion);GO:0009507(chloroplast);GO:0032780(negative regulation of ATPase activity);GO:0042030(ATPase inhibitor activity)	NA	1.1	0.02
MSTRG.14053	LOC_Os02g33600	NA	NA	-1.97	0.01
MSTRG.14108	LOC_Os02g34570	NA	NA	1	0.05
MSTRG.14182	LOC_Os02g35620	GO:0005375(copper ion transmembrane transporter activity);GO:0009793(embryo development ending in seed dormancy);GO:0016021(integral component of membrane)	NA	-2.34	0.03
MSTRG.14190	LOC_Os02g35720	GO:0005787(signal peptidase complex);GO:0006465(signal peptide processing);GO:0008233(peptidase activity);GO:0045047(protein targeting to ER)	03060(Protein export)	2.15	0.05
MSTRG.14215	.	NA	NA	3.14	0.05
MSTRG.14304	LOC_Os02g37140	NA	NA	1.8	0.05
MSTRG.14342	LOC_Os02g37830	NA	NA	1.28	0.03
MSTRG.14498	LOC_Os02g39710	NA	NA	1.16	0
MSTRG.14590	LOC_Os02g40770	GO:0005634(nucleus);GO:0005694(chromosome);GO:0005730(nucleolus);GO:0008270(zinc ion binding);GO:0009507(chloroplast);GO:0018024(histone-lysine N-methyltransferase activity);GO:0031047(gene silencing by RNA);GO:0034968(histone lysine methylation)	00310(Lysine degradation)	-1.26	0.03
MSTRG.14665	LOC_Os02g41930	NA	NA	-3.17	0.04
MSTRG.14688	.	NA	NA	2.53	0.01
MSTRG.1469	LOC_Os01g19740	GO:0003674(molecular_function);GO:0009416(response to light stimulus);GO:0009507(chloroplast);GO:0009570(chloroplast stroma);GO:0009744(response to sucrose);GO:0009941(chloroplast envelope);GO:0019253(reductive pentose-phosphate cycle);GO:0034605(cellular response to heat);GO:0043234(protein complex);GO:0070417(cellular response to cold);GO:0071454(cellular response to anoxia);GO:0080153(negative…	NA	-1.32	0.01
MSTRG.14772	LOC_Os02g43050	GO:0003777(microtubule motor activity);GO:0005871(kinesin complex);GO:0007018(microtubule-based movement);GO:0016887(ATPase activity)	04144(Endocytosis)	-1.35	0.03
MSTRG.1482	.	NA	NA	2.55	0.03
MSTRG.14828	LOC_Os02g43770	GO:0003677(DNA binding);GO:0005515(protein binding);GO:0005634(nucleus);GO:0008150(biological_process);GO:0010167(response to nitrate);GO:0015706(nitrate transport);GO:0071249(cellular response to nitrate);GO:0071705(nitrogen compound transport);GO:1901698(response to nitrogen compound)	NA	-1.61	0
MSTRG.14829	LOC_Os02g43790	GO:0009620(response to fungus)	04626(Plant-pathogen interaction)	1.56	0.02
MSTRG.14874	LOC_Os02g44360	GO:0003700(transcription factor activity, sequence-specific DNA binding);GO:0005634(nucleus);GO:0006355(regulation of transcription, DNA-templated);GO:0030154(cell differentiation);GO:0043565(sequence-specific DNA binding)	04075(Plant hormone signal transduction)	-1.76	0.03
MSTRG.14917	LOC_Os02g44780	GO:0004311(farnesyltranstransferase activity);GO:0005515(protein binding);GO:0009507(chloroplast);GO:0042651(thylakoid membrane);GO:0043693(monoterpene biosynthetic process);GO:0046872(metal ion binding)	00900(Terpenoid backbone biosynthesis)	-1.73	0.03
MSTRG.14930	LOC_Os02g44890	GO:0000166(nucleotide binding);GO:0005575(cellular_component);GO:0008150(biological_process)	NA	-1.78	0.05
MSTRG.15150	LOC_Os02g46720	NA	NA	2.05	0.01
MSTRG.15174	LOC_Os02g47000	GO:0005634(nucleus);GO:0005886(plasma membrane)	NA	1.61	0
MSTRG.15176	LOC_Os02g47030	NA	NA	2.05	0.03
MSTRG.15212	LOC_Os02g47450	NA	NA	-1.49	0.01
MSTRG.15320	LOC_Os02g48620	NA	NA	-1.12	0.04
MSTRG.15335	LOC_Os02g48730	GO:0005094(Rho GDP-dissociation inhibitor activity);GO:0005096(GTPase activator activity);GO:0005515(protein binding);GO:0005737(cytoplasm);GO:0009932(cell tip growth);GO:0010053(root epidermal cell differentiation)	04120(Ubiquitin mediated proteolysis)	-1.75	0.03
MSTRG.15407	LOC_Os02g49560	NA	NA	1.66	0.03
MSTRG.15654	LOC_Os02g52230	GO:0000822(inositol hexakisphosphate binding);GO:0009734(auxin-activated signaling pathway)	04075(Plant hormone signal transduction)	-1.99	0.03
MSTRG.15735	LOC_Os02g53160	GO:0004721(phosphoprotein phosphatase activity);GO:0004725(protein tyrosine phosphatase activity);GO:0005737(cytoplasm);GO:1900424(regulation of defense response to bacterium)	NA	-1.81	0.01
MSTRG.15822	LOC_Os02g54140	NA	NA	-1.84	0.02
MSTRG.15843	LOC_Os02g54530	GO:0003674(molecular_function);GO:0005576(extracellular region);GO:0008150(biological_process)	04075(Plant hormone signal transduction);04626(Plant-pathogen interaction)	2.79	0.02
MSTRG.15911	LOC_Os02g55180	GO:0004843(thiol-dependent ubiquitin-specific protease activity);GO:0005634(nucleus);GO:0006511(ubiquitin-dependent protein catabolic process);GO:0016579(protein deubiquitination);GO:0036459(thiol-dependent ubiquitinyl hydrolase activity)	03013(RNA transport);03008(Ribosome biogenesis in eukaryotes)	-1.65	0.02
MSTRG.1594	LOC_Os01g22230	GO:0004601(peroxidase activity);GO:0009505(plant-type cell wall);GO:0009664(plant-type cell wall organization)	00940(Phenylpropanoid biosynthesis)	-1.34	0.03
MSTRG.15969	LOC_Os02g55880	GO:0005509(calcium ion binding);GO:0005773(vacuole)	00920(Sulfur metabolism)	2.81	0.04
MSTRG.16010	LOC_Os02g56180	NA	NA	1.53	0.05
MSTRG.16011	LOC_Os02g56190	GO:0003674(molecular_function);GO:0008150(biological_process);GO:0016021(integral component of membrane)	NA	2.81	0
MSTRG.16017	LOC_Os02g56270	NA	NA	-1.17	0.02
MSTRG.16049	LOC_Os02g56680	NA	NA	2.55	0.04
MSTRG.16152	LOC_Os02g57650	NA	NA	-1.02	0.05
MSTRG.16174	LOC_Os02g57870	NA	NA	-1.82	0.03
MSTRG.16209	LOC_Os02g58200	NA	NA	1.44	0.04
MSTRG.16225	LOC_Os02g58450	GO:0003674(molecular_function);GO:0008150(biological_process);GO:0009507(chloroplast)	NA	2.46	0.05
MSTRG.16261	LOC_Os03g01018	GO:0000287(magnesium ion binding);GO:0004749(ribose phosphate diphosphokinase activity);GO:0005524(ATP binding);GO:0009156(ribonucleoside monophosphate biosynthetic process);GO:0009165(nucleotide biosynthetic process);GO:0009507(chloroplast);GO:0009536(plastid);GO:0016301(kinase activity);GO:0016310(phosphorylation)	01200(Carbon metabolism);01230(Biosynthesis of amino acids);00030(Pentose phosphate pathway);00230(Purine metabolism)	1.06	0
MSTRG.16271	LOC_Os03g01110	NA	NA	-1.02	0.01
MSTRG.16291	LOC_Os03g01490	NA	NA	-1.2	0.04
MSTRG.16320	LOC_Os03g01750	NA	NA	-1.2	0.02
MSTRG.16349	LOC_Os03g02030	NA	NA	-1.21	0.05
MSTRG.16361	LOC_Os03g02160	NA	NA	-2.09	0.04
MSTRG.1651	LOC_Os01g23680	NA	NA	1.52	0.05
MSTRG.16519	LOC_Os03g03820	GO:0004017(adenylate kinase activity);GO:0005524(ATP binding);GO:0005634(nucleus);GO:0005737(cytoplasm);GO:0005739(mitochondrion);GO:0008652(cellular amino acid biosynthetic process);GO:0009507(chloroplast);GO:0009570(chloroplast stroma);GO:0019201(nucleotide kinase activity);GO:0048364(root development);GO:0048367(shoot system development)	00230(Purine metabolism)	1.71	0.03
MSTRG.16560	LOC_Os03g04240	GO:0004364(glutathione transferase activity);GO:0005737(cytoplasm);GO:0006749(glutathione metabolic process)	00480(Glutathione metabolism)	1.39	0.03
MSTRG.16575	LOC_Os03g04390	GO:0008150(biological_process);GO:0008270(zinc ion binding);GO:0009507(chloroplast)	00500(Starch and sucrose metabolism)	-1.48	0
MSTRG.1658	LOC_Os01g23740	GO:0003756(protein disulfide isomerase activity);GO:0005783(endoplasmic reticulum);GO:0006457(protein folding);GO:0034976(response to endoplasmic reticulum stress)	04141(Protein processing in endoplasmic reticulum)	-1.22	0
MSTRG.16593	LOC_Os03g04480	GO:0015095(magnesium ion transmembrane transporter activity);GO:0015693(magnesium ion transport)	NA	1.12	0.05
MSTRG.16663	LOC_Os03g05280	GO:0003924(GTPase activity);GO:0005515(protein binding);GO:0005525(GTP binding);GO:0005777(peroxisome);GO:0005794(Golgi apparatus);GO:0005886(plasma membrane);GO:0006886(intracellular protein transport);GO:0006913(nucleocytoplasmic transport);GO:0007264(small GTPase mediated signal transduction);GO:0030742(GTP-dependent protein binding);GO:0080115(myosin XI tail binding)	00562(Inositol phosphate metabolism);04070(Phosphatidylinositol signaling system);04144(Endocytosis)	1.01	0.04
MSTRG.16694	LOC_Os03g05550	NA	NA	1.7	0.03
MSTRG.16697	LOC_Os03g05640	GO:0005887(integral component of plasma membrane);GO:0022891(substrate-specific transmembrane transporter activity)	NA	1.47	0
MSTRG.16718	LOC_Os03g05900	NA	NA	1.35	0.01
MSTRG.16723	.	NA	NA	1.34	0.04
MSTRG.16816	LOC_Os03g06900	GO:0000712(resolution of meiotic recombination intermediates);GO:0003677(DNA binding);GO:0003916(DNA topoisomerase activity);GO:0003917(DNA topoisomerase type I activity);GO:0005634(nucleus);GO:0005694(chromosome);GO:0006265(DNA topological change);GO:0006268(DNA unwinding involved in DNA replication);GO:0006281(DNA repair);GO:0007059(chromosome segregation);GO:0007067(mitotic nuclear division);G…	03440(Homologous recombination)	-1.82	0.01
MSTRG.16854	LOC_Os03g07310	GO:0005737(cytoplasm)	00561(Glycerolipid metabolism);00564(Glycerophospholipid metabolism)	-1.96	0.04
MSTRG.1699	.	NA	NA	-3.41	0.05
MSTRG.17179	LOC_Os03g10850	NA	NA	-1.58	0.02
MSTRG.17291	LOC_Os03g11980	GO:0004553(hydrolase activity, hydrolyzing O-glycosyl compounds);GO:0004563(beta-N-acetylhexosaminidase activity);GO:0005576(extracellular region);GO:0005886(plasma membrane);GO:0005975(carbohydrate metabolic process);GO:0015929(hexosaminidase activity);GO:0035251(UDP-glucosyltransferase activity)	00520(Amino sugar and nucleotide sugar metabolism);00531(Glycosaminoglycan degradation);00603(Glycosphingolipid biosynthesis - globo series);00604(Glycosphingolipid biosynthesis - ganglio series);00511(Other glycan degradation)	-1.01	0.04
MSTRG.17468	LOC_Os03g13820	GO:0004672(protein kinase activity);GO:0005524(ATP binding);GO:0005886(plasma membrane);GO:0006468(protein phosphorylation);GO:0016301(kinase activity);GO:0016787(hydrolase activity)	04626(Plant-pathogen interaction)	3.03	0.04
MSTRG.17533	LOC_Os03g14530	GO:0003735(structural constituent of ribosome);GO:0022627(cytosolic small ribosomal subunit)	03010(Ribosome)	1.3	0.05
MSTRG.17583	LOC_Os03g15260	NA	NA	1.61	0.03
MSTRG.1764	LOC_Os01g25920	NA	NA	2.59	0.05
MSTRG.17650	LOC_Os03g15930	GO:0003674(molecular_function);GO:0005737(cytoplasm);GO:0008150(biological_process)	NA	-1.05	0.03
MSTRG.17666	LOC_Os03g16030	NA	NA	-1.41	0.03
MSTRG.17673	LOC_Os03g16140	GO:0008194(UDP-glycosyltransferase activity);GO:0009247(glycolipid biosynthetic process);GO:0009507(chloroplast);GO:0009707(chloroplast outer membrane);GO:0016036(cellular response to phosphate starvation);GO:0016757(transferase activity, transferring glycosyl groups);GO:0019375(galactolipid biosynthetic process);GO:0035250(UDP-galactosyltransferase activity);GO:0046481(digalactosyldiacylglycerol…	00561(Glycerolipid metabolism)	1.31	0.05
MSTRG.17746	LOC_Os03g16700	NA	NA	-1.7	0.01
MSTRG.17770	LOC_Os03g16920	GO:0005524(ATP binding);GO:0005618(cell wall);GO:0005634(nucleus);GO:0005739(mitochondrion);GO:0005774(vacuolar membrane);GO:0005794(Golgi apparatus);GO:0005829(cytosol);GO:0005886(plasma membrane);GO:0006351(transcription, DNA-templated);GO:0006355(regulation of transcription, DNA-templated);GO:0006457(protein folding);GO:0009266(response to temperature stimulus);GO:0009408(response to heat);GO:…	03040(Spliceosome);04141(Protein processing in endoplasmic reticulum);04144(Endocytosis)	-8.36	0.03
MSTRG.17824	LOC_Os03g17450	NA	NA	1.3	0.04
MSTRG.1783	.	NA	NA	1.05	0.04
MSTRG.17942	LOC_Os03g18440	NA	NA	-1.61	0.04
MSTRG.17981	LOC_Os03g18940	GO:0000738(DNA catabolic process, exonucleolytic);GO:0003676(nucleic acid binding);GO:0004527(exonuclease activity);GO:0005622(intracellular);GO:0005739(mitochondrion);GO:0009507(chloroplast);GO:0009536(plastid);GO:0046872(metal ion binding)	NA	1.31	0.05
MSTRG.17995	LOC_Os03g19120	GO:0003677(DNA binding);GO:0003700(transcription factor activity, sequence-specific DNA binding);GO:0005634(nucleus);GO:0006351(transcription, DNA-templated);GO:0006355(regulation of transcription, DNA-templated);GO:0009651(response to salt stress);GO:0009723(response to ethylene);GO:0009733(response to auxin);GO:0009813(flavonoid biosynthetic process);GO:0045893(positive regulation of transcript…	00190(Oxidative phosphorylation);00860(Porphyrin and chlorophyll metabolism)	-2.13	0.03
MSTRG.18018	LOC_Os03g19380	GO:0003674(molecular_function);GO:0009416(response to light stimulus);GO:0009507(chloroplast);GO:0009570(chloroplast stroma);GO:0009744(response to sucrose);GO:0009941(chloroplast envelope);GO:0019253(reductive pentose-phosphate cycle);GO:0034605(cellular response to heat);GO:0043234(protein complex);GO:0070417(cellular response to cold);GO:0071454(cellular response to anoxia);GO:0080153(negative…	01200(Carbon metabolism);00710(Carbon fixation in photosynthetic organisms)	1.21	0.01
MSTRG.18042	LOC_Os03g19570	GO:0003723(RNA binding);GO:0005515(protein binding);GO:0005634(nucleus);GO:0006397(mRNA processing);GO:0042802(identical protein binding)	03015(mRNA surveillance pathway)	1.08	0.02
MSTRG.18053	LOC_Os03g19700	GO:0003674(molecular_function);GO:0005886(plasma membrane);GO:0008150(biological_process);GO:0016021(integral component of membrane)	NA	3.1	0.03
MSTRG.18076	LOC_Os03g20010	GO:0005198(structural molecule activity);GO:0005506(iron ion binding);GO:0009507(chloroplast);GO:0009570(chloroplast stroma);GO:0009658(chloroplast organization);GO:0016226(iron-sulfur cluster assembly);GO:0051536(iron-sulfur cluster binding)	NA	-1.04	0.01
MSTRG.18112	LOC_Os03g20460	GO:0004385(guanylate kinase activity);GO:0005524(ATP binding);GO:0009507(chloroplast);GO:0016310(phosphorylation);GO:0048638(regulation of developmental growth)	00230(Purine metabolism)	-1.47	0.01
MSTRG.18136	LOC_Os03g20670	NA	NA	-1.21	0.04
MSTRG.18288	LOC_Os03g22190	NA	NA	1.08	0.03
MSTRG.1833	LOC_Os01g28150	GO:0004842(ubiquitin-protein transferase activity);GO:0019005(SCF ubiquitin ligase complex);GO:0031146(SCF-dependent proteasomal ubiquitin-dependent protein catabolic process)	NA	1.48	0.03
MSTRG.18354	LOC_Os03g22780	GO:0005739(mitochondrion);GO:0009507(chloroplast);GO:0009534(chloroplast thylakoid);GO:0009941(chloroplast envelope);GO:0015995(chlorophyll biosynthetic process);GO:0016020(membrane);GO:0033728(divinyl chlorophyllide a 8-vinyl-reductase activity);GO:0051744(3,8-divinyl protochlorophyllide a 8-vinyl reductase activity);GO:0055114(oxidation-reduction process)	00860(Porphyrin and chlorophyll metabolism)	1.62	0.05
MSTRG.18437	LOC_Os03g24580	NA	NA	1.12	0.02
MSTRG.18438	LOC_Os03g24590	GO:0003690(double-stranded DNA binding);GO:0005739(mitochondrion);GO:0006355(regulation of transcription, DNA-templated);GO:0009507(chloroplast)	NA	2.23	0.05
MSTRG.18514	LOC_Os03g26080	NA	NA	1.99	0.04
MSTRG.18602	LOC_Os03g27800	NA	NA	-1.06	0.02
MSTRG.18613	LOC_Os03g29170	GO:0003854(3-beta-hydroxy-delta5-steroid dehydrogenase activity);GO:0005789(endoplasmic reticulum membrane);GO:0006694(steroid biosynthetic process);GO:0016020(membrane);GO:0016021(integral component of membrane);GO:0016126(sterol biosynthetic process);GO:0047012(sterol-4-alpha-carboxylate 3-dehydrogenase (decarboxylating) activity);GO:0055114(oxidation-reduction process)	00100(Steroid biosynthesis)	-1.81	0.02
MSTRG.18630	LOC_Os03g27960	NA	NA	-1.45	0.02
MSTRG.18730	LOC_Os03g29810	NA	NA	2.14	0.05
MSTRG.18906	LOC_Os03g34040	GO:0003735(structural constituent of ribosome);GO:0005763(mitochondrial small ribosomal subunit);GO:0006412(translation);GO:0022627(cytosolic small ribosomal subunit)	03010(Ribosome)	2.5	0
MSTRG.18917	LOC_Os03g35340	NA	NA	-1.19	0
MSTRG.18954	LOC_Os03g36540	GO:0005524(ATP binding);GO:0009507(chloroplast);GO:0009570(chloroplast stroma);GO:0009735(response to cytokinin);GO:0010007(magnesium chelatase complex);GO:0015979(photosynthesis);GO:0015995(chlorophyll biosynthetic process);GO:0016851(magnesium chelatase activity);GO:0016887(ATPase activity)	00860(Porphyrin and chlorophyll metabolism)	-1.63	0.04
MSTRG.18960	LOC_Os03g36730	NA	NA	-1.42	0
MSTRG.18963	LOC_Os03g36760	NA	NA	-1.58	0.01
MSTRG.19063	LOC_Os03g39129	NA	NA	-1.51	0.03
MSTRG.19099	LOC_Os03g39870	NA	NA	1.45	0.01
MSTRG.19144	LOC_Os03g41350	NA	NA	-1.1	0.01
MSTRG.19154	LOC_Os03g41438	NA	NA	2.06	0.01
MSTRG.19155	LOC_Os03g41460	NA	NA	-2.55	0.05
MSTRG.1919	LOC_Os01g29804	NA	NA	3.31	0.02
MSTRG.19215	.	NA	NA	1.09	0.03
MSTRG.19241	LOC_Os03g42480	NA	NA	1.47	0.04
MSTRG.19327	LOC_Os03g44010	NA	NA	2.62	0.05
MSTRG.19341	LOC_Os03g44230	GO:0003333(amino acid transmembrane transport);GO:0005886(plasma membrane);GO:0015171(amino acid transmembrane transporter activity)	NA	2.29	0.05
MSTRG.19364	LOC_Os03g44630	GO:0046658(anchored component of plasma membrane)	NA	3.65	0.05
MSTRG.19397	LOC_Os03g44900	NA	NA	-1.11	0.03
MSTRG.19420	LOC_Os03g45370	NA	NA	2.05	0.01
MSTRG.19464	LOC_Os03g46070	GO:0005515(protein binding)	03013(RNA transport)	1.05	0.05
MSTRG.19473	LOC_Os03g46190	GO:0005515(protein binding);GO:0005634(nucleus);GO:0006355(regulation of transcription, DNA-templated);GO:0006368(transcription elongation from RNA polymerase II promoter);GO:0009908(flower development);GO:0009911(positive regulation of flower development);GO:0010228(vegetative to reproductive phase transition of meristem);GO:0016593(Cdc73/Paf1 complex);GO:0051568(histone H3-K4 methylation);GO:00…	NA	-1.51	0.04
MSTRG.19498	LOC_Os03g46480	NA	NA	-1.22	0.04
MSTRG.19510	LOC_Os03g46610	NA	NA	-1.06	0.01
MSTRG.19514	LOC_Os03g46660	GO:0004553(hydrolase activity, hydrolyzing O-glycosyl compounds);GO:0030247(polysaccharide binding);GO:0046658(anchored component of plasma membrane)	00500(Starch and sucrose metabolism)	-1.25	0.03
MSTRG.19590	LOC_Os03g47970	GO:0000977(RNA polymerase II regulatory region sequence-specific DNA binding);GO:0001085(RNA polymerase II transcription factor binding);GO:0001228(transcriptional activator activity, RNA polymerase II transcription regulatory region sequence-specific binding);GO:0003682(chromatin binding);GO:0005634(nucleus);GO:0005667(transcription factor complex);GO:0030154(cell differentiation)	04712(Circadian rhythm - plant)	1.26	0.01
MSTRG.19635	LOC_Os03g48300	NA	NA	2.97	0.02
MSTRG.19742	LOC_Os03g49730	GO:0005634(nucleus);GO:0005694(chromosome);GO:0008150(biological_process);GO:0018024(histone-lysine N-methyltransferase activity);GO:0046872(metal ion binding)	NA	-1.62	0.01
MSTRG.19754	.	NA	NA	-2.05	0.01
MSTRG.19770	LOC_Os03g50050	NA	NA	2.17	0.02
MSTRG.19783	LOC_Os03g50250	GO:0005783(endoplasmic reticulum)	03060(Protein export);04141(Protein processing in endoplasmic reticulum)	-2.15	0.05
MSTRG.19795	LOC_Os03g50364	NA	NA	1.39	0.03
MSTRG.19830	.	NA	NA	2.63	0.01
MSTRG.19897	LOC_Os03g51260	NA	NA	-2.23	0.01
MSTRG.19904	.	NA	NA	3.11	0.03
MSTRG.19907	LOC_Os03g51350	NA	NA	1.87	0.05
MSTRG.19947	LOC_Os03g51880	NA	NA	-1.65	0.05
MSTRG.19952	.	NA	NA	1.69	0.03
MSTRG.20040	LOC_Os03g53080	GO:0004842(ubiquitin-protein transferase activity);GO:0005515(protein binding);GO:0005634(nucleus);GO:0008270(zinc ion binding);GO:0009414(response to water deprivation);GO:0016567(protein ubiquitination);GO:0016874(ligase activity);GO:0051865(protein autoubiquitination)	NA	-1.7	0.05
MSTRG.20084	LOC_Os03g53610	NA	NA	2.34	0.03
MSTRG.20096	LOC_Os03g53730	NA	NA	1.48	0.03
MSTRG.20123	LOC_Os03g53950	GO:0005783(endoplasmic reticulum);GO:0016020(membrane);GO:0016788(hydrolase activity, acting on ester bonds)	00901(Indole alkaloid biosynthesis)	-1.21	0.05
MSTRG.20190	LOC_Os03g55050	GO:0008194(UDP-glycosyltransferase activity);GO:0009813(flavonoid biosynthetic process);GO:0043231(intracellular membrane-bounded organelle);GO:0052696(flavonoid glucuronidation)	00565(Ether lipid metabolism);00600(Sphingolipid metabolism)	-1.51	0.03
MSTRG.20239	LOC_Os03g55540	NA	NA	-1.72	0.03
MSTRG.20341	LOC_Os03g56460	NA	NA	-1.53	0
MSTRG.20484	LOC_Os03g58130	NA	NA	1.39	0.01
MSTRG.20528	LOC_Os03g58620	GO:0003674(molecular_function);GO:0008150(biological_process);GO:0009507(chloroplast);GO:0016021(integral component of membrane)	00040(Pentose and glucuronate interconversions)	-2.19	0.05
MSTRG.20561	LOC_Os03g58880	GO:0004656(procollagen-proline 4-dioxygenase activity);GO:0005506(iron ion binding);GO:0005576(extracellular region);GO:0005634(nucleus);GO:0005737(cytoplasm);GO:0005783(endoplasmic reticulum);GO:0005789(endoplasmic reticulum membrane);GO:0005794(Golgi apparatus);GO:0016021(integral component of membrane);GO:0016706(oxidoreductase activity, acting on paired donors, with incorporation or reduction…	00330(Arginine and proline metabolism)	-1.55	0
MSTRG.20605	LOC_Os03g59320	NA	NA	1.11	0.02
MSTRG.20613	LOC_Os03g59430	NA	NA	-1.4	0.05
MSTRG.20688	.	NA	NA	2.82	0.04
MSTRG.20733	.	NA	NA	2.13	0.01
MSTRG.20736	LOC_Os03g60820	NA	NA	-1.13	0.01
MSTRG.20740	LOC_Os03g60910	NA	NA	1.21	0.03
MSTRG.20768	LOC_Os03g61110	GO:0000384(first spliceosomal transesterification activity);GO:0000398(mRNA splicing, via spliceosome);GO:0003723(RNA binding);GO:0005686(U2 snRNP);GO:0006406(mRNA export from nucleus);GO:0070274(RES complex);GO:0071011(precatalytic spliceosome);GO:0071013(catalytic step 2 spliceosome)	03040(Spliceosome)	-1.03	0.03
MSTRG.20783	LOC_Os03g61270	NA	NA	1.06	0.01
MSTRG.20808	LOC_Os03g61700	NA	NA	2.21	0.03
MSTRG.2084	LOC_Os01g33684	NA	NA	1.13	0.01
MSTRG.20882	LOC_Os03g62600	GO:0005768(endosome)	04144(Endocytosis)	-1.39	0
MSTRG.20974	LOC_Os03g63690	GO:0003674(molecular_function);GO:0005730(nucleolus);GO:0008150(biological_process);GO:0009507(chloroplast)	NA	-1	0.03
MSTRG.21097	LOC_Os04g02140	NA	NA	-2.1	0.05
MSTRG.2111	.	NA	NA	2.21	0.03
MSTRG.21126	LOC_Os04g02680	NA	NA	-2.03	0.04
MSTRG.21174	LOC_Os04g05050	GO:0005576(extracellular region);GO:0016829(lyase activity);GO:0030570(pectate lyase activity);GO:0045490(pectin catabolic process);GO:0046872(metal ion binding)	00040(Pentose and glucuronate interconversions)	-1.63	0.03
MSTRG.21294	LOC_Os04g09390	GO:0008061(chitin binding);GO:0045840(positive regulation of mitotic nuclear division)	00520(Amino sugar and nucleotide sugar metabolism)	-9.58	0.02
MSTRG.21353	LOC_Os04g11860	NA	NA	1.32	0.01
MSTRG.21384	LOC_Os04g10750	GO:0005887(integral component of plasma membrane);GO:0022891(substrate-specific transmembrane transporter activity)	NA	1.23	0.04
MSTRG.21499	LOC_Os04g14130	NA	NA	1.06	0.01
MSTRG.21504	.	NA	NA	1.01	0.04
MSTRG.21507	LOC_Os04g14450	NA	NA	-1.24	0.04
MSTRG.21646	LOC_Os04g17700	GO:0003674(molecular_function);GO:0005575(cellular_component);GO:0008150(biological_process)	NA	2.61	0
MSTRG.21658	.	NA	NA	2.11	0.05
MSTRG.21687	LOC_Os04g18790	GO:0004842(ubiquitin-protein transferase activity);GO:0019005(SCF ubiquitin ligase complex);GO:0031146(SCF-dependent proteasomal ubiquitin-dependent protein catabolic process)	NA	2.5	0
MSTRG.21776	LOC_Os04g20960	NA	NA	-1.1	0.04
MSTRG.21786	.	NA	NA	1.15	0
MSTRG.21798	LOC_Os04g21600	GO:0003674(molecular_function);GO:0005634(nucleus);GO:0008150(biological_process)	NA	1.3	0.05
MSTRG.21855	LOC_Os04g23680	NA	NA	3.15	0.04
MSTRG.21889	LOC_Os04g24160	NA	NA	-2	0.01
MSTRG.2193	.	NA	NA	-3.23	0.02
MSTRG.21982	.	NA	NA	1.01	0.04
MSTRG.22032	LOC_Os04g28460	NA	NA	-1.09	0.02
MSTRG.221	LOC_Os01g03500	NA	00670(One carbon pool by folate);00970(Aminoacyl-tRNA biosynthesis)	-1.69	0
MSTRG.22133	LOC_Os04g31350	GO:0003674(molecular_function);GO:0005575(cellular_component);GO:0008150(biological_process)	NA	1.2	0
MSTRG.22197	LOC_Os04g32070	NA	NA	-2.35	0.05
MSTRG.2224	.	NA	NA	1.66	0.01
MSTRG.22257	LOC_Os04g32930	GO:0000784(nuclear chromosome, telomeric region);GO:0003684(damaged DNA binding);GO:0006303(double-strand break repair via nonhomologous end joining);GO:0031848(protection from non-homologous end joining at telomere);GO:0035312(5'-3' exodeoxyribonuclease activity);GO:0036297(interstrand cross-link repair)	03030(DNA replication);03410(Base excision repair);03420(Nucleotide excision repair);03430(Mismatch repair)	-1.16	0.02
MSTRG.22286	LOC_Os04g33240	GO:0005737(cytoplasm);GO:0016491(oxidoreductase activity);GO:0055114(oxidation-reduction process)	00904(Diterpenoid biosynthesis)	2.33	0.05
MSTRG.2231	LOC_Os01g36850	GO:0004364(glutathione transferase activity);GO:0005737(cytoplasm);GO:0006749(glutathione metabolic process);GO:0009407(toxin catabolic process)	NA	-2.28	0.04
MSTRG.22378	LOC_Os04g34140	GO:0004842(ubiquitin-protein transferase activity);GO:0005737(cytoplasm);GO:0009506(plasmodesma);GO:0010200(response to chitin);GO:0016567(protein ubiquitination);GO:0016874(ligase activity);GO:0070696(transmembrane receptor protein serine/threonine kinase binding)	04140(Regulation of autophagy)	1.04	0.05
MSTRG.22396	LOC_Os04g34510	NA	NA	-3.48	0.02
MSTRG.22418	LOC_Os04g34720	NA	NA	-1.01	0.05
MSTRG.22506	.	NA	NA	-2.6	0.04
MSTRG.22541	LOC_Os04g36600	NA	NA	-2.1	0.03
MSTRG.22623	LOC_Os04g37790	GO:0000795(synaptonemal complex);GO:0007131(reciprocal meiotic recombination)	NA	2.02	0.04
MSTRG.22713	.	NA	NA	1.41	0.03
MSTRG.22786	LOC_Os04g39660	NA	NA	-5.1	0.05
MSTRG.22802	LOC_Os04g39970	GO:0003674(molecular_function);GO:0005634(nucleus);GO:0006810(transport)	NA	-2.09	0.03
MSTRG.22846	LOC_Os04g40370	GO:0003674(molecular_function);GO:0005634(nucleus);GO:0008150(biological_process)	NA	1.03	0
MSTRG.22874	LOC_Os04g40640	NA	NA	1.21	0
MSTRG.22921	LOC_Os04g41040	NA	NA	-3.06	0.02
MSTRG.22946	LOC_Os04g41310	GO:0004715(non-membrane spanning protein tyrosine kinase activity);GO:0005524(ATP binding);GO:0005634(nucleus);GO:0005886(plasma membrane);GO:0016301(kinase activity);GO:0019901(protein kinase binding)	04626(Plant-pathogen interaction)	-1.17	0.05
MSTRG.22995	LOC_Os04g41920	NA	NA	2.07	0.02
MSTRG.22996	LOC_Os04g41950	GO:0005509(calcium ion binding);GO:0005739(mitochondrion);GO:0008150(biological_process);GO:0016021(integral component of membrane);GO:0043022(ribosome binding)	NA	-1.03	0.02
MSTRG.2306	LOC_Os01g37837	NA	NA	-1.54	0.03
MSTRG.23076	LOC_Os04g42784	GO:0000228(nuclear chromosome);GO:0000710(meiotic mismatch repair);GO:0003684(damaged DNA binding);GO:0007131(reciprocal meiotic recombination);GO:0030983(mismatched DNA binding);GO:0032300(mismatch repair complex)	03430(Mismatch repair)	1.1	0.05
MSTRG.23097	LOC_Os04g43040	NA	NA	1.56	0.04
MSTRG.23114	LOC_Os04g43150	NA	NA	-1.28	0.01
MSTRG.23197	LOC_Os04g44400	NA	NA	2.64	0.01
MSTRG.23209	LOC_Os04g44540	GO:0003735(structural constituent of ribosome);GO:0006412(translation)	NA	-1.15	0
MSTRG.23246	LOC_Os04g45020	NA	NA	-1	0.03
MSTRG.23266	LOC_Os04g45180	GO:0005509(calcium ion binding);GO:0008150(biological_process)	NA	2.58	0
MSTRG.2329	LOC_Os01g38490	NA	NA	-1.08	0.05
MSTRG.23459	LOC_Os04g47290	NA	NA	-1.32	0.04
MSTRG.23652	LOC_Os04g49530	NA	NA	-1.07	0.02
MSTRG.23757	LOC_Os04g51080	NA	NA	-1.15	0.04
MSTRG.23794	LOC_Os04g51410	NA	NA	1.03	0.04
MSTRG.23892	LOC_Os04g52180	NA	NA	1.27	0.04
MSTRG.23944	LOC_Os04g52570	GO:0005886(plasma membrane);GO:0006810(transport);GO:0022857(transmembrane transporter activity)	NA	2.02	0.05
MSTRG.23949	LOC_Os04g52660	NA	NA	1.23	0.04
MSTRG.23974	LOC_Os04g52760	NA	NA	-1.35	0.02
MSTRG.24101	LOC_Os04g53996	NA	NA	1.7	0.02
MSTRG.24128	LOC_Os04g54310	GO:0003674(molecular_function);GO:0005634(nucleus);GO:0009611(response to wounding)	NA	-2.54	0
MSTRG.2418	LOC_Os01g40070	NA	NA	-4.82	0.05
MSTRG.24190	LOC_Os04g55180	GO:0016787(hydrolase activity)	NA	1.67	0
MSTRG.24302	LOC_Os04g56350	GO:0005634(nucleus);GO:0006364(rRNA processing);GO:0030687(preribosome, large subunit precursor)	NA	2.41	0
MSTRG.24309	LOC_Os04g56405	GO:0005506(iron ion binding);GO:0005634(nucleus);GO:0016706(oxidoreductase activity, acting on paired donors, with incorporation or reduction of molecular oxygen, 2-oxoglutarate as one donor, and incorporation of one atom each of oxygen into both donors);GO:0032453(histone demethylase activity (H3-K4 specific));GO:0034720(histone H3-K4 demethylation);GO:0045892(negative regulation of transcriptio…	NA	1.22	0.04
MSTRG.24330	LOC_Os04g56630	NA	NA	-1.14	0.01
MSTRG.24373	LOC_Os04g57160	GO:0051213(dioxygenase activity)	00941(Flavonoid biosynthesis)	1.28	0.03
MSTRG.24537	LOC_Os04g58730	NA	NA	2.67	0.04
MSTRG.24543	LOC_Os04g58810	GO:0000175(3'-5'-exoribonuclease activity);GO:0000288(nuclear-transcribed mRNA catabolic process, deadenylation-dependent decay);GO:0030014(CCR4-NOT complex)	03018(RNA degradation)	2.19	0.02
MSTRG.24582	LOC_Os04g59260	GO:0004601(peroxidase activity);GO:0009505(plant-type cell wall);GO:0009664(plant-type cell wall organization)	00940(Phenylpropanoid biosynthesis)	-1.7	0.01
MSTRG.24584	LOC_Os04g59320	GO:0004674(protein serine/threonine kinase activity);GO:0005524(ATP binding);GO:0005886(plasma membrane);GO:0006468(protein phosphorylation);GO:0016021(integral component of membrane);GO:0016301(kinase activity)	04626(Plant-pathogen interaction)	-1.69	0.02
MSTRG.24586	LOC_Os04g59330	GO:0003674(molecular_function);GO:0005515(protein binding);GO:0005802(trans-Golgi network);GO:0005886(plasma membrane);GO:0008017(microtubule binding);GO:0008150(biological_process);GO:0009507(chloroplast);GO:0016021(integral component of membrane)	NA	1.57	0.01
MSTRG.24588	LOC_Os04g59340	NA	NA	2.53	0.03
MSTRG.24595	LOC_Os04g59440	NA	NA	1.5	0.05
MSTRG.2460	LOC_Os01g40620	NA	NA	-1.05	0.03
MSTRG.24720	LOC_Os05g02120	NA	NA	-1.89	0.03
MSTRG.2480	LOC_Os01g40860	NA	NA	-1.48	0
MSTRG.24820	LOC_Os05g03450	GO:0004674(protein serine/threonine kinase activity);GO:0005524(ATP binding);GO:0005886(plasma membrane);GO:0006468(protein phosphorylation);GO:0016021(integral component of membrane);GO:0016301(kinase activity);GO:0030246(carbohydrate binding)	00500(Starch and sucrose metabolism)	-1.56	0.01
MSTRG.24898	LOC_Os05g04750	GO:0004842(ubiquitin-protein transferase activity);GO:0019005(SCF ubiquitin ligase complex);GO:0031146(SCF-dependent proteasomal ubiquitin-dependent protein catabolic process)	00970(Aminoacyl-tRNA biosynthesis)	-2.5	0.02
MSTRG.24911	LOC_Os05g04940	GO:0000453(enzyme-directed rRNA 2'-O-methylation);GO:0003723(RNA binding);GO:0070039(rRNA (guanosine-2'-O-)-methyltransferase activity)	NA	3.17	0.03
MSTRG.25027	.	NA	NA	2	0.03
MSTRG.25028	LOC_Os05g06380	GO:0005737(cytoplasm);GO:0016747(transferase activity, transferring acyl groups other than amino-acyl groups)	00592(alpha-Linolenic acid metabolism)	-1.7	0.03
MSTRG.25047	LOC_Os05g06560	NA	NA	-2.18	0
MSTRG.25059	LOC_Os05g06680	NA	NA	1.63	0.03
MSTRG.25113	LOC_Os05g07710	NA	NA	1.98	0.02
MSTRG.25119	LOC_Os05g07790	GO:0005739(mitochondrion);GO:0008375(acetylglucosaminyltransferase activity);GO:0016020(membrane);GO:0016021(integral component of membrane);GO:0016757(transferase activity, transferring glycosyl groups)	NA	-1.32	0.03
MSTRG.25120	LOC_Os05g07820	GO:0004674(protein serine/threonine kinase activity);GO:0005524(ATP binding);GO:0006468(protein phosphorylation);GO:0007169(transmembrane receptor protein tyrosine kinase signaling pathway);GO:0009793(embryo development ending in seed dormancy);GO:0016021(integral component of membrane);GO:0090558(plant epidermis development)	04626(Plant-pathogen interaction)	1.08	0.02
MSTRG.25152	LOC_Os05g08420	GO:0003674(molecular_function);GO:0005634(nucleus);GO:0008150(biological_process)	NA	-3.89	0.02
MSTRG.25156	LOC_Os05g08430	NA	NA	2.64	0.03
MSTRG.25220	.	NA	NA	-2.88	0.04
MSTRG.25249	LOC_Os05g10625	NA	NA	2.56	0
MSTRG.25289	LOC_Os05g11010	GO:0003674(molecular_function);GO:0005886(plasma membrane);GO:0008150(biological_process);GO:0009506(plasmodesma);GO:0016021(integral component of membrane)	NA	2.7	0.01
MSTRG.25291	LOC_Os05g11060	GO:0000139(Golgi membrane);GO:0005794(Golgi apparatus);GO:0006486(protein glycosylation);GO:0008378(galactosyltransferase activity);GO:0016021(integral component of membrane);GO:0016757(transferase activity, transferring glycosyl groups);GO:0016758(transferase activity, transferring hexosyl groups)	NA	1.95	0.04
MSTRG.25369	LOC_Os05g12670	NA	NA	-4.09	0.02
MSTRG.25433	LOC_Os05g14740	NA	NA	-1.89	0.04
MSTRG.25440	.	NA	NA	1.51	0.01
MSTRG.25563	.	NA	NA	-1.41	0.04
MSTRG.25565	LOC_Os05g18274	NA	NA	1.33	0.03
MSTRG.25598	LOC_Os05g19010	NA	NA	4.16	0.04
MSTRG.25616	.	NA	NA	1.76	0.01
MSTRG.25620	LOC_Os05g19620	NA	NA	2	0.01
MSTRG.25686	LOC_Os05g22930	GO:0006508(proteolysis);GO:0008233(peptidase activity);GO:0009507(chloroplast);GO:0016021(integral component of membrane)	NA	-1.61	0
MSTRG.2583	LOC_Os01g42234	NA	NA	1.06	0.03
MSTRG.25944	LOC_Os05g28180	NA	NA	-1.02	0.05
MSTRG.25982	LOC_Os05g28770	GO:0006952(defense response);GO:0009507(chloroplast);GO:0009555(pollen development);GO:0009611(response to wounding);GO:0009620(response to fungus);GO:0009644(response to high light intensity);GO:0009695(jasmonic acid biosynthetic process);GO:0009753(response to jasmonic acid);GO:0009901(anther dehiscence);GO:0016165(linoleate 13S-lipoxygenase activity);GO:0031408(oxylipin biosynthetic process);G…	00591(Linoleic acid metabolism);00592(alpha-Linolenic acid metabolism)	1.9	0.05
MSTRG.25986	LOC_Os05g28860	NA	NA	1.29	0.05
MSTRG.26023	LOC_Os05g29810	NA	NA	-3.29	0.03
MSTRG.26031	LOC_Os05g29920	GO:0003674(molecular_function);GO:0005576(extracellular region);GO:0005773(vacuole);GO:0005774(vacuolar membrane);GO:0008150(biological_process)	NA	6.19	0
MSTRG.26038	LOC_Os05g30030	NA	NA	2.09	0.01
MSTRG.26097	LOC_Os05g30970	GO:0005544(calcium-dependent phospholipid binding);GO:0005886(plasma membrane);GO:0006952(defense response);GO:0010186(positive regulation of cellular defense response);GO:0019725(cellular homeostasis);GO:0060548(negative regulation of cell death);GO:0090332(stomatal closure)	NA	1.03	0.05
MSTRG.26110	LOC_Os05g31140	GO:0004553(hydrolase activity, hydrolyzing O-glycosyl compounds);GO:0030247(polysaccharide binding);GO:0046658(anchored component of plasma membrane)	00500(Starch and sucrose metabolism)	-1.03	0.01
MSTRG.2619	LOC_Os01g42720	NA	NA	2.57	0.04
MSTRG.26221	LOC_Os05g32810	NA	NA	1.04	0
MSTRG.26343	LOC_Os05g34310	NA	NA	-1.62	0.02
MSTRG.26355	LOC_Os05g34500	NA	NA	1.68	0.01
MSTRG.26366	LOC_Os05g34640	NA	NA	1.33	0.01
MSTRG.26379	LOC_Os05g34760	GO:0005654(nucleoplasm);GO:0005925(focal adhesion);GO:0008022(protein C-terminus binding);GO:0070975(FHA domain binding)	NA	-1.5	0.04
MSTRG.26404	LOC_Os05g35070	GO:0005634(nucleus)	NA	-1.25	0.02
MSTRG.26424	.	NA	NA	3.11	0
MSTRG.26463	.	NA	NA	-1.64	0.05
MSTRG.26471	LOC_Os05g36000	NA	NA	2.32	0.04
MSTRG.26506	LOC_Os05g36350	GO:0005739(mitochondrion);GO:0080156(mitochondrial mRNA modification)	01212(Fatty acid metabolism);00062(Fatty acid elongation)	-1.16	0.02
MSTRG.26623	LOC_Os05g38460	NA	NA	-1.18	0.03
MSTRG.26641	LOC_Os05g38610	NA	NA	2.06	0.05
MSTRG.26674	LOC_Os05g38950	GO:0005096(GTPase activator activity);GO:0005622(intracellular);GO:0006886(intracellular protein transport);GO:0012505(endomembrane system);GO:0017137(Rab GTPase binding);GO:0031338(regulation of vesicle fusion)	NA	-1.75	0.04
MSTRG.26710	LOC_Os05g39520	GO:0005768(endosome);GO:0005774(vacuolar membrane);GO:0005802(trans-Golgi network);GO:0008757(S-adenosylmethionine-dependent methyltransferase activity);GO:0032259(methylation)	NA	-1.05	0.02
MSTRG.26728	LOC_Os05g39790	NA	NA	1.62	0.05
MSTRG.26753	LOC_Os05g40010	NA	NA	1.84	0.04
MSTRG.26931	LOC_Os05g42140	GO:0005768(endosome);GO:0005774(vacuolar membrane);GO:0005802(trans-Golgi network);GO:0008757(S-adenosylmethionine-dependent methyltransferase activity);GO:0032259(methylation)	NA	1.61	0.04
MSTRG.27069	LOC_Os05g44420	NA	NA	1.69	0.03
MSTRG.27095	.	NA	NA	2.33	0.03
MSTRG.27099	.	NA	NA	-3.31	0
MSTRG.27109	.	NA	NA	1.9	0.05
MSTRG.27129	LOC_Os05g45260	NA	NA	1.45	0
MSTRG.27133	LOC_Os05g45300	NA	NA	-2.9	0.05
MSTRG.27312	.	NA	NA	2.34	0.04
MSTRG.2733	LOC_Os01g43851	GO:0004497(monooxygenase activity)	00905(Brassinosteroid biosynthesis)	1.04	0.03
MSTRG.27340	.	NA	NA	2.46	0
MSTRG.27405	LOC_Os05g48760	NA	NA	2.2	0.05
MSTRG.27567	LOC_Os05g50380	GO:0005524(ATP binding);GO:0005978(glycogen biosynthetic process);GO:0008878(glucose-1-phosphate adenylyltransferase activity);GO:0009507(chloroplast);GO:0019252(starch biosynthetic process)	00500(Starch and sucrose metabolism);00520(Amino sugar and nucleotide sugar metabolism)	-1.05	0
MSTRG.27588	.	NA	NA	1.79	0.03
MSTRG.27618	LOC_Os05g50960	GO:0004650(polygalacturonase activity);GO:0005576(extracellular region);GO:0005975(carbohydrate metabolic process);GO:0071555(cell wall organization)	00040(Pentose and glucuronate interconversions);00500(Starch and sucrose metabolism)	1.53	0.02
MSTRG.27674	LOC_Os05g51660	GO:0003674(molecular_function);GO:0005576(extracellular region);GO:0008150(biological_process)	04075(Plant hormone signal transduction);04626(Plant-pathogen interaction)	2.65	0.02
MSTRG.27762	LOC_Os06g02028	GO:0005634(nucleus);GO:0006470(protein dephosphorylation);GO:0007275(multicellular organism development);GO:0030946(protein tyrosine phosphatase activity, metal-dependent);GO:0035335(peptidyl-tyrosine dephosphorylation)	NA	1	0.02
MSTRG.27764	LOC_Os06g02040	NA	NA	-10.52	0.03
MSTRG.27767	LOC_Os06g02100	GO:0000724(double-strand break repair via homologous recombination);GO:0003677(DNA binding);GO:0005634(nucleus);GO:0005694(chromosome);GO:0005737(cytoplasm);GO:0009378(four-way junction helicase activity);GO:0043140(ATP-dependent 3'-5' DNA helicase activity)	NA	-1.31	0
MSTRG.2782	LOC_Os01g44980	NA	NA	1.2	0.04
MSTRG.27824	LOC_Os06g02760	NA	NA	1.38	0.01
MSTRG.2783	LOC_Os01g44990	NA	NA	1.45	0.05
MSTRG.27854	LOC_Os06g03560	GO:0006857(oligopeptide transport);GO:0015031(protein transport);GO:0015198(oligopeptide transporter activity);GO:0015833(peptide transport);GO:0016020(membrane);GO:0016021(integral component of membrane);GO:0055085(transmembrane transport)	NA	1.12	0.05
MSTRG.27889	LOC_Os06g03850	NA	NA	1.42	0.03
MSTRG.27890	LOC_Os06g03890	NA	NA	2.67	0.04
MSTRG.27938	LOC_Os06g04195	NA	NA	1.33	0.05
MSTRG.27952	LOC_Os06g04300	GO:0000215(tRNA 2'-phosphotransferase activity);GO:0006388(tRNA splicing, via endonucleolytic cleavage and ligation);GO:0009507(chloroplast);GO:0009793(embryo development ending in seed dormancy);GO:0016772(transferase activity, transferring phosphorus-containing groups)	04140(Regulation of autophagy)	1.28	0.04
MSTRG.27961	LOC_Os06g04380	NA	NA	-1.72	0.05
MSTRG.2806	LOC_Os01g45370	NA	NA	1.42	0.01
MSTRG.28071	LOC_Os06g05470	NA	NA	6.22	0.02
MSTRG.28110	LOC_Os06g05870	NA	NA	-1.83	0.03
MSTRG.28136	LOC_Os06g06080	NA	NA	-1.05	0.01
MSTRG.28218	LOC_Os06g06940	NA	NA	2.1	0.01
MSTRG.28271	LOC_Os06g07490	NA	NA	-1.73	0.03
MSTRG.28412	LOC_Os06g09390	NA	NA	-1.18	0.03
MSTRG.28453	LOC_Os06g09960	NA	NA	3.29	0.03
MSTRG.28454	LOC_Os06g10000	NA	NA	-1.53	0.03
MSTRG.28473	LOC_Os06g10300	NA	NA	1.91	0.04
MSTRG.28656	LOC_Os06g12600	GO:0004747(ribokinase activity);GO:0005524(ATP binding);GO:0006014(D-ribose metabolic process);GO:0008865(fructokinase activity);GO:0009507(chloroplast);GO:0009570(chloroplast stroma);GO:0016301(kinase activity);GO:0019252(starch biosynthetic process)	00051(Fructose and mannose metabolism);00500(Starch and sucrose metabolism);00520(Amino sugar and nucleotide sugar metabolism)	-1.1	0.02
MSTRG.28668	LOC_Os06g12690	NA	NA	1.33	0.04
MSTRG.28677	LOC_Os06g12940	NA	NA	1.02	0.01
MSTRG.28748	.	NA	NA	1.14	0.04
MSTRG.28804	.	NA	NA	-2.66	0.04
MSTRG.28850	LOC_Os06g16070	NA	NA	2.75	0.05
MSTRG.28887	LOC_Os06g16980	NA	NA	-1.21	0.02
MSTRG.29111	.	NA	NA	1.67	0
MSTRG.29180	LOC_Os06g23190	GO:0004674(protein serine/threonine kinase activity);GO:0005524(ATP binding);GO:0005886(plasma membrane);GO:0006468(protein phosphorylation);GO:0007169(transmembrane receptor protein tyrosine kinase signaling pathway);GO:0016021(integral component of membrane);GO:0016301(kinase activity)	04626(Plant-pathogen interaction)	-1.06	0.03
MSTRG.29184	LOC_Os06g23160	NA	NA	-1.01	0.05
MSTRG.29249	LOC_Os06g24704	GO:0000062(fatty-acyl-CoA binding);GO:0003995(acyl-CoA dehydrogenase activity);GO:0005777(peroxisome);GO:0009055(electron carrier activity);GO:0033539(fatty acid beta-oxidation using acyl-CoA dehydrogenase);GO:0050660(flavin adenine dinucleotide binding);GO:0052890(oxidoreductase activity, acting on the CH-CH group of donors, with a flavin as acceptor);GO:0055088(lipid homeostasis)	01212(Fatty acid metabolism);00071(Fatty acid degradation);00592(alpha-Linolenic acid metabolism);01040(Biosynthesis of unsaturated fatty acids);04146(Peroxisome)	-1.04	0.02
MSTRG.29303	LOC_Os06g25500	NA	NA	-2.4	0.01
MSTRG.29323	LOC_Os06g25940	NA	NA	1.11	0.04
MSTRG.29335	LOC_Os06g26180	NA	NA	-1.43	0.04
MSTRG.29368	LOC_Os06g27800	GO:0003824(catalytic activity);GO:0009507(chloroplast)	NA	-2.54	0.01
MSTRG.29484	LOC_Os06g29950	GO:0006855(drug transmembrane transport);GO:0015238(drug transmembrane transporter activity)	NA	-1.37	0.04
MSTRG.29537	LOC_Os06g30470	NA	NA	2.45	0.01
MSTRG.29648	LOC_Os06g33800	GO:0005829(cytosol);GO:0016791(phosphatase activity)	NA	-1.62	0.01
MSTRG.29714	.	NA	NA	1.21	0
MSTRG.29774	LOC_Os06g36890	GO:0000030(mannosyltransferase activity);GO:0005783(endoplasmic reticulum);GO:0006486(protein glycosylation)	00510(N-Glycan biosynthesis)	-2.36	0.05
MSTRG.29830	LOC_Os06g37430	NA	NA	1.65	0.03
MSTRG.29845	LOC_Os06g37660	NA	NA	-1.01	0.02
MSTRG.29928	LOC_Os06g39590	GO:0009733(response to auxin)	04075(Plant hormone signal transduction)	-1.36	0.04
MSTRG.29967	LOC_Os06g40070	GO:0005737(cytoplasm);GO:0008270(zinc ion binding);GO:0016491(oxidoreductase activity);GO:0055114(oxidation-reduction process)	NA	1.69	0.01
MSTRG.30034	LOC_Os06g40860	GO:0005739(mitochondrion);GO:0008150(biological_process)	00500(Starch and sucrose metabolism)	1.3	0.01
MSTRG.30047	.	NA	NA	2.02	0.02
MSTRG.30114	.	NA	NA	1.55	0.02
MSTRG.30202	LOC_Os06g43250	GO:0005634(nucleus);GO:0008168(methyltransferase activity);GO:0032259(methylation)	NA	1.22	0.02
MSTRG.30223	LOC_Os06g43560	NA	NA	-1.81	0.05
MSTRG.30224	LOC_Os06g43590	NA	NA	2.52	0.02
MSTRG.30236	LOC_Os06g43640	GO:0003993(acid phosphatase activity);GO:0004601(peroxidase activity);GO:0004722(protein serine/threonine phosphatase activity);GO:0005576(extracellular region);GO:0005773(vacuole);GO:0005829(cytosol);GO:0009505(plant-type cell wall);GO:0042744(hydrogen peroxide catabolic process);GO:0046872(metal ion binding);GO:0055062(phosphate ion homeostasis);GO:0055114(oxidation-reduction process)	NA	-1.07	0.01
MSTRG.30255	LOC_Os06g43840	NA	NA	-1.03	0.02
MSTRG.30257	LOC_Os06g43860	NA	NA	1.27	0.03
MSTRG.30271	LOC_Os06g43960	NA	NA	2.51	0.05
MSTRG.30272	.	NA	NA	1.41	0.05
MSTRG.30398	LOC_Os06g45650	GO:0005634(nucleus);GO:0019252(starch biosynthetic process);GO:0043068(positive regulation of programmed cell death);GO:0048316(seed development)	NA	-1.25	0.01
MSTRG.30488	LOC_Os06g46590	NA	NA	-1.68	0.04
MSTRG.30519	LOC_Os06g46970	GO:0003674(molecular_function);GO:0005634(nucleus);GO:0009611(response to wounding)	NA	-1.57	0.01
MSTRG.30537	.	NA	NA	1.4	0.05
MSTRG.30554	LOC_Os06g47544	NA	NA	2.72	0.03
MSTRG.30617	LOC_Os06g48330	GO:0000145(exocyst);GO:0005737(cytoplasm);GO:0005829(cytosol);GO:0006887(exocytosis);GO:0006904(vesicle docking involved in exocytosis)	NA	1	0.01
MSTRG.30630	LOC_Os06g48510	NA	NA	1.24	0.04
MSTRG.30634	LOC_Os06g48570	NA	NA	-1.1	0.01
MSTRG.30663	LOC_Os06g48870	GO:0000122(negative regulation of transcription from RNA polymerase II promoter);GO:0005634(nucleus);GO:0006346(methylation-dependent chromatin silencing);GO:0008327(methyl-CpG binding)	NA	-2.99	0.04
MSTRG.3077	LOC_Os01g48680	GO:0005245(voltage-gated calcium channel activity);GO:0005886(plasma membrane);GO:0006816(calcium ion transport);GO:0086010(membrane depolarization during action potential)	NA	-1.32	0.04
MSTRG.30858	LOC_Os06g51060	GO:0004568(chitinase activity);GO:0050832(defense response to fungus)	00520(Amino sugar and nucleotide sugar metabolism)	-7.96	0.01
MSTRG.30942	LOC_Os07g01490	NA	NA	-1.38	0.05
MSTRG.30976	.	NA	NA	2.58	0.04
MSTRG.31009	LOC_Os07g02690	GO:0005634(nucleus);GO:0008150(biological_process);GO:0048046(apoplast)	NA	-1.88	0.05
MSTRG.31049	LOC_Os07g03110	GO:0004842(ubiquitin-protein transferase activity);GO:0019005(SCF ubiquitin ligase complex);GO:0031146(SCF-dependent proteasomal ubiquitin-dependent protein catabolic process)	NA	1.16	0.04
MSTRG.31055	LOC_Os07g03190	GO:0005739(mitochondrion);GO:0016021(integral component of membrane);GO:0030246(carbohydrate binding)	NA	1.68	0.02
MSTRG.3106	LOC_Os01g48920	GO:0000045(autophagosome assembly);GO:0000407(pre-autophagosomal structure);GO:0006995(cellular response to nitrogen starvation);GO:0016023(cytoplasmic, membrane-bounded vesicle);GO:0032258(CVT pathway);GO:0034271(phosphatidylinositol 3-kinase complex, class III, type I);GO:0034272(phosphatidylinositol 3-kinase complex, class III, type II);GO:0044804(nucleophagy);GO:0045324(late endosome to vacuo…	04140(Regulation of autophagy)	-1.5	0.02
MSTRG.31109	LOC_Os07g04350	NA	NA	2.35	0.03
MSTRG.31133	.	NA	NA	2.56	0.01
MSTRG.31183	LOC_Os07g05650	GO:0003674(molecular_function);GO:0005737(cytoplasm);GO:0008150(biological_process)	NA	-1.4	0
MSTRG.31297	LOC_Os07g07480	NA	NA	-3.53	0
MSTRG.31389	LOC_Os07g08770	GO:0003674(molecular_function);GO:0008150(biological_process);GO:0009507(chloroplast);GO:0009535(chloroplast thylakoid membrane);GO:0009941(chloroplast envelope);GO:0016021(integral component of membrane)	NA	2.26	0.02
MSTRG.31516	LOC_Os07g10780	NA	NA	-2.87	0.03
MSTRG.31539	LOC_Os07g11010	NA	NA	1.36	0.04
MSTRG.31591	.	NA	NA	2.38	0
MSTRG.31613	LOC_Os07g12470	NA	NA	-1.48	0.03
MSTRG.31638	LOC_Os07g12790	NA	NA	3.55	0.01
MSTRG.3164	LOC_Os01g49510	NA	NA	1.95	0.01
MSTRG.31643	LOC_Os07g12910	NA	NA	1.13	0.04
MSTRG.31654	LOC_Os07g13520	NA	NA	2.62	0.02
MSTRG.31658	LOC_Os07g13534	GO:0003674(molecular_function);GO:0008150(biological_process)	NA	1.73	0.03
MSTRG.31674	LOC_Os07g13870	GO:0004842(ubiquitin-protein transferase activity);GO:0019005(SCF ubiquitin ligase complex);GO:0031146(SCF-dependent proteasomal ubiquitin-dependent protein catabolic process)	NA	1.31	0.01
MSTRG.317	.	NA	NA	2.24	0.05
MSTRG.31855	LOC_Os07g19470	NA	NA	1.37	0.05
MSTRG.31877	LOC_Os07g20420	NA	NA	1.15	0.02
MSTRG.31916	.	NA	NA	-2.56	0.05
MSTRG.31923	LOC_Os07g22510	GO:0003674(molecular_function);GO:0008150(biological_process);GO:0016021(integral component of membrane)	NA	1.71	0.03
MSTRG.31925	LOC_Os07g22390	NA	NA	-2.09	0.02
MSTRG.31953	LOC_Os07g23110	GO:0003910(DNA ligase (ATP) activity);GO:0005737(cytoplasm);GO:0006273(lagging strand elongation);GO:0051103(DNA ligation involved in DNA repair)	03410(Base excision repair)	-1.56	0.03
MSTRG.3206	LOC_Os01g50032	GO:0005737(cytoplasm);GO:0008757(S-adenosylmethionine-dependent methyltransferase activity);GO:0032259(methylation)	00564(Glycerophospholipid metabolism)	-1.77	0.03
MSTRG.32336	LOC_Os07g31000	NA	NA	-1.57	0.01
MSTRG.32646	LOC_Os07g36490	GO:0000166(nucleotide binding);GO:0003676(nucleic acid binding);GO:0003723(RNA binding);GO:0005515(protein binding);GO:0005739(mitochondrion);GO:0080156(mitochondrial mRNA modification)	03040(Spliceosome)	2.3	0.03
MSTRG.32727	LOC_Os07g37610	NA	NA	-1.52	0.01
MSTRG.32748	LOC_Os07g37790	NA	NA	2.03	0.05
MSTRG.32757	LOC_Os07g37970	GO:0005783(endoplasmic reticulum);GO:0005886(plasma membrane);GO:0008398(sterol 14-demethylase activity);GO:0016126(sterol biosynthetic process)	00100(Steroid biosynthesis)	1.13	0.05
MSTRG.32772	LOC_Os07g38110	GO:0005515(protein binding);GO:0005622(intracellular);GO:0005623(cell);GO:0008565(protein transporter activity);GO:0009507(chloroplast);GO:0009706(chloroplast inner membrane);GO:0016020(membrane);GO:0016021(integral component of membrane);GO:0045037(protein import into chloroplast stroma)	NA	-1.03	0.05
MSTRG.32781	LOC_Os07g38220	NA	NA	-1.27	0.04
MSTRG.32791	LOC_Os07g38280	NA	NA	-1.77	0.01
MSTRG.32801	LOC_Os07g38390	GO:0005504(fatty acid binding);GO:0005739(mitochondrion);GO:0006631(fatty acid metabolic process);GO:0009507(chloroplast);GO:0009536(plastid);GO:0009570(chloroplast stroma);GO:0009813(flavonoid biosynthetic process);GO:0009941(chloroplast envelope);GO:0045430(chalcone isomerase activity)	NA	-2.02	0.05
MSTRG.32858	LOC_Os07g39070	GO:0005739(mitochondrion);GO:0009396(folic acid-containing compound biosynthetic process);GO:0030272(5-formyltetrahydrofolate cyclo-ligase activity);GO:0035999(tetrahydrofolate interconversion)	00670(One carbon pool by folate)	2.3	0.05
MSTRG.3292	LOC_Os01g51040	GO:0005254(chloride channel activity);GO:0008150(biological_process);GO:0034707(chloride channel complex)	NA	-1.07	0.03
MSTRG.32935	LOC_Os07g39870	GO:0003747(translation release factor activity);GO:0005737(cytoplasm);GO:0006415(translational termination);GO:0016149(translation release factor activity, codon specific);GO:0040008(regulation of growth)	03015(mRNA surveillance pathway)	-1.06	0.02
MSTRG.32955	LOC_Os07g40080	GO:0003700(transcription factor activity, sequence-specific DNA binding);GO:0005634(nucleus);GO:0043565(sequence-specific DNA binding);GO:0044212(transcription regulatory region DNA binding)	NA	1.03	0.01
MSTRG.33116	LOC_Os07g41820	NA	NA	1.01	0.01
MSTRG.33196	LOC_Os07g42880	NA	NA	-1.83	0.04
MSTRG.33240	LOC_Os07g43310	GO:0003735(structural constituent of ribosome);GO:0006412(translation)	03010(Ribosome)	1.47	0.02
MSTRG.33267	LOC_Os07g43710	NA	NA	-1.72	0.02
MSTRG.33279	LOC_Os07g43925	NA	NA	1.14	0.03
MSTRG.33396	LOC_Os07g45280	NA	NA	-2.78	0.03
MSTRG.33412	.	NA	NA	-2.15	0
MSTRG.3355	LOC_Os01g51890	NA	NA	-1.15	0.04
MSTRG.33622	LOC_Os07g47790	GO:0003677(DNA binding);GO:0003700(transcription factor activity, sequence-specific DNA binding);GO:0005634(nucleus);GO:0006351(transcription, DNA-templated);GO:0006355(regulation of transcription, DNA-templated);GO:0009873(ethylene-activated signaling pathway);GO:0034059(response to anoxia);GO:0005515(protein binding);GO:0005737(cytoplasm);GO:0005886(plasma membrane);GO:0008219(cell death);GO:00…	04626(Plant-pathogen interaction)	2.35	0.03
MSTRG.33683	LOC_Os07g48500	GO:0005515(protein binding);GO:0005634(nucleus);GO:0005737(cytoplasm);GO:0030246(carbohydrate binding);GO:0042742(defense response to bacterium);GO:0090332(stomatal closure)	NA	2.52	0.04
MSTRG.33705	LOC_Os07g48710	NA	NA	1.72	0
MSTRG.3378	LOC_Os01g52170	NA	NA	-1.63	0.05
MSTRG.33780	LOC_Os07g49320	NA	NA	1.1	0.01
MSTRG.33824	LOC_Os08g01350	NA	NA	1.12	0.03
MSTRG.33832	LOC_Os08g01420	NA	NA	-1.22	0.01
MSTRG.3389	LOC_Os01g52304	NA	NA	1.9	0.04
MSTRG.33920	LOC_Os08g02390	GO:0000166(nucleotide binding);GO:0003676(nucleic acid binding);GO:0003723(RNA binding);GO:0005634(nucleus);GO:0008150(biological_process);GO:0009507(chloroplast);GO:0009570(chloroplast stroma);GO:0009941(chloroplast envelope);GO:0019013(viral nucleocapsid);GO:0030529(intracellular ribonucleoprotein complex)	03013(RNA transport);03015(mRNA surveillance pathway);03018(RNA degradation)	-1.18	0.05
MSTRG.33960	LOC_Os08g03290	NA	NA	2.7	0.04
MSTRG.33998	LOC_Os08g03690	NA	NA	-2.09	0.01
MSTRG.34035	LOC_Os08g04390	GO:0005634(nucleus)	NA	1.5	0.04
MSTRG.34076	LOC_Os08g05030	NA	NA	-1.29	0.05
MSTRG.34096	LOC_Os08g05480	NA	NA	1.26	0.03
MSTRG.3412	LOC_Os01g52660	NA	NA	2.53	0.03
MSTRG.34120	LOC_Os08g05750	NA	NA	-1.62	0.02
MSTRG.34125	LOC_Os08g05830	GO:0004801(sedoheptulose-7-phosphate:D-glyceraldehyde-3-phosphate glyceronetransferase activity)	01200(Carbon metabolism);01230(Biosynthesis of amino acids);00030(Pentose phosphate pathway)	-1.54	0.05
MSTRG.34145	LOC_Os08g06010	GO:0006820(anion transport);GO:0016021(integral component of membrane);GO:0022857(transmembrane transporter activity);GO:0055085(transmembrane transport)	NA	-1.38	0.02
MSTRG.34223	.	NA	NA	-1.84	0.01
MSTRG.34231	LOC_Os08g07450	GO:0005634(nucleus);GO:0005886(plasma membrane);GO:0009055(electron carrier activity);GO:0015035(protein disulfide oxidoreductase activity);GO:0045454(cell redox homeostasis)	NA	1.86	0.03
MSTRG.34294	LOC_Os08g08500	NA	NA	1.53	0.05
MSTRG.34322	LOC_Os08g09170	NA	NA	-1.78	0.02
MSTRG.3441	LOC_Os01g52851	NA	NA	-3.24	0.05
MSTRG.34483	LOC_Os08g12430	GO:0003677(DNA binding);GO:0005515(protein binding);GO:0005634(nucleus);GO:0005677(chromatin silencing complex);GO:0006351(transcription, DNA-templated);GO:0006355(regulation of transcription, DNA-templated);GO:0009409(response to cold);GO:0009506(plasmodesma);GO:0009908(flower development);GO:0010228(vegetative to reproductive phase transition of meristem);GO:0031519(PcG protein complex);GO:0032…	NA	-1.23	0.02
MSTRG.34537	LOC_Os08g13699	NA	NA	2.07	0.01
MSTRG.34562	LOC_Os08g13930	NA	NA	-1.23	0.02
MSTRG.34569	LOC_Os08g14195	NA	NA	-1.27	0.02
MSTRG.34572	LOC_Os08g14210	GO:0004553(hydrolase activity, hydrolyzing O-glycosyl compounds);GO:0005618(cell wall);GO:0005794(Golgi apparatus);GO:0009408(response to heat);GO:0009409(response to cold);GO:0009507(chloroplast);GO:0009612(response to mechanical stimulus);GO:0009664(plant-type cell wall organization);GO:0009733(response to auxin);GO:0009741(response to brassinosteroid);GO:0010411(xyloglucan metabolic process);G…	04075(Plant hormone signal transduction)	1.23	0.02
MSTRG.34700	LOC_Os08g16670	NA	NA	-1.29	0.03
MSTRG.34702	LOC_Os08g16720	NA	NA	1.12	0.05
MSTRG.34705	LOC_Os08g16740	NA	NA	1.1	0
MSTRG.34766	LOC_Os08g18000	NA	NA	-1.76	0.05
MSTRG.34808	LOC_Os08g19320	NA	NA	-1.05	0.01
MSTRG.34840	.	NA	NA	-3.99	0.03
MSTRG.34884	.	NA	NA	1.37	0.01
MSTRG.34926	LOC_Os08g22389	NA	NA	1.87	0.03
MSTRG.34949	LOC_Os08g23110	NA	NA	1.46	0.04
MSTRG.34956	LOC_Os08g23170	NA	NA	-7.72	0.02
MSTRG.34991	LOC_Os08g23470	NA	NA	-3.52	0.01
MSTRG.35112	LOC_Os08g27100	NA	NA	2.93	0.02
MSTRG.35114	LOC_Os08g27140	NA	NA	2.98	0.03
MSTRG.35165	LOC_Os08g28740	NA	NA	2.21	0.01
MSTRG.35316	.	NA	NA	2.58	0.04
MSTRG.35345	LOC_Os08g32090	NA	NA	-1.18	0.01
MSTRG.35454	LOC_Os08g33710	NA	NA	-2.04	0.04
MSTRG.3550	LOC_Os01g54119	NA	NA	-1.87	0.02
MSTRG.35510	LOC_Os08g34480	NA	NA	1	0.01
MSTRG.3554	LOC_Os01g54300	NA	NA	-1.93	0.03
MSTRG.35670	LOC_Os08g37270	NA	NA	1.4	0
MSTRG.35706	LOC_Os08g37520	GO:0003674(molecular_function);GO:0005739(mitochondrion);GO:0008150(biological_process)	01212(Fatty acid metabolism);00062(Fatty acid elongation)	2.74	0.03
MSTRG.35809	.	NA	NA	-2.46	0.03
MSTRG.35843	LOC_Os08g38980	NA	NA	-2.44	0.02
MSTRG.35849	.	NA	NA	2.02	0.05
MSTRG.3585	LOC_Os01g54560	GO:0003825(alpha,alpha-trehalose-phosphate synthase (UDP-forming) activity);GO:0004805(trehalose-phosphatase activity);GO:0005634(nucleus);GO:0005829(cytosol);GO:0005992(trehalose biosynthetic process);GO:0016757(transferase activity, transferring glycosyl groups)	00500(Starch and sucrose metabolism)	-1.31	0.03
MSTRG.35854	LOC_Os08g39120	GO:0003674(molecular_function);GO:0005634(nucleus);GO:0008150(biological_process);GO:0031011(Ino80 complex)	NA	1.48	0.04
MSTRG.35924	LOC_Os08g39900	NA	NA	-1.57	0
MSTRG.35932	LOC_Os08g40070	NA	NA	-1.49	0.04
MSTRG.36143	LOC_Os08g42750	GO:0004683(calmodulin-dependent protein kinase activity);GO:0005516(calmodulin binding);GO:0005634(nucleus);GO:0005737(cytoplasm);GO:0005886(plasma membrane);GO:0009738(abscisic acid-activated signaling pathway);GO:0009931(calcium-dependent protein serine/threonine kinase activity);GO:0018105(peptidyl-serine phosphorylation);GO:0035556(intracellular signal transduction);GO:0046777(protein autopho…	04626(Plant-pathogen interaction)	-2.82	0.04
MSTRG.36151	LOC_Os08g42960	GO:0005886(plasma membrane);GO:0016021(integral component of membrane)	NA	-1.68	0.05
MSTRG.36179	.	NA	NA	1.46	0.03
MSTRG.36203	LOC_Os08g43390	GO:0016020(membrane);GO:0016709(oxidoreductase activity, acting on paired donors, with incorporation or reduction of molecular oxygen, NAD(P)H as one donor, and incorporation of one atom of oxygen);GO:0044550(secondary metabolite biosynthetic process)	00903(Limonene and pinene degradation);00945(Stilbenoid, diarylheptanoid and gingerol biosynthesis)	1.29	0.05
MSTRG.36248	LOC_Os08g43750	NA	NA	2.8	0.05
MSTRG.36306	LOC_Os08g44290	GO:0000166(nucleotide binding);GO:0003723(RNA binding);GO:0006396(RNA processing);GO:0006397(mRNA processing);GO:0008266(poly(U) RNA binding);GO:0009451(RNA modification);GO:0009507(chloroplast);GO:0009535(chloroplast thylakoid membrane);GO:0009570(chloroplast stroma);GO:0009579(thylakoid);GO:0009631(cold acclimation);GO:0009941(chloroplast envelope);GO:0016553(base conversion or substitution edi…	03040(Spliceosome)	1.5	0.02
MSTRG.36362	LOC_Os08g44820	NA	NA	-1.21	0.02
MSTRG.36404	.	NA	NA	2.55	0.03
MSTRG.36409	LOC_Os09g01290	NA	NA	-1.61	0.02
MSTRG.36427	LOC_Os09g01620	NA	NA	-1.01	0.02
MSTRG.36490	LOC_Os09g02650	NA	NA	-1.58	0.01
MSTRG.3655	LOC_Os01g55280	GO:0003674(molecular_function);GO:0005576(extracellular region);GO:0008150(biological_process)	NA	-1.34	0
MSTRG.36666	LOC_Os09g07500	GO:0000398(mRNA splicing, via spliceosome);GO:0046540(U4/U6 x U5 tri-snRNP complex)	03040(Spliceosome)	1.27	0.03
MSTRG.36713	LOC_Os09g08480	NA	NA	-1.52	0.04
MSTRG.36741	LOC_Os09g09040	NA	00040(Pentose and glucuronate interconversions);00053(Ascorbate and aldarate metabolism);00500(Starch and sucrose metabolism);00520(Amino sugar and nucleotide sugar metabolism)	-3.05	0.03
MSTRG.36750	LOC_Os09g09320	GO:0005622(intracellular);GO:0005634(nucleus);GO:0006606(protein import into nucleus);GO:0006810(transport);GO:0008565(protein transporter activity);GO:0009507(chloroplast);GO:0009535(chloroplast thylakoid membrane)	NA	1.58	0.02
MSTRG.36878	LOC_Os09g12270	GO:0003755(peptidyl-prolyl cis-trans isomerase activity);GO:0005528(FK506 binding);GO:0005789(endoplasmic reticulum membrane);GO:0061077(chaperone-mediated protein folding)	03030(DNA replication);03420(Nucleotide excision repair);03430(Mismatch repair);03440(Homologous recombination)	-2.07	0.03
MSTRG.37001	LOC_Os09g15340	GO:0044715(8-oxo-dGDP phosphatase activity)	NA	1.28	0.03
MSTRG.37009	LOC_Os09g15480	GO:0003674(molecular_function);GO:0008150(biological_process)	NA	1.15	0.05
MSTRG.37028	LOC_Os09g15680	NA	NA	2.09	0.01
MSTRG.37033	LOC_Os09g15700	GO:0004672(protein kinase activity);GO:0004674(protein serine/threonine kinase activity);GO:0004714(transmembrane receptor protein tyrosine kinase activity);GO:0005524(ATP binding);GO:0005886(plasma membrane);GO:0006468(protein phosphorylation);GO:0007169(transmembrane receptor protein tyrosine kinase signaling pathway);GO:0010102(lateral root morphogenesis);GO:0010227(floral organ abscission);GO…	04075(Plant hormone signal transduction)	1.33	0.01
MSTRG.37125	LOC_Os09g19274	NA	NA	1.18	0.05
MSTRG.37159	LOC_Os09g19930	NA	NA	2.78	0.02
MSTRG.37195	LOC_Os09g20390	GO:0004805(trehalose-phosphatase activity);GO:0005737(cytoplasm);GO:0005992(trehalose biosynthetic process);GO:0006970(response to osmotic stress);GO:0006979(response to oxidative stress);GO:0009507(chloroplast);GO:0009651(response to salt stress);GO:0015927(trehalase activity)	00500(Starch and sucrose metabolism)	-1.67	0.05
MSTRG.37348	.	NA	NA	1.93	0.04
MSTRG.37368	LOC_Os09g23640	GO:0005886(plasma membrane);GO:0016021(integral component of membrane);GO:0042626(ATPase activity, coupled to transmembrane movement of substances)	02010(ABC transporters)	1.21	0
MSTRG.37417	LOC_Os09g24670	NA	NA	1.93	0.04
MSTRG.37419	LOC_Os09g24710	GO:0003700(transcription factor activity, sequence-specific DNA binding);GO:0005634(nucleus);GO:0043565(sequence-specific DNA binding);GO:0044212(transcription regulatory region DNA binding)	NA	-2	0.05
MSTRG.37501	LOC_Os09g25570	NA	NA	-2.84	0.04
MSTRG.37524	LOC_Os09g25960	NA	NA	2.71	0.03
MSTRG.37645	LOC_Os09g27610	NA	NA	1.31	0.05
MSTRG.37669	LOC_Os09g27930	GO:0003735(structural constituent of ribosome);GO:0005634(nucleus);GO:0005737(cytoplasm);GO:0005840(ribosome);GO:0006412(translation);GO:0030529(intracellular ribonucleoprotein complex)	03010(Ribosome)	2.72	0.04
MSTRG.3767	LOC_Os01g56410	NA	NA	-1.84	0.05
MSTRG.37686	LOC_Os09g28040	NA	NA	-1.05	0.04
MSTRG.37724	LOC_Os09g28480	NA	NA	2.69	0.04
MSTRG.37780	LOC_Os09g29239	NA	NA	1.2	0.05
MSTRG.37818	LOC_Os09g29760	GO:0006979(response to oxidative stress);GO:0009507(chloroplast);GO:0016787(hydrolase activity)	NA	-1.27	0.02
MSTRG.3787	LOC_Os01g56550	NA	NA	1.14	0.05
MSTRG.37940	LOC_Os09g31280	NA	NA	-1.11	0.03
MSTRG.38087	LOC_Os09g33559	NA	NA	1.99	0.04
MSTRG.38153	LOC_Os09g34214	GO:0009813(flavonoid biosynthetic process);GO:0043231(intracellular membrane-bounded organelle);GO:0052696(flavonoid glucuronidation);GO:0080043(quercetin 3-O-glucosyltransferase activity);GO:0080044(quercetin 7-O-glucosyltransferase activity)	01210(2-Oxocarboxylic acid metabolism);00380(Tryptophan metabolism);00966(Glucosinolate biosynthesis)	3.09	0.04
MSTRG.38237	LOC_Os09g35880	NA	NA	1.41	0.02
MSTRG.38318	LOC_Os09g36760	GO:0003677(DNA binding);GO:0005515(protein binding);GO:0005634(nucleus);GO:0008150(biological_process);GO:0010167(response to nitrate);GO:0015706(nitrate transport);GO:0071249(cellular response to nitrate);GO:0071705(nitrogen compound transport);GO:1901698(response to nitrogen compound)	NA	1.3	0.05
MSTRG.38427	LOC_Os09g38010	GO:0003677(DNA binding);GO:0003700(transcription factor activity, sequence-specific DNA binding);GO:0005634(nucleus);GO:0006351(transcription, DNA-templated);GO:0006355(regulation of transcription, DNA-templated);GO:0007275(multicellular organism development)	03018(RNA degradation)	1.54	0.01
MSTRG.38431	LOC_Os09g38040	NA	NA	-1.27	0.05
MSTRG.38514	LOC_Os09g39180	NA	NA	-2.21	0.04
MSTRG.38560	LOC_Os09g39660	GO:0003676(nucleic acid binding);GO:0005634(nucleus);GO:0005886(plasma membrane);GO:0008150(biological_process);GO:0008270(zinc ion binding);GO:0046872(metal ion binding)	NA	-1.08	0.02
MSTRG.3910	LOC_Os01g57735	NA	NA	1.12	0.02
MSTRG.3971	LOC_Os01g58290	NA	NA	-1.74	0.02
MSTRG.4078	.	NA	NA	1.97	0.02
MSTRG.4083	LOC_Os01g59630	NA	NA	-1.03	0.04
MSTRG.4243	LOC_Os01g61640	GO:0004721(phosphoprotein phosphatase activity)	01230(Biosynthesis of amino acids);00260(Glycine, serine and threonine metabolism)	2.12	0.05
MSTRG.4312	LOC_Os01g62244	GO:0005737(cytoplasm);GO:0031625(ubiquitin protein ligase binding);GO:0061630(ubiquitin protein ligase activity)	04141(Protein processing in endoplasmic reticulum);04120(Ubiquitin mediated proteolysis)	1.14	0.04
MSTRG.4320	.	NA	NA	1.23	0.01
MSTRG.4365	LOC_Os01g62860	NA	NA	2.88	0.01
MSTRG.4396	LOC_Os01g63220	GO:0005515(protein binding);GO:0005634(nucleus);GO:0005737(cytoplasm);GO:0009295(nucleoid);GO:0009507(chloroplast);GO:0009658(chloroplast organization);GO:0016301(kinase activity);GO:0016310(phosphorylation);GO:0016773(phosphotransferase activity, alcohol group as acceptor);GO:0042644(chloroplast nucleoid);GO:0042793(transcription from plastid promoter)	00051(Fructose and mannose metabolism);00500(Starch and sucrose metabolism);00520(Amino sugar and nucleotide sugar metabolism)	-1.4	0.03
MSTRG.4411	LOC_Os01g63400	NA	NA	-1.27	0.02
MSTRG.4434	LOC_Os01g63770	GO:0003333(amino acid transmembrane transport);GO:0005886(plasma membrane);GO:0015171(amino acid transmembrane transporter activity)	04075(Plant hormone signal transduction)	-1.57	0.01
MSTRG.4514	LOC_Os01g64640	GO:0000786(nucleosome);GO:0003677(DNA binding);GO:0005515(protein binding);GO:0005634(nucleus);GO:0046982(protein heterodimerization activity)	03010(Ribosome)	1.82	0
MSTRG.452	LOC_Os01g05960	GO:0005515(protein binding)	04626(Plant-pathogen interaction)	1.04	0.02
MSTRG.4545	LOC_Os01g64960	NA	NA	-3.57	0.04
MSTRG.4558	LOC_Os01g65120	GO:0005215(transporter activity);GO:0005886(plasma membrane);GO:0006857(oligopeptide transport);GO:0016020(membrane);GO:0016021(integral component of membrane)	NA	2.11	0.05
MSTRG.4571	.	NA	NA	1.57	0.01
MSTRG.4641	LOC_Os01g65800	GO:0005794(Golgi apparatus);GO:0016413(O-acetyltransferase activity);GO:0071554(cell wall organization or biogenesis)	NA	1.47	0.03
MSTRG.4675	LOC_Os01g66190	NA	NA	-1.09	0.01
MSTRG.4728	LOC_Os01g66960	GO:0008150(biological_process);GO:0008430(selenium binding)	NA	-1.32	0.01
MSTRG.4732	LOC_Os01g66990	NA	NA	1.32	0.04
MSTRG.4757	LOC_Os01g67300	NA	NA	-1.85	0.04
MSTRG.4772	LOC_Os01g67390	NA	NA	1.78	0.01
MSTRG.4820	LOC_Os01g67920	NA	NA	-1.25	0.05
MSTRG.4885	LOC_Os01g68650	GO:0003674(molecular_function);GO:0005739(mitochondrion);GO:0008150(biological_process)	NA	1.15	0.05
MSTRG.4922	LOC_Os01g69010	NA	NA	-1.76	0
MSTRG.4959	LOC_Os01g69850	NA	NA	-1.52	0.05
MSTRG.4976	LOC_Os01g70090	GO:0004300(enoyl-CoA hydratase activity);GO:0005739(mitochondrion);GO:0005777(peroxisome);GO:0006635(fatty acid beta-oxidation);GO:0009062(fatty acid catabolic process);GO:0051750(delta3,5-delta2,4-dienoyl-CoA isomerase activity)	04146(Peroxisome)	1.16	0.05
MSTRG.50	LOC_Os01g01484	GO:0005515(protein binding)	04120(Ubiquitin mediated proteolysis)	1.46	0.05
MSTRG.5040	.	NA	NA	3.62	0.03
MSTRG.5092	LOC_Os01g71200	GO:0000166(nucleotide binding);GO:0003723(RNA binding);GO:0003729(mRNA binding);GO:0005737(cytoplasm);GO:0006402(mRNA catabolic process);GO:0009626(plant-type hypersensitive response);GO:0009908(flower development);GO:0030529(intracellular ribonucleoprotein complex);GO:0080151(positive regulation of salicylic acid mediated signaling pathway);GO:2000028(regulation of photoperiodism, flowering)	03040(Spliceosome)	1.19	0
MSTRG.5102	LOC_Os01g71270	NA	NA	-1.71	0.05
MSTRG.5260	LOC_Os01g73130	GO:0000220(vacuolar proton-transporting V-type ATPase, V0 domain);GO:0007035(vacuolar acidification);GO:0016021(integral component of membrane);GO:0046961(proton-transporting ATPase activity, rotational mechanism)	00190(Oxidative phosphorylation);04145(Phagosome)	-2.71	0.02
MSTRG.533	LOC_Os01g07540	NA	NA	1.15	0.03
MSTRG.5358	LOC_Os01g74450	GO:0005887(integral component of plasma membrane);GO:0009705(plant-type vacuole membrane);GO:0009992(cellular water homeostasis);GO:0015250(water channel activity);GO:0015254(glycerol channel activity);GO:0034220(ion transmembrane transport);GO:0042807(central vacuole)	00531(Glycosaminoglycan degradation)	1.18	0.01
MSTRG.5384	LOC_Os01g74660	GO:0003824(catalytic activity);GO:0005829(cytosol);GO:0005886(plasma membrane);GO:0009809(lignin biosynthetic process);GO:0016621(cinnamoyl-CoA reductase activity);GO:0050662(coenzyme binding)	00940(Phenylpropanoid biosynthesis)	1.45	0.02
MSTRG.5398	.	NA	NA	-2.84	0.02
MSTRG.5456	LOC_Os10g03540	NA	NA	1.29	0.02
MSTRG.5468	LOC_Os10g03669	NA	NA	1.01	0.04
MSTRG.5525	.	NA	NA	2.43	0.05
MSTRG.5740	LOC_Os10g10434	NA	NA	2.23	0
MSTRG.580	LOC_Os01g08090	GO:0009813(flavonoid biosynthetic process);GO:0043231(intracellular membrane-bounded organelle);GO:0052696(flavonoid glucuronidation);GO:0080043(quercetin 3-O-glucosyltransferase activity);GO:0080044(quercetin 7-O-glucosyltransferase activity)	00944(Flavone and flavonol biosynthesis)	1.72	0.01
MSTRG.5814	LOC_Os10g12620	GO:0004674(protein serine/threonine kinase activity);GO:0005886(plasma membrane);GO:0006468(protein phosphorylation);GO:0006952(defense response);GO:0009506(plasmodesma)	04626(Plant-pathogen interaction)	-1.11	0.01
MSTRG.5885	.	NA	NA	-1.18	0.02
MSTRG.6018	.	NA	NA	2.49	0.02
MSTRG.6094	LOC_Os10g21910	GO:0003989(acetyl-CoA carboxylase activity);GO:0004075(biotin carboxylase activity);GO:0005524(ATP binding);GO:0005737(cytoplasm);GO:0005829(cytosol);GO:0005886(plasma membrane);GO:0009631(cold acclimation);GO:0009735(response to cytokinin);GO:0009793(embryo development ending in seed dormancy);GO:0009933(meristem structural organization);GO:0010072(primary shoot apical meristem specification);GO…	01212(Fatty acid metabolism);00620(Pyruvate metabolism);00640(Propanoate metabolism);00061(Fatty acid biosynthesis);00254(Aflatoxin)	-1.21	0.03
MSTRG.6170	.	NA	NA	1.91	0.02
MSTRG.624	LOC_Os01g08950	GO:0003674(molecular_function);GO:0005739(mitochondrion);GO:0005783(endoplasmic reticulum);GO:0008150(biological_process);GO:0016021(integral component of membrane)	NA	2.07	0.02
MSTRG.6391	.	NA	NA	1.68	0.04
MSTRG.6458	LOC_Os10g30080	GO:0005794(Golgi apparatus);GO:0008375(acetylglucosaminyltransferase activity);GO:0009567(double fertilization forming a zygote and endosperm);GO:0016020(membrane);GO:0016051(carbohydrate biosynthetic process);GO:0016757(transferase activity, transferring glycosyl groups);GO:0048868(pollen tube development)	NA	2	0.05
MSTRG.6461	LOC_Os10g30150	NA	NA	1.34	0.05
MSTRG.6515	LOC_Os10g30910	NA	NA	-1.16	0.05
MSTRG.6576	LOC_Os10g31970	NA	NA	-1.64	0.01
MSTRG.6588	.	NA	NA	2.47	0
MSTRG.6591	LOC_Os10g32470	NA	NA	-1.11	0.01
MSTRG.6641	LOC_Os10g33270	NA	NA	2.24	0.02
MSTRG.666	LOC_Os01g08800	GO:0004497(monooxygenase activity);GO:0005506(iron ion binding);GO:0005576(extracellular region);GO:0016021(integral component of membrane);GO:0016705(oxidoreductase activity, acting on paired donors, with incorporation or reduction of molecular oxygen);GO:0019825(oxygen binding);GO:0020037(heme binding);GO:0055114(oxidation-reduction process)	00073(Cutin, suberine and wax biosynthesis)	1.21	0.02
MSTRG.6704	LOC_Os10g33862	NA	NA	2.2	0.02
MSTRG.677	LOC_Os01g09270	NA	NA	-1.48	0.03
MSTRG.681	LOC_Os01g09300	NA	NA	1.13	0.05
MSTRG.6865	LOC_Os10g35720	NA	NA	-4.79	0.04
MSTRG.7005	LOC_Os10g37530	GO:0005744(mitochondrial inner membrane presequence translocase complex);GO:0015266(protein channel activity);GO:0030150(protein import into mitochondrial matrix);GO:0031305(integral component of mitochondrial inner membrane)	00940(Phenylpropanoid biosynthesis)	-3.65	0.01
MSTRG.7154	LOC_Os10g39710	GO:0005783(endoplasmic reticulum);GO:0016020(membrane);GO:0016788(hydrolase activity, acting on ester bonds)	NA	2.42	0.04
MSTRG.7292	LOC_Os10g41240	GO:0004439(phosphatidylinositol-4,5-bisphosphate 5-phosphatase activity)	NA	-1.55	0.03
MSTRG.751	LOC_Os01g10050	GO:0004004(ATP-dependent RNA helicase activity);GO:0010501(RNA secondary structure unwinding)	03040(Spliceosome)	-1.43	0
MSTRG.7583	LOC_Os11g02720	NA	NA	2.43	0.04
MSTRG.7690	LOC_Os11g04170	GO:0004683(calmodulin-dependent protein kinase activity);GO:0005516(calmodulin binding);GO:0005634(nucleus);GO:0005737(cytoplasm);GO:0009738(abscisic acid-activated signaling pathway);GO:0009931(calcium-dependent protein serine/threonine kinase activity);GO:0018105(peptidyl-serine phosphorylation);GO:0035556(intracellular signal transduction);GO:0046777(protein autophosphorylation)	04626(Plant-pathogen interaction)	-1.38	0.05
MSTRG.7919	LOC_Os11g07600	GO:0005886(plasma membrane);GO:0016021(integral component of membrane);GO:0042626(ATPase activity, coupled to transmembrane movement of substances)	02010(ABC transporters)	-2.39	0.05
MSTRG.7929	LOC_Os11g07510	NA	NA	-1.91	0.05
MSTRG.803	LOC_Os01g10690	GO:0003887(DNA-directed DNA polymerase activity);GO:0005634(nucleus);GO:0006271(DNA strand elongation involved in DNA replication)	00230(Purine metabolism);00240(Pyrimidine metabolism);03030(DNA replication);03410(Base excision repair);03420(Nucleotide excision repair);03430(Mismatch repair);03440(Homologous recombination)	1.88	0.03
MSTRG.8053	.	NA	NA	1.52	0.02
MSTRG.8134	LOC_Os11g11950	NA	NA	1.04	0.02
MSTRG.8190	.	NA	NA	1.74	0.02
MSTRG.826	LOC_Os01g10930	GO:0004853(uroporphyrinogen decarboxylase activity);GO:0005829(cytosol);GO:0006783(heme biosynthetic process)	00860(Porphyrin and chlorophyll metabolism)	-1.03	0
MSTRG.8267	LOC_Os11g14300	NA	NA	-3.81	0.02
MSTRG.8295	LOC_Os11g15670	NA	04626(Plant-pathogen interaction)	-1.32	0.02
MSTRG.8304	LOC_Os11g16370	GO:0004849(uridine kinase activity);GO:0005829(cytosol);GO:0006206(pyrimidine nucleobase metabolic process);GO:0043097(pyrimidine nucleoside salvage)	00240(Pyrimidine metabolism)	-1.25	0
MSTRG.8306	LOC_Os11g16410	GO:0005576(extracellular region);GO:0005783(endoplasmic reticulum);GO:0005886(plasma membrane);GO:0016491(oxidoreductase activity)	01212(Fatty acid metabolism);00062(Fatty acid elongation);01040(Biosynthesis of unsaturated fatty acids)	-1.31	0.04
MSTRG.8322	LOC_Os11g17070	NA	NA	-1.34	0
MSTRG.8336	LOC_Os11g17600	NA	NA	2.02	0.03
MSTRG.8346	.	NA	NA	3.37	0.03
MSTRG.8393	LOC_Os11g19790	GO:0008171(O-methyltransferase activity);GO:0008757(S-adenosylmethionine-dependent methyltransferase activity);GO:0019438(aromatic compound biosynthetic process)	00943(Isoflavonoid biosynthesis)	2.42	0.01
MSTRG.8415	LOC_Os11g20360	NA	NA	-1.33	0.04
MSTRG.8425	LOC_Os11g20689	GO:0000176(nuclear exosome (RNase complex));GO:0000177(cytoplasmic exosome (RNase complex));GO:0000467(exonucleolytic trimming to generate mature 3'-end of 5.8S rRNA from tricistronic rRNA transcript (SSU-rRNA, 5.8S rRNA, LSU-rRNA));GO:0017091(AU-rich element binding);GO:0034427(nuclear-transcribed mRNA catabolic process, exonucleolytic, 3'-5');GO:0034473(U1 snRNA 3'-end processing);GO:0034475(U4…	03018(RNA degradation)	1.91	0.02
MSTRG.848	LOC_Os01g11260	NA	NA	1.38	0.01
MSTRG.8666	LOC_Os11g29350	NA	NA	1.15	0.04
MSTRG.9017	LOC_Os11g36480	GO:0004175(endopeptidase activity);GO:0005634(nucleus);GO:0008540(proteasome regulatory particle, base subcomplex);GO:0034515(proteasome storage granule);GO:0043161(proteasome-mediated ubiquitin-dependent protein catabolic process);GO:0003676(nucleic acid binding);GO:0008270(zinc ion binding)	NA	1.61	0.04
MSTRG.9026	LOC_Os11g36790	NA	NA	-1.38	0.04
MSTRG.908	LOC_Os01g12100	NA	NA	3.01	0
MSTRG.9168	LOC_Os11g38910	GO:0000287(magnesium ion binding);GO:0004737(pyruvate decarboxylase activity);GO:0005829(cytosol);GO:0009507(chloroplast);GO:0016020(membrane);GO:0030976(thiamine pyrophosphate binding);GO:0034059(response to anoxia)	00010(Glycolysis / Gluconeogenesis)	2.17	0
MSTRG.9173	LOC_Os11g38980	NA	NA	2.15	0.04
MSTRG.9181	LOC_Os11g39020	GO:0005215(transporter activity);GO:0005524(ATP binding);GO:0005886(plasma membrane);GO:0006810(transport);GO:0009624(response to nematode);GO:0016887(ATPase activity)	02010(ABC transporters)	-1.94	0.04
MSTRG.9185	LOC_Os11g39140	NA	NA	-1.45	0.04
MSTRG.9190	.	NA	NA	-2.39	0.04
MSTRG.9229	LOC_Os11g40110	NA	NA	1.33	0.04
MSTRG.9290	.	NA	NA	-1.97	0.05
MSTRG.9348	LOC_Os11g42690	NA	NA	1.63	0.05
MSTRG.9392	LOC_Os11g43600	GO:0016149(translation release factor activity, codon specific);GO:0043022(ribosome binding)	NA	1.17	0.01
MSTRG.9407	LOC_Os11g43820	NA	NA	-1.59	0.04
MSTRG.941	LOC_Os01g12430	GO:0004674(protein serine/threonine kinase activity);GO:0005886(plasma membrane);GO:0006468(protein phosphorylation)	00260(Glycine, serine and threonine metabolism);00350(Tyrosine metabolism);00360(Phenylalanine metabolism);00410(beta-Alanine metabolism);00950(Isoquinoline alkaloid biosynthesis);00960(Tropane, piperidine and pyridine alkaloid biosynthesis)	1.11	0.01
MSTRG.9579	LOC_Os12g01030	GO:0006629(lipid metabolic process);GO:0016020(membrane);GO:0016298(lipase activity)	00561(Glycerolipid metabolism)	-1.54	0.05
MSTRG.9587	LOC_Os12g01230	NA	NA	-1.08	0
MSTRG.9669	LOC_Os12g02210	GO:0005634(nucleus);GO:0008270(zinc ion binding)	NA	3.1	0.01
MSTRG.9692	LOC_Os12g02440	NA	NA	1.04	0.04
MSTRG.9802	LOC_Os12g03530	NA	NA	-1.75	0.01
MSTRG.9884	LOC_Os12g04590	NA	NA	1.12	0.04
MSTRG.9914	LOC_Os12g05170	NA	NA	1.2	0.02
MSTRG.9944	LOC_Os12g05630	NA	NA	1.77	0.04

## Sheet: YZX-natural vs YZX-0d
Genes with significant (> 2-fold, p≤0.05) expression in YZX natural aging V.S. YZX Mock as determined by RNA-seq analysis
gene_id	gene_name	GO	KEGG	log2FC	pval
MSTRG.10041	LOC_Os02g08100	GO:0005524(ATP binding);GO:0005634(nucleus);GO:0005737(cytoplasm);GO:0008152(metabolic process);GO:0009411(response to UV);GO:0009611(response to wounding);GO:0009620(response to fungus);GO:0009698(phenylpropanoid metabolic process);GO:0016207(4-coumarate-CoA ligase activity);GO:0016874(ligase activity)	00360(Phenylalanine metabolism);00130(Ubiquinone and other terpenoid-quinone biosynthesis);00940(Phenylpropanoid biosynthesis)	3.32	0.02
MSTRG.10045	LOC_Os02g08150	GO:0005634(nucleus);GO:0009416(response to light stimulus);GO:0009909(regulation of flower development)	04712(Circadian rhythm - plant)	2.96	0
MSTRG.10061	LOC_Os02g08360	GO:0000166(nucleotide binding);GO:0005654(nucleoplasm);GO:0006396(RNA processing);GO:0044822(poly(A) RNA binding)	03040(Spliceosome)	-1.05	0.02
MSTRG.10087	LOC_Os02g09140	NA	NA	-1.47	0.01
MSTRG.10109	LOC_Os02g09420	GO:0004061(arylformamidase activity);GO:0019441(tryptophan catabolic process to kynurenine)	NA	1.56	0.02
MSTRG.10179	LOC_Os02g10390	GO:0009416(response to light stimulus);GO:0009535(chloroplast thylakoid membrane);GO:0009768(photosynthesis, light harvesting in photosystem I);GO:0009941(chloroplast envelope);GO:0010287(plastoglobule);GO:0016168(chlorophyll binding);GO:0031409(pigment binding);GO:0031409(pigment binding)	00196(Photosynthesis - antenna proteins);00196(Photosynthesis - antenna proteins)	3.11	0.04
MSTRG.10185	LOC_Os02g10480	GO:0005096(GTPase activator activity);GO:0005543(phospholipid binding);GO:0005634(nucleus);GO:0005773(vacuole);GO:0005794(Golgi apparatus);GO:0005886(plasma membrane);GO:0006886(intracellular protein transport);GO:0016020(membrane);GO:0046872(metal ion binding);GO:0046872(metal ion binding)	04144(Endocytosis);04144(Endocytosis)	1.37	0.01
MSTRG.10267	LOC_Os02g12380	GO:0000118(histone deacetylase complex);GO:0004407(histone deacetylase activity);GO:0005515(protein binding);GO:0005634(nucleus);GO:0006351(transcription, DNA-templated);GO:0006355(regulation of transcription, DNA-templated);GO:0009294(DNA mediated transformation);GO:0009405(pathogenesis);GO:0009861(jasmonic acid and ethylene-dependent systemic resistance);GO:0016573(histone acetylation);GO:00165…	00520(Amino sugar and nucleotide sugar metabolism);00520(Amino sugar and nucleotide sugar metabolism)	1.09	0.02
MSTRG.10394	LOC_Os02g14600	GO:0000326(protein storage vacuole);GO:0005634(nucleus);GO:0009737(response to abscisic acid);GO:0010431(seed maturation);GO:0045735(nutrient reservoir activity);GO:0071215(cellular response to abscisic acid stimulus)	NA	-2.79	0.03
MSTRG.10427	LOC_Os02g15070	GO:0000326(protein storage vacuole);GO:0009737(response to abscisic acid);GO:0009845(seed germination);GO:0010431(seed maturation);GO:0045735(nutrient reservoir activity);GO:0071215(cellular response to abscisic acid stimulus)	NA	-2.06	0
MSTRG.10429	LOC_Os02g15090	GO:0000326(protein storage vacuole);GO:0005634(nucleus);GO:0009737(response to abscisic acid);GO:0010431(seed maturation);GO:0045735(nutrient reservoir activity);GO:0071215(cellular response to abscisic acid stimulus)	NA	-1.96	0.02
MSTRG.10433	LOC_Os02g15150;LOC_Os02g15169	GO:0000326(protein storage vacuole);GO:0005634(nucleus);GO:0009737(response to abscisic acid);GO:0010431(seed maturation);GO:0045735(nutrient reservoir activity);GO:0071215(cellular response to abscisic acid stimulus);GO:0005783(endoplasmic reticulum);GO:0071215(cellular response to abscisic acid stimulus)	NA	-2.08	0.03
MSTRG.10435	LOC_Os02g15178	GO:0000326(protein storage vacuole);GO:0005634(nucleus);GO:0009737(response to abscisic acid);GO:0010431(seed maturation);GO:0045735(nutrient reservoir activity);GO:0071215(cellular response to abscisic acid stimulus)	NA	-2.15	0.04
MSTRG.10437	LOC_Os02g15169	NA	NA	-6.88	0.01
MSTRG.10512	LOC_Os02g16820	GO:0000326(protein storage vacuole);GO:0005634(nucleus);GO:0009737(response to abscisic acid);GO:0010431(seed maturation);GO:0045735(nutrient reservoir activity);GO:0071215(cellular response to abscisic acid stimulus)	NA	-1.16	0.02
MSTRG.10514	LOC_Os02g16830	GO:0000326(protein storage vacuole);GO:0005634(nucleus);GO:0009737(response to abscisic acid);GO:0010431(seed maturation);GO:0045735(nutrient reservoir activity);GO:0071215(cellular response to abscisic acid stimulus)	NA	-1.47	0
MSTRG.10593		NA	NA	1.15	0.05
MSTRG.10659	LOC_Os02g19650	GO:0016787(hydrolase activity);GO:0016787(hydrolase activity)	NA	1.81	0.01
MSTRG.10661	LOC_Os02g19780;LOC_Os02g19770	GO:0003743(translation initiation factor activity);GO:0006413(translational initiation);GO:0044822(poly(A) RNA binding)	03013(RNA transport)	-3.88	0
MSTRG.10666	LOC_Os02g19820	GO:0005887(integral component of plasma membrane);GO:0051119(sugar transmembrane transporter activity)	NA	1.59	0.02
MSTRG.10670	LOC_Os02g19924	GO:0004838(L-tyrosine:2-oxoglutarate aminotransferase activity);GO:0005737(cytoplasm);GO:0005829(cytosol);GO:0006520(cellular amino acid metabolic process);GO:0006559(L-phenylalanine catabolic process);GO:0006572(tyrosine catabolic process);GO:0009058(biosynthetic process);GO:0030170(pyridoxal phosphate binding);GO:0080130(L-phenylalanine:2-oxoglutarate aminotransferase activity)	01230(Biosynthesis of amino acids);00270(Cysteine and methionine metabolism);00350(Tyrosine metabolism);00360(Phenylalanine metabolism);00400(Phenylalanine, tyrosine and tryptophan biosynthesis);00130(Ubiquinone and other terpenoid-quinone biosynthesis);00950(Isoquinoline alkaloid biosynthesis);00960(Tropane, piperidine and pyridine alkaloid biosynthesis)	2.15	0.01
MSTRG.10677	LOC_Os02g19990	GO:0012505(endomembrane system);GO:0012505(endomembrane system)	NA	1.11	0.03
MSTRG.10713	LOC_Os02g21040	GO:0004190(aspartic-type endopeptidase activity);GO:0006508(proteolysis);GO:0030163(protein catabolic process)	NA	1.81	0.05
MSTRG.10729	LOC_Os02g21250	GO:0005886(plasma membrane);GO:0006886(intracellular protein transport);GO:0015031(protein transport);GO:0016192(vesicle-mediated transport);GO:0030125(clathrin vesicle coat);GO:0030663(COPI-coated vesicle membrane);GO:0030663(COPI-coated vesicle membrane)	NA	1.89	0.01
MSTRG.10731	LOC_Os02g21280	GO:0003674(molecular_function);GO:0005576(extracellular region);GO:0008150(biological_process)	NA	1.43	0
MSTRG.1075	LOC_Os01g16940;LOC_Os01g16960	GO:0000105(histidine biosynthetic process);GO:0004635(phosphoribosyl-AMP cyclohydrolase activity);GO:0004636(phosphoribosyl-ATP diphosphatase activity);GO:0005524(ATP binding);GO:0009507(chloroplast);GO:0009570(chloroplast stroma);GO:0000287(magnesium ion binding);GO:0004743(pyruvate kinase activity);GO:0005737(cytoplasm);GO:0005829(cytosol);GO:0006096(glycolytic process);GO:0016301(kinase activi…	01230(Biosynthesis of amino acids);00340(Histidine metabolism);01200(Carbon metabolism);00010(Glycolysis / Gluconeogenesis);00620(Pyruvate metabolism);00230(Purine metabolism)	1.16	0
MSTRG.10796		NA	NA	-1.02	0.04
MSTRG.1082	LOC_Os01g17040	NA	NA	1.65	0.02
MSTRG.10836	LOC_Os02g24354	GO:0008836(diaminopimelate decarboxylase activity)	01230(Biosynthesis of amino acids);00300(Lysine biosynthesis)	1.12	0
MSTRG.10853	LOC_Os02g25080	NA	NA	-1	0.02
MSTRG.10878	LOC_Os02g25640	GO:0000326(protein storage vacuole);GO:0005634(nucleus);GO:0009737(response to abscisic acid);GO:0010431(seed maturation);GO:0045735(nutrient reservoir activity);GO:0071215(cellular response to abscisic acid stimulus);GO:0042735(protein body);GO:0051259(protein oligomerization);GO:0051259(protein oligomerization)	NA	-2.43	0.05
MSTRG.10893	LOC_Os02g25860	GO:0000326(protein storage vacuole);GO:0005634(nucleus);GO:0009737(response to abscisic acid);GO:0010431(seed maturation);GO:0045735(nutrient reservoir activity);GO:0071215(cellular response to abscisic acid stimulus)	NA	-1.54	0.01
MSTRG.10924	LOC_Os02g26720	GO:0010264(myo-inositol hexakisphosphate biosynthetic process);GO:0047325(inositol tetrakisphosphate 1-kinase activity);GO:0052725(inositol-1,3,4-trisphosphate 6-kinase activity);GO:0052726(inositol-1,3,4-trisphosphate 5-kinase activity)	00562(Inositol phosphate metabolism);04070(Phosphatidylinositol signaling system)	-4.43	0.02
MSTRG.11092	LOC_Os02g30050	GO:0000463(maturation of LSU-rRNA from tricistronic rRNA transcript (SSU-rRNA, 5.8S rRNA, LSU-rRNA));GO:0003729(mRNA binding);GO:0003735(structural constituent of ribosome);GO:0006412(translation);GO:0022625(cytosolic large ribosomal subunit)	03010(Ribosome)	1.07	0.05
MSTRG.11095	LOC_Os02g30100;LOC_Os02g30110	GO:0016020(membrane);GO:0016709(oxidoreductase activity, acting on paired donors, with incorporation or reduction of molecular oxygen, NAD(P)H as one donor, and incorporation of one atom of oxygen);GO:0042343(indole glucosinolate metabolic process);GO:0044550(secondary metabolite biosynthetic process);GO:0098542(defense response to other organism);GO:0098542(defense response to other organism)	00903(Limonene and pinene degradation);00945(Stilbenoid, diarylheptanoid and gingerol biosynthesis);00945(Stilbenoid, diarylheptanoid and gingerol biosynthesis)	1.49	0.02
MSTRG.11111	LOC_Os02g30320	GO:0009507(chloroplast);GO:0016021(integral component of membrane);GO:0031072(heat shock protein binding);GO:0051082(unfolded protein binding)	NA	-3.37	0.05
MSTRG.11124	LOC_Os02g30650	GO:0005737(cytoplasm);GO:0030001(metal ion transport);GO:0046914(transition metal ion binding);GO:0046916(cellular transition metal ion homeostasis);GO:0046916(cellular transition metal ion homeostasis)	NA	1.16	0.05
MSTRG.11130	LOC_Os02g30810	GO:0003674(molecular_function);GO:0009507(chloroplast);GO:0009733(response to auxin)	04075(Plant hormone signal transduction)	-1.36	0.02
MSTRG.11146		NA	NA	1.04	0.02
MSTRG.11185	LOC_Os02g32110	GO:0000139(Golgi membrane);GO:0003824(catalytic activity);GO:0005768(endosome);GO:0005794(Golgi apparatus);GO:0005802(trans-Golgi network);GO:0009834(plant-type secondary cell wall biogenesis);GO:0010417(glucuronoxylan biosynthetic process);GO:0016020(membrane);GO:0016021(integral component of membrane);GO:0042546(cell wall biogenesis);GO:0045492(xylan biosynthetic process);GO:0047517(1,4-beta-D-…	NA	1.25	0.03
MSTRG.1119	LOC_Os01g18280	GO:0003674(molecular_function);GO:0005737(cytoplasm);GO:0007034(vacuolar transport)	04144(Endocytosis)	1.19	0.03
MSTRG.11192	LOC_Os02g32200	GO:0005737(cytoplasm);GO:0005777(peroxisome);GO:0008150(biological_process);GO:0016788(hydrolase activity, acting on ester bonds);GO:0047617(acyl-CoA hydrolase activity)	NA	1.16	0.02
MSTRG.11216		NA	NA	1.55	0
MSTRG.11224	LOC_Os02g32530	GO:0009941(chloroplast envelope);GO:0015266(protein channel activity);GO:0033365(protein localization to organelle);GO:0033365(protein localization to organelle)	NA	1.17	0.01
MSTRG.1126	LOC_Os01g18360	GO:0003700(transcription factor activity, sequence-specific DNA binding);GO:0005634(nucleus);GO:0006351(transcription, DNA-templated);GO:0006355(regulation of transcription, DNA-templated);GO:0009630(gravitropism);GO:0009733(response to auxin);GO:0009734(auxin-activated signaling pathway);GO:0048364(root development);GO:0048367(shoot system development);GO:0048367(shoot system development)	04075(Plant hormone signal transduction);04075(Plant hormone signal transduction)	1.31	0.03
MSTRG.11331	LOC_Os02g34540	GO:0004175(endopeptidase activity)	NA	1.92	0.04
MSTRG.11385	LOC_Os02g35310	GO:0003959(NADPH dehydrogenase activity);GO:0005622(intracellular);GO:0055114(oxidation-reduction process)	00592(alpha-Linolenic acid metabolism)	1.04	0
MSTRG.11398	LOC_Os02g35620	GO:0005375(copper ion transmembrane transporter activity);GO:0009793(embryo development ending in seed dormancy);GO:0016021(integral component of membrane)	NA	-2.82	0.01
MSTRG.11414		NA	NA	1.33	0.02
MSTRG.11415	LOC_Os02g35840	GO:0005634(nucleus);GO:0008150(biological_process)	00511(Other glycan degradation)	-2.92	0
MSTRG.11440	LOC_Os02g36360	GO:0003700(transcription factor activity, sequence-specific DNA binding);GO:0003700(transcription factor activity, sequence-specific DNA binding)	NA	-2.63	0.03
MSTRG.11481	LOC_Os02g37060	GO:0003674(molecular_function);GO:0009507(chloroplast);GO:0009535(chloroplast thylakoid membrane);GO:0009543(chloroplast thylakoid lumen);GO:0009611(response to wounding);GO:0010193(response to ozone);GO:0010224(response to UV-B);GO:0030095(chloroplast photosystem II)	NA	1.21	0.01
MSTRG.11555	LOC_Os02g38160	GO:0003830(beta-1,4-mannosylglycoprotein 4-beta-N-acetylglucosaminyltransferase activity);GO:0005794(Golgi apparatus);GO:0006487(protein N-linked glycosylation);GO:0008375(acetylglucosaminyltransferase activity);GO:0016021(integral component of membrane);GO:0016757(transferase activity, transferring glycosyl groups);GO:0016757(transferase activity, transferring glycosyl groups)	00510(N-Glycan biosynthesis);00510(N-Glycan biosynthesis)	1.05	0.02
MSTRG.11593	LOC_Os02g38820	GO:0004222(metalloendopeptidase activity);GO:0006518(peptide metabolic process);GO:0009507(chloroplast)	NA	1.09	0.05
MSTRG.11595	LOC_Os02g38920	GO:0003677(DNA binding);GO:0004365(glyceraldehyde-3-phosphate dehydrogenase (NAD+) (phosphorylating) activity);GO:0005507(copper ion binding);GO:0005634(nucleus);GO:0005737(cytoplasm);GO:0005739(mitochondrion);GO:0005740(mitochondrial envelope);GO:0005774(vacuolar membrane);GO:0005794(Golgi apparatus);GO:0005829(cytosol);GO:0005886(plasma membrane);GO:0006094(gluconeogenesis);GO:0006096(glycolyti…	01200(Carbon metabolism);01230(Biosynthesis of amino acids);00010(Glycolysis / Gluconeogenesis);00710(Carbon fixation in photosynthetic organisms)	2.15	0.01
MSTRG.11596	LOC_Os02g38930	NA	NA	1.53	0.02
MSTRG.1165		NA	NA	1.29	0.02
MSTRG.11657	LOC_Os02g39720	GO:0000166(nucleotide binding);GO:0000398(mRNA splicing, via spliceosome);GO:0003676(nucleic acid binding);GO:0005515(protein binding);GO:0005634(nucleus);GO:0005681(spliceosomal complex);GO:0005730(nucleolus);GO:0005829(cytosol);GO:0008270(zinc ion binding);GO:0008380(RNA splicing);GO:0016607(nuclear speck);GO:0016607(nuclear speck)	03040(Spliceosome);03040(Spliceosome)	1.3	0.03
MSTRG.11760	LOC_Os02g41650	GO:0005515(protein binding);GO:0005737(cytoplasm);GO:0006559(L-phenylalanine catabolic process);GO:0006952(defense response);GO:0006979(response to oxidative stress);GO:0009555(pollen development);GO:0009611(response to wounding);GO:0009699(phenylpropanoid biosynthetic process);GO:0009800(cinnamic acid biosynthetic process);GO:0009819(drought recovery);GO:0010224(response to UV-B);GO:0045548(phen…	00360(Phenylalanine metabolism);00940(Phenylpropanoid biosynthesis);00940(Phenylpropanoid biosynthesis)	5.43	0.05
MSTRG.11786	LOC_Os02g41954	GO:0051213(dioxygenase activity);GO:0051213(dioxygenase activity)	00904(Diterpenoid biosynthesis);00904(Diterpenoid biosynthesis)	1.17	0.05
MSTRG.11792	LOC_Os02g42000	NA	00195(Photosynthesis)	1.66	0.03
MSTRG.11813	LOC_Os02g42320	GO:0000502(proteasome complex);GO:0004298(threonine-type endopeptidase activity);GO:0005634(nucleus);GO:0005829(cytosol);GO:0005839(proteasome core complex);GO:0006511(ubiquitin-dependent protein catabolic process);GO:0008233(peptidase activity);GO:0009507(chloroplast);GO:0010043(response to zinc ion);GO:0019773(proteasome core complex, alpha-subunit complex);GO:0022626(cytosolic ribosome);GO:002…	03050(Proteasome);03050(Proteasome)	1.02	0.01
MSTRG.11858	LOC_Os02g42960	GO:0003674(molecular_function);GO:0005576(extracellular region);GO:0008150(biological_process);GO:0009507(chloroplast);GO:0009534(chloroplast thylakoid);GO:0009535(chloroplast thylakoid membrane);GO:0009543(chloroplast thylakoid lumen);GO:0009579(thylakoid)	NA	1.47	0.01
MSTRG.1190	LOC_Os01g19770	GO:0005744(mitochondrial inner membrane presequence translocase complex);GO:0015266(protein channel activity);GO:0030150(protein import into mitochondrial matrix);GO:0031305(integral component of mitochondrial inner membrane)	NA	1.11	0.01
MSTRG.11918	LOC_Os02g43870	GO:0004672(protein kinase activity);GO:0005524(ATP binding);GO:0005886(plasma membrane);GO:0006468(protein phosphorylation);GO:0016021(integral component of membrane);GO:0016301(kinase activity);GO:0016310(phosphorylation)	04626(Plant-pathogen interaction)	-1.79	0.05
MSTRG.11944	LOC_Os02g44100	NA	NA	1.51	0.04
MSTRG.11976	LOC_Os02g44599	NA	NA	1.49	0.01
MSTRG.12010	LOC_Os02g44940	GO:0004871(signal transducer activity);GO:0009506(plasmodesma);GO:0019722(calcium-mediated signaling)	NA	5.25	0
MSTRG.12020	LOC_Os02g45000	GO:0000724(double-strand break repair via homologous recombination);GO:0003677(DNA binding);GO:0005634(nucleus);GO:0005694(chromosome);GO:0005737(cytoplasm);GO:0009378(four-way junction helicase activity);GO:0043140(ATP-dependent 3'-5' DNA helicase activity)	NA	1.64	0
MSTRG.12065	LOC_Os02g45660	GO:0008685(2-C-methyl-D-erythritol 2,4-cyclodiphosphate synthase activity)	00900(Terpenoid backbone biosynthesis)	1.19	0.03
MSTRG.12129	LOC_Os02g46480	NA	NA	-2.85	0.03
MSTRG.12152	LOC_Os02g46690	NA	NA	-1.84	0.05
MSTRG.12179		NA	NA	1.03	0.02
MSTRG.12224	LOC_Os02g47410	GO:0004672(protein kinase activity);GO:0004674(protein serine/threonine kinase activity);GO:0004713(protein tyrosine kinase activity);GO:0005524(ATP binding);GO:0005737(cytoplasm);GO:0005829(cytosol);GO:0006468(protein phosphorylation);GO:0009506(plasmodesma);GO:0009737(response to abscisic acid);GO:0016301(kinase activity);GO:0046777(protein autophosphorylation);GO:0046777(protein autophosphoryl…	04931(Insulin resistance);04931(Insulin resistance)	-1.02	0.02
MSTRG.1223	LOC_Os01g20840	GO:0004806(triglyceride lipase activity);GO:0005886(plasma membrane);GO:0006629(lipid metabolic process);GO:0016042(lipid catabolic process);GO:0016787(hydrolase activity)	NA	-2.39	0.01
MSTRG.12267	LOC_Os02g48184;LOC_Os02g48190	GO:0000139(Golgi membrane);GO:0005794(Golgi apparatus);GO:0016021(integral component of membrane);GO:0042546(cell wall biogenesis);GO:0045489(pectin biosynthetic process);GO:0048531(beta-1,3-galactosyltransferase activity);GO:0071555(cell wall organization)	NA	-3.61	0.05
MSTRG.12278	LOC_Os02g48340	NA	NA	1.36	0.02
MSTRG.12300	LOC_Os02g48620	GO:0000266(mitochondrial fission);GO:0000281(mitotic cytokinesis);GO:0005737(cytoplasm);GO:0007005(mitochondrion organization);GO:0008053(mitochondrial fusion);GO:0048312(intracellular distribution of mitochondria);GO:0048312(intracellular distribution of mitochondria)	NA	-1.25	0.03
MSTRG.12303	LOC_Os02g48670	GO:0005758(mitochondrial intermembrane space);GO:1990050(phosphatidic acid transporter activity)	NA	-2.7	0.02
MSTRG.12306	LOC_Os02g48710	NA	NA	2.09	0.03
MSTRG.12325	LOC_Os02g48980	NA	NA	1.11	0.01
MSTRG.12333	LOC_Os02g49070	GO:0005096(GTPase activator activity);GO:0005543(phospholipid binding);GO:0005634(nucleus);GO:0005773(vacuole);GO:0005794(Golgi apparatus);GO:0005886(plasma membrane);GO:0006886(intracellular protein transport);GO:0016020(membrane);GO:0046872(metal ion binding)	04144(Endocytosis)	1.18	0.05
MSTRG.12363	LOC_Os02g49520	GO:0004842(ubiquitin-protein transferase activity);GO:0005515(protein binding);GO:0005634(nucleus);GO:0005737(cytoplasm);GO:0005886(plasma membrane);GO:0010115(regulation of abscisic acid biosynthetic process);GO:0010150(leaf senescence);GO:0010271(regulation of chlorophyll catabolic process);GO:0010380(regulation of chlorophyll biosynthetic process);GO:0016567(protein ubiquitination);GO:0016874(…	04140(Regulation of autophagy)	1.14	0.03
MSTRG.12470	LOC_Os02g50930	NA	NA	1.13	0.02
MSTRG.12486	LOC_Os02g51080	GO:0010189(vitamin E biosynthetic process);GO:0015995(chlorophyll biosynthetic process);GO:0033385(geranylgeranyl diphosphate metabolic process);GO:0033521(phytyl diphosphate biosynthetic process);GO:0045550(geranylgeranyl reductase activity)	00860(Porphyrin and chlorophyll metabolism);00900(Terpenoid backbone biosynthesis)	-1.7	0.02
MSTRG.12516	LOC_Os02g51460	NA	NA	-2.56	0.04
MSTRG.12540	LOC_Os02g51740	NA	NA	1.31	0.01
MSTRG.12597	LOC_Os02g52460	GO:0003676(nucleic acid binding);GO:0005634(nucleus);GO:0006974(cellular response to DNA damage stimulus);GO:0007049(cell cycle);GO:0008270(zinc ion binding);GO:0048478(replication fork protection)	03040(Spliceosome)	-1.09	0.04
MSTRG.12604	LOC_Os02g52560	GO:0005794(Golgi apparatus);GO:0008417(fucosyltransferase activity);GO:0009832(plant-type cell wall biogenesis);GO:0009969(xyloglucan biosynthetic process)	NA	1.48	0.05
MSTRG.12637	LOC_Os02g52960	GO:0008270(zinc ion binding);GO:0046872(metal ion binding)	NA	-1.17	0.03
MSTRG.12645	LOC_Os02g53110	GO:0003674(molecular_function);GO:0005739(mitochondrion);GO:0008150(biological_process);GO:0008150(biological_process)	00511(Other glycan degradation);00511(Other glycan degradation)	-2.8	0
MSTRG.12802	LOC_Os02g55420	GO:0004069(L-aspartate:2-oxoglutarate aminotransferase activity);GO:0005739(mitochondrion);GO:0030170(pyridoxal phosphate binding);GO:0042802(identical protein binding)	01210(2-Oxocarboxylic acid metabolism);01230(Biosynthesis of amino acids);00250(Alanine, aspartate and glutamate metabolism);00270(Cysteine and methionine metabolism);00220(Arginine biosynthesis);00330(Arginine and proline metabolism);00350(Tyrosine metabolism);00360(Phenylalanine metabolism);00400(Phenylalanine, tyrosine and tryptophan biosynthesis);00950(Isoquinoline alkaloid biosynthesis);0096…	1.04	0.02
MSTRG.12828	LOC_Os02g55610	GO:0003674(molecular_function);GO:0005634(nucleus);GO:0008150(biological_process)	NA	-2.62	0
MSTRG.12848	LOC_Os02g55900	NA	NA	-1.06	0
MSTRG.1288	LOC_Os01g22590	GO:0004650(polygalacturonase activity);GO:0005576(extracellular region);GO:0005618(cell wall);GO:0005975(carbohydrate metabolic process);GO:0071555(cell wall organization)	00040(Pentose and glucuronate interconversions);00500(Starch and sucrose metabolism)	1.14	0.01
MSTRG.1292	LOC_Os01g22630	GO:0003674(molecular_function);GO:0003723(RNA binding);GO:0005634(nucleus);GO:0008150(biological_process);GO:0008150(biological_process)	NA	-1.33	0.04
MSTRG.12976	LOC_Os02g57430	GO:0005739(mitochondrion);GO:0006457(protein folding);GO:0030150(protein import into mitochondrial matrix);GO:0050821(protein stabilization);GO:0051087(chaperone binding)	NA	-2.23	0.05
MSTRG.12997	LOC_Os02g57720	GO:0005773(vacuole);GO:0005887(integral component of plasma membrane);GO:0009506(plasmodesma);GO:0009992(cellular water homeostasis);GO:0015250(water channel activity);GO:0015254(glycerol channel activity);GO:0034220(ion transmembrane transport)	00531(Glycosaminoglycan degradation)	3.73	0.01
MSTRG.13034	LOC_Os02g58070	GO:0004656(procollagen-proline 4-dioxygenase activity);GO:0005506(iron ion binding);GO:0005739(mitochondrion);GO:0005768(endosome);GO:0005789(endoplasmic reticulum membrane);GO:0005794(Golgi apparatus);GO:0005802(trans-Golgi network);GO:0016021(integral component of membrane);GO:0016706(oxidoreductase activity, acting on paired donors, with incorporation or reduction of molecular oxygen, 2-oxoglu…	00330(Arginine and proline metabolism)	1.25	0.02
MSTRG.13059	LOC_Os02g58450	GO:0003674(molecular_function);GO:0008150(biological_process);GO:0009507(chloroplast)	NA	1.35	0.05
MSTRG.13113	LOC_Os03g01530	GO:0003924(GTPase activity);GO:0005200(structural constituent of cytoskeleton);GO:0005515(protein binding);GO:0005525(GTP binding);GO:0005737(cytoplasm);GO:0005794(Golgi apparatus);GO:0005874(microtubule);GO:0007017(microtubule-based process);GO:0009651(response to salt stress);GO:0016020(membrane);GO:0045298(tubulin complex)	04145(Phagosome)	1.9	0.04
MSTRG.1324	LOC_Os01g23880	NA	NA	1.05	0.02
MSTRG.13249	LOC_Os03g03140	GO:0008150(biological_process)	03015(mRNA surveillance pathway)	-1.19	0.02
MSTRG.13323	LOC_Os03g04120	GO:0003824(catalytic activity);GO:0005739(mitochondrion);GO:0005777(peroxisome);GO:0006631(fatty acid metabolic process);GO:0008152(metabolic process);GO:0016208(AMP binding);GO:0016874(ligase activity)	00280(Valine, leucine and isoleucine degradation)	1.79	0.01
MSTRG.13330	LOC_Os03g04340	GO:0005737(cytoplasm);GO:0008757(S-adenosylmethionine-dependent methyltransferase activity);GO:0032259(methylation)	00100(Steroid biosynthesis)	1.4	0.01
MSTRG.13351	LOC_Os03g04520	GO:0000243(commitment complex);GO:0008187(poly-pyrimidine tract binding);GO:0016607(nuclear speck);GO:0030628(pre-mRNA 3'-splice site binding);GO:0071004(U2-type prespliceosome);GO:0089701(U2AF);GO:0089701(U2AF)	03040(Spliceosome);03040(Spliceosome)	-1.16	0.05
MSTRG.13420	LOC_Os03g05480	GO:0032452(histone demethylase activity);GO:0045814(negative regulation of gene expression, epigenetic);GO:0048579(negative regulation of long-day photoperiodism, flowering)	NA	-2.37	0
MSTRG.13458	LOC_Os03g06080;LOC_Os03g06090	GO:0005737(cytoplasm);GO:0030001(metal ion transport);GO:0046914(transition metal ion binding);GO:0046916(cellular transition metal ion homeostasis);GO:0005886(plasma membrane);GO:0015099(nickel cation transmembrane transporter activity);GO:0015675(nickel cation transport);GO:0016021(integral component of membrane)	00940(Phenylpropanoid biosynthesis)	-1.04	0.03
MSTRG.13488	LOC_Os03g06390	GO:0003674(molecular_function);GO:0005515(protein binding);GO:0005634(nucleus);GO:0008150(biological_process)	NA	2.83	0
MSTRG.13491	LOC_Os03g06410	GO:0000165(MAPK cascade);GO:0002229(defense response to oomycetes);GO:0004709(MAP kinase kinase kinase activity);GO:0004712(protein serine/threonine/tyrosine kinase activity);GO:0005515(protein binding);GO:0005524(ATP binding);GO:0005634(nucleus);GO:0005730(nucleolus);GO:0005769(early endosome);GO:0005783(endoplasmic reticulum);GO:0005802(trans-Golgi network);GO:0005829(cytosol);GO:0008219(cell d…	04075(Plant hormone signal transduction)	-1.1	0.02
MSTRG.13499	LOC_Os03g06480	NA	NA	1.25	0.02
MSTRG.13635	LOC_Os03g08330	GO:0003714(transcription corepressor activity);GO:0005634(nucleus);GO:0009611(response to wounding);GO:0031347(regulation of defense response);GO:1903507(negative regulation of nucleic acid-templated transcription);GO:2000022(regulation of jasmonic acid mediated signaling pathway)	04075(Plant hormone signal transduction)	-2.23	0
MSTRG.13661	LOC_Os03g08570	GO:0009507(chloroplast);GO:0009509(chromoplast);GO:0009534(chloroplast thylakoid);GO:0009941(chloroplast envelope);GO:0016117(carotenoid biosynthetic process);GO:0016120(carotene biosynthetic process);GO:0016166(phytoene dehydrogenase activity);GO:0016705(oxidoreductase activity, acting on paired donors, with incorporation or reduction of molecular oxygen);GO:0055114(oxidation-reduction process)	00906(Carotenoid biosynthesis)	1.08	0.02
MSTRG.13698	LOC_Os03g08940	NA	NA	1.56	0
MSTRG.13707	LOC_Os03g09080	NA	NA	1.3	0
MSTRG.13720	LOC_Os03g09210	GO:0003674(molecular_function);GO:0005739(mitochondrion);GO:0005747(mitochondrial respiratory chain complex I);GO:0009853(photorespiration);GO:0016021(integral component of membrane);GO:0031966(mitochondrial membrane);GO:0045271(respiratory chain complex I);GO:0055114(oxidation-reduction process)	00190(Oxidative phosphorylation)	1.7	0.01
MSTRG.13739	LOC_Os03g09940	GO:0005887(integral component of plasma membrane);GO:0015116(sulfate transmembrane transporter activity)	NA	-1.16	0.01
MSTRG.13755	LOC_Os03g10110	GO:0008150(biological_process);GO:0045735(nutrient reservoir activity)	NA	-1.04	0
MSTRG.13769	LOC_Os03g10370	GO:0005525(GTP binding);GO:0005576(extracellular region);GO:0005634(nucleus);GO:0005737(cytoplasm);GO:0005773(vacuole);GO:0005774(vacuolar membrane);GO:0005794(Golgi apparatus);GO:0005829(cytosol);GO:0005886(plasma membrane);GO:0007264(small GTPase mediated signal transduction);GO:0009506(plasmodesma);GO:0015031(protein transport);GO:0051607(defense response to virus)	04144(Endocytosis)	1.04	0.05
MSTRG.13848	LOC_Os03g11220	NA	NA	-4.32	0.01
MSTRG.1385	LOC_Os01g25540	GO:0004871(signal transducer activity);GO:0009506(plasmodesma);GO:0019722(calcium-mediated signaling)	NA	2.06	0.02
MSTRG.13857	LOC_Os03g11320	GO:0004566(beta-glucuronidase activity);GO:0005576(extracellular region);GO:0005618(cell wall);GO:0005765(lysosomal membrane);GO:0009505(plant-type cell wall);GO:0009826(unidimensional cell growth);GO:0009826(unidimensional cell growth)	00531(Glycosaminoglycan degradation);00531(Glycosaminoglycan degradation)	1.49	0.02
MSTRG.13899	LOC_Os03g11734	GO:0006855(drug transmembrane transport);GO:0015238(drug transmembrane transporter activity);GO:0015238(drug transmembrane transporter activity)	NA	2.49	0.04
MSTRG.13985	LOC_Os03g12890	GO:0003824(catalytic activity);GO:0004084(branched-chain-amino-acid transaminase activity);GO:0005829(cytosol);GO:0009081(branched-chain amino acid metabolic process);GO:0009097(isoleucine biosynthetic process);GO:0009098(leucine biosynthetic process);GO:0009099(valine biosynthetic process);GO:0009507(chloroplast);GO:0009570(chloroplast stroma);GO:0052654(L-leucine transaminase activity);GO:00526…	01210(2-Oxocarboxylic acid metabolism);01230(Biosynthesis of amino acids);00270(Cysteine and methionine metabolism);00280(Valine, leucine and isoleucine degradation);00290(Valine, leucine and isoleucine biosynthesis);00770(Pantothenate and CoA biosynthesis);00770(Pantothenate and CoA biosynthesis)	1.86	0
MSTRG.13994	LOC_Os03g13050	GO:0015292(uniporter activity)	NA	1.69	0.04
MSTRG.14043	LOC_Os03g13730	GO:0003924(GTPase activity);GO:0005515(protein binding);GO:0005525(GTP binding);GO:0005622(intracellular);GO:0005623(cell);GO:0009507(chloroplast);GO:0009536(plastid);GO:0009707(chloroplast outer membrane);GO:0009941(chloroplast envelope);GO:0015450(P-P-bond-hydrolysis-driven protein transmembrane transporter activity);GO:0016021(integral component of membrane);GO:0019750(chloroplast localization…	NA	-1.36	0.04
MSTRG.14073	LOC_Os03g14110	NA	NA	1.93	0.01
MSTRG.14089	LOC_Os03g14310	NA	NA	1.43	0.04
MSTRG.14168	LOC_Os03g15480	NA	NA	1.07	0
MSTRG.14207	LOC_Os03g15930	GO:0003674(molecular_function);GO:0005737(cytoplasm);GO:0008150(biological_process);GO:0008150(biological_process)	NA	1.04	0
MSTRG.14237	LOC_Os03g16350	GO:0003677(DNA binding);GO:0005634(nucleus);GO:0005737(cytoplasm);GO:0006351(transcription, DNA-templated);GO:0006355(regulation of transcription, DNA-templated);GO:0045087(innate immune response);GO:0045824(negative regulation of innate immune response);GO:0050832(defense response to fungus)	NA	-3.12	0.02
MSTRG.14267	LOC_Os03g16450	GO:0003674(molecular_function);GO:0005739(mitochondrion);GO:0008150(biological_process)	01212(Fatty acid metabolism);00062(Fatty acid elongation)	1.54	0.04
MSTRG.14268	LOC_Os03g16460	GO:0005634(nucleus);GO:0005737(cytoplasm);GO:0009408(response to heat);GO:0009651(response to salt stress);GO:0030544(Hsp70 protein binding)	04141(Protein processing in endoplasmic reticulum)	-1.33	0.05
MSTRG.14294	LOC_Os03g16860	GO:0005524(ATP binding);GO:0005618(cell wall);GO:0005634(nucleus);GO:0005739(mitochondrion);GO:0005774(vacuolar membrane);GO:0005794(Golgi apparatus);GO:0005829(cytosol);GO:0005886(plasma membrane);GO:0006351(transcription, DNA-templated);GO:0006355(regulation of transcription, DNA-templated);GO:0006457(protein folding);GO:0009266(response to temperature stimulus);GO:0009408(response to heat);GO:…	03040(Spliceosome);04141(Protein processing in endoplasmic reticulum);04144(Endocytosis);04144(Endocytosis)	2.1	0.05
MSTRG.14305	LOC_Os03g16980	GO:0003824(catalytic activity);GO:0005737(cytoplasm);GO:0005886(plasma membrane);GO:0009225(nucleotide-sugar metabolic process);GO:0033320(UDP-D-xylose biosynthetic process);GO:0048040(UDP-glucuronate decarboxylase activity);GO:0048040(UDP-glucuronate decarboxylase activity)	00500(Starch and sucrose metabolism);00520(Amino sugar and nucleotide sugar metabolism);00520(Amino sugar and nucleotide sugar metabolism)	1.49	0.04
MSTRG.14366	LOC_Os03g17740	GO:0005783(endoplasmic reticulum);GO:0005794(Golgi apparatus);GO:0005886(plasma membrane);GO:0008514(organic anion transmembrane transporter activity);GO:0008643(carbohydrate transport);GO:0016021(integral component of membrane)	NA	1.32	0.03
MSTRG.14392	LOC_Os03g17910	GO:0003674(molecular_function);GO:0008150(biological_process);GO:0009507(chloroplast);GO:0016021(integral component of membrane);GO:0031966(mitochondrial membrane)	04144(Endocytosis)	1.9	0.03
MSTRG.14410	LOC_Os03g18170	GO:0004702(receptor signaling protein serine/threonine kinase activity);GO:0005737(cytoplasm)	04626(Plant-pathogen interaction)	1.13	0.05
MSTRG.14434	LOC_Os03g18490	NA	NA	1.95	0.01
MSTRG.14541	LOC_Os03g20020	NA	NA	1.1	0.02
MSTRG.14558	LOC_Os03g20370	GO:0005515(protein binding)	04070(Phosphatidylinositol signaling system);04626(Plant-pathogen interaction)	-3.51	0.04
MSTRG.14561	LOC_Os03g20410	GO:0005887(integral component of plasma membrane);GO:0009992(cellular water homeostasis);GO:0015250(water channel activity);GO:0015254(glycerol channel activity);GO:0034220(ion transmembrane transport)	NA	1.08	0
MSTRG.14591	LOC_Os03g20750	GO:0005742(mitochondrial outer membrane translocase complex);GO:0015266(protein channel activity);GO:0030150(protein import into mitochondrial matrix)	NA	1.25	0.02
MSTRG.14702		NA	NA	-1.31	0
MSTRG.14711	LOC_Os03g22200	GO:0005887(integral component of plasma membrane);GO:0008643(carbohydrate transport);GO:0016021(integral component of membrane);GO:0051119(sugar transmembrane transporter activity);GO:0051119(sugar transmembrane transporter activity)	NA	1.76	0.01
MSTRG.1474	LOC_Os01g29104	NA	NA	1.49	0.03
MSTRG.14845	LOC_Os03g25440	GO:0003674(molecular_function);GO:0005783(endoplasmic reticulum);GO:0008150(biological_process);GO:0009705(plant-type vacuole membrane);GO:0016021(integral component of membrane)	NA	-5.61	0
MSTRG.14862	LOC_Os03g25790	GO:0004553(hydrolase activity, hydrolyzing O-glycosyl compounds);GO:0030247(polysaccharide binding);GO:0046658(anchored component of plasma membrane);GO:0046658(anchored component of plasma membrane)	00500(Starch and sucrose metabolism);00500(Starch and sucrose metabolism)	1.47	0.01
MSTRG.14878	LOC_Os03g26210	GO:0005634(nucleus);GO:0005634(nucleus)	NA	1.47	0
MSTRG.14933		NA	NA	1.24	0.03
MSTRG.14935	LOC_Os03g27450	GO:0005525(GTP binding);GO:0005622(intracellular);GO:0007264(small GTPase mediated signal transduction);GO:0015031(protein transport);GO:0015031(protein transport)	04144(Endocytosis);04144(Endocytosis)	1	0.02
MSTRG.14967	LOC_Os03g28160	GO:0009699(phenylpropanoid biosynthetic process);GO:0042349(guiding stereospecific synthesis activity);GO:0042349(guiding stereospecific synthesis activity)	NA	1.09	0.04
MSTRG.14968	LOC_Os03g28175	NA	NA	1.72	0.03
MSTRG.14981	LOC_Os03g28410	GO:0000028(ribosomal small subunit assembly);GO:0000447(endonucleolytic cleavage in ITS1 to separate SSU-rRNA from 5.8S rRNA and LSU-rRNA from tricistronic rRNA transcript (SSU-rRNA, 5.8S rRNA, LSU-rRNA));GO:0000461(endonucleolytic cleavage to generate mature 3'-end of SSU-rRNA from (SSU-rRNA, 5.8S rRNA, LSU-rRNA));GO:0003735(structural constituent of ribosome);GO:0006407(rRNA export from nucleus…	03010(Ribosome)	1.34	0.05
MSTRG.15157	LOC_Os03g32630	GO:0005215(transporter activity);GO:0005524(ATP binding);GO:0005886(plasma membrane);GO:0006810(transport);GO:0016887(ATPase activity)	02010(ABC transporters)	3.04	0.03
MSTRG.15198	LOC_Os03g36730	GO:0005515(protein binding);GO:0005576(extracellular region);GO:0005783(endoplasmic reticulum);GO:0005886(plasma membrane);GO:0006487(protein N-linked glycosylation);GO:0008250(oligosaccharyltransferase complex);GO:0009507(chloroplast);GO:0010483(pollen tube reception);GO:0015157(oligosaccharide transmembrane transporter activity);GO:0016021(integral component of membrane)	00510(N-Glycan biosynthesis);04141(Protein processing in endoplasmic reticulum)	1.32	0.04
MSTRG.15212	LOC_Os03g35600	GO:0004674(protein serine/threonine kinase activity);GO:0005886(plasma membrane);GO:0006468(protein phosphorylation);GO:0006952(defense response);GO:0009506(plasmodesma)	00520(Amino sugar and nucleotide sugar metabolism)	-1.02	0.03
MSTRG.15217	LOC_Os03g35750;LOC_Os03g35810;LOC_Os03g35849	NA	NA	-1.09	0.05
MSTRG.15232	LOC_Os03g36080	NA	NA	1.64	0.01
MSTRG.15272	LOC_Os03g37984	GO:0005887(integral component of plasma membrane);GO:0015179(L-amino acid transmembrane transporter activity);GO:0015203(polyamine transmembrane transporter activity);GO:0015297(antiporter activity);GO:0015297(antiporter activity)	03015(mRNA surveillance pathway);03015(mRNA surveillance pathway)	-2.91	0.02
MSTRG.15276	LOC_Os03g38020	GO:0005634(nucleus);GO:0005737(cytoplasm);GO:0005769(early endosome);GO:0005802(trans-Golgi network);GO:0005886(plasma membrane);GO:0008283(cell proliferation);GO:0009507(chloroplast);GO:0009553(embryo sac development);GO:0009554(megasporogenesis);GO:0009556(microsporogenesis);GO:0009705(plant-type vacuole membrane);GO:0009734(auxin-activated signaling pathway);GO:0010449(root meristem growth);GO…	NA	1.61	0.01
MSTRG.1529	LOC_Os01g31370	GO:0005576(extracellular region);GO:0016021(integral component of membrane);GO:0016757(transferase activity, transferring glycosyl groups)	00514(Other types of O-glycan biosynthesis)	-4.68	0
MSTRG.15300	LOC_Os03g38590	GO:0005769(early endosome);GO:0005886(plasma membrane);GO:0006897(endocytosis);GO:0006898(receptor-mediated endocytosis)	NA	1.5	0.03
MSTRG.15412	LOC_Os03g40610;LOC_Os03g40600	GO:0016020(membrane);GO:0016709(oxidoreductase activity, acting on paired donors, with incorporation or reduction of molecular oxygen, NAD(P)H as one donor, and incorporation of one atom of oxygen);GO:0044550(secondary metabolite biosynthetic process);GO:0044550(secondary metabolite biosynthetic process)	00903(Limonene and pinene degradation);00945(Stilbenoid, diarylheptanoid and gingerol biosynthesis);00945(Stilbenoid, diarylheptanoid and gingerol biosynthesis)	-1.49	0.01
MSTRG.15577	LOC_Os03g44780	GO:0003924(GTPase activity);GO:0005622(intracellular);GO:0006412(translation);GO:0042256(mature ribosome assembly)	03008(Ribosome biogenesis in eukaryotes)	-3.39	0.01
MSTRG.15620	LOC_Os03g45420	GO:0004842(ubiquitin-protein transferase activity);GO:0005515(protein binding);GO:0005634(nucleus);GO:0005737(cytoplasm);GO:0005886(plasma membrane);GO:0010115(regulation of abscisic acid biosynthetic process);GO:0010150(leaf senescence);GO:0010271(regulation of chlorophyll catabolic process);GO:0010380(regulation of chlorophyll biosynthetic process);GO:0016567(protein ubiquitination);GO:0016874(…	04140(Regulation of autophagy)	1.14	0
MSTRG.15691	LOC_Os03g46730	NA	NA	1.24	0
MSTRG.15756	LOC_Os03g48104	NA	NA	-1.04	0.02
MSTRG.15760		NA	NA	1.03	0.02
MSTRG.1584	LOC_Os01g32660	NA	NA	1.06	0.05
MSTRG.15868	LOC_Os03g49770	GO:0005634(nucleus);GO:0006869(lipid transport);GO:0007165(signal transduction);GO:0008142(oxysterol binding);GO:0008202(steroid metabolic process);GO:0008289(lipid binding);GO:0035091(phosphatidylinositol binding);GO:0035091(phosphatidylinositol binding)	NA	-1.23	0.05
MSTRG.15920	LOC_Os03g50490	GO:0004356(glutamate-ammonia ligase activity)	01230(Biosynthesis of amino acids);00630(Glyoxylate and dicarboxylate metabolism);00910(Nitrogen metabolism);00250(Alanine, aspartate and glutamate metabolism);00220(Arginine biosynthesis)	-1.02	0.03
MSTRG.15943	LOC_Os03g50870	GO:0003674(molecular_function);GO:0005634(nucleus);GO:0009507(chloroplast);GO:0009611(response to wounding);GO:0010193(response to ozone);GO:0010224(response to UV-B)	NA	-1.32	0.01
MSTRG.15950	LOC_Os03g50960	GO:0005515(protein binding);GO:0005576(extracellular region);GO:0005618(cell wall);GO:0005783(endoplasmic reticulum);GO:0006869(lipid transport);GO:0008289(lipid binding);GO:0009506(plasmodesma);GO:0009626(plant-type hypersensitive response);GO:0009627(systemic acquired resistance);GO:0009631(cold acclimation);GO:0009682(induced systemic resistance);GO:0009707(chloroplast outer membrane);GO:00436…	NA	1.9	0.01
MSTRG.15963	LOC_Os03g51160	GO:0003674(molecular_function);GO:0005739(mitochondrion);GO:0005794(Golgi apparatus);GO:0008150(biological_process);GO:0016021(integral component of membrane);GO:0016021(integral component of membrane)	NA	1.32	0
MSTRG.16000	LOC_Os03g51520	GO:0003723(RNA binding);GO:0005515(protein binding);GO:0005634(nucleus);GO:0006397(mRNA processing);GO:0042802(identical protein binding);GO:0042802(identical protein binding)	03015(mRNA surveillance pathway);03015(mRNA surveillance pathway)	-1.62	0.05
MSTRG.16006	LOC_Os03g51640	GO:0003674(molecular_function);GO:0005768(endosome);GO:0005794(Golgi apparatus);GO:0005802(trans-Golgi network);GO:0008150(biological_process)	NA	1.31	0.02
MSTRG.16030	LOC_Os03g51980	NA	NA	1.08	0
MSTRG.16054	LOC_Os03g52340	GO:0005789(endoplasmic reticulum membrane);GO:0051604(protein maturation);GO:0051604(protein maturation)	04141(Protein processing in endoplasmic reticulum);04141(Protein processing in endoplasmic reticulum)	1.29	0.04
MSTRG.16055	LOC_Os03g52380;LOC_Os03g52370	NA	NA	1.77	0
MSTRG.16056	LOC_Os03g52390	GO:0004867(serine-type endopeptidase inhibitor activity);GO:0005576(extracellular region);GO:0006979(response to oxidative stress);GO:0016021(integral component of membrane)	NA	-3.83	0.01
MSTRG.16102	LOC_Os03g53230	GO:0000103(sulfate assimilation);GO:0004020(adenylylsulfate kinase activity)	00920(Sulfur metabolism);00230(Purine metabolism);00450(Selenocompound metabolism);00261(Monobactam biosynthesis)	-1.55	0.02
MSTRG.16109	LOC_Os03g53270	GO:0004066(asparagine synthase (glutamine-hydrolyzing) activity);GO:0005829(cytosol);GO:0006529(asparagine biosynthetic process);GO:0006541(glutamine metabolic process);GO:0042803(protein homodimerization activity);GO:0042803(protein homodimerization activity)	04144(Endocytosis);04144(Endocytosis)	1.89	0.04
MSTRG.16112	LOC_Os03g53350	GO:0009813(flavonoid biosynthetic process);GO:0043231(intracellular membrane-bounded organelle);GO:0052696(flavonoid glucuronidation);GO:0080043(quercetin 3-O-glucosyltransferase activity);GO:0080044(quercetin 7-O-glucosyltransferase activity)	00906(Carotenoid biosynthesis)	-1.99	0.05
MSTRG.16131	LOC_Os03g53610	GO:0003674(molecular_function);GO:0005634(nucleus);GO:0005730(nucleolus);GO:0005737(cytoplasm);GO:0005829(cytosol);GO:0006873(cellular ion homeostasis);GO:0006970(response to osmotic stress);GO:0009414(response to water deprivation);GO:0009737(response to abscisic acid);GO:0009793(embryo development ending in seed dormancy);GO:0009845(seed germination);GO:0010226(response to lithium ion)	NA	1.47	0
MSTRG.16143	LOC_Os03g53740	GO:0003674(molecular_function);GO:0008150(biological_process);GO:0016021(integral component of membrane)	NA	1.53	0.02
MSTRG.16152	LOC_Os03g53930	NA	NA	2.93	0.02
MSTRG.16168	LOC_Os03g53900	GO:0003674(molecular_function);GO:0005634(nucleus);GO:0006950(response to stress);GO:0006950(response to stress)	NA	1.25	0.01
MSTRG.16209	LOC_Os03g54980	GO:0008150(biological_process);GO:0009507(chloroplast);GO:0016021(integral component of membrane)	NA	1.22	0.05
MSTRG.16213	LOC_Os03g55070	GO:0003979(UDP-glucose 6-dehydrogenase activity);GO:0005634(nucleus);GO:0005829(cytosol);GO:0005975(carbohydrate metabolic process);GO:0006024(glycosaminoglycan biosynthetic process);GO:0006065(UDP-glucuronate biosynthetic process);GO:0006065(UDP-glucuronate biosynthetic process)	00040(Pentose and glucuronate interconversions);00053(Ascorbate and aldarate metabolism);00500(Starch and sucrose metabolism);00520(Amino sugar and nucleotide sugar metabolism);00520(Amino sugar and nucleotide sugar metabolism)	1.97	0.02
MSTRG.16216	LOC_Os03g55040	NA	NA	1.31	0.05
MSTRG.16219	LOC_Os03g55050	NA	NA	2.09	0.02
MSTRG.16296	LOC_Os03g56060	GO:0000139(Golgi membrane);GO:0005794(Golgi apparatus);GO:0009506(plasmodesma);GO:0016021(integral component of membrane);GO:0016757(transferase activity, transferring glycosyl groups);GO:0016759(cellulose synthase activity);GO:0071555(cell wall organization)	NA	1.71	0.01
MSTRG.16310	LOC_Os03g56200	NA	NA	1.18	0.04
MSTRG.16345	LOC_Os03g56670	GO:0003674(molecular_function);GO:0009507(chloroplast);GO:0009534(chloroplast thylakoid);GO:0009535(chloroplast thylakoid membrane);GO:0009538(photosystem I reaction center);GO:0009579(thylakoid);GO:0009941(chloroplast envelope);GO:0010287(plastoglobule);GO:0015979(photosynthesis);GO:0016020(membrane);GO:0016021(integral component of membrane);GO:0016021(integral component of membrane)	00195(Photosynthesis);00195(Photosynthesis)	1.83	0.02
MSTRG.16363	LOC_Os03g56820	GO:0005783(endoplasmic reticulum);GO:0006631(fatty acid metabolic process);GO:0080132(fatty acid alpha-hydroxylase activity);GO:0080132(fatty acid alpha-hydroxylase activity)	NA	1.72	0.04
MSTRG.16397	LOC_Os03g57200	GO:0004364(glutathione transferase activity);GO:0005737(cytoplasm);GO:0006749(glutathione metabolic process);GO:0009407(toxin catabolic process)	00480(Glutathione metabolism)	1.84	0.02
MSTRG.16414	LOC_Os03g57460	GO:0005576(extracellular region);GO:0007155(cell adhesion)	NA	2.03	0.03
MSTRG.1643		NA	NA	2.26	0.03
MSTRG.16447	LOC_Os03g58080	GO:0005215(transporter activity);GO:0006810(transport);GO:0008517(folic acid transporter activity);GO:0009507(chloroplast);GO:0009941(chloroplast envelope);GO:0015231(5-formyltetrahydrofolate transporter activity);GO:0015350(methotrexate transporter activity);GO:0016020(membrane);GO:0016021(integral component of membrane);GO:0031969(chloroplast membrane);GO:0051958(methotrexate transport)	NA	-1.38	0.04
MSTRG.16448	LOC_Os03g58090	GO:0003674(molecular_function);GO:0005634(nucleus);GO:0008150(biological_process)	NA	2.3	0.03
MSTRG.16466	LOC_Os03g58170	NA	NA	1.47	0
MSTRG.16467	LOC_Os03g58190;LOC_Os03g58204	GO:0005634(nucleus);GO:0008150(biological_process);GO:0003735(structural constituent of ribosome);GO:0022625(cytosolic large ribosomal subunit);GO:0022625(cytosolic large ribosomal subunit)	03010(Ribosome);03010(Ribosome)	1.3	0.01
MSTRG.16499	LOC_Os03g58690	NA	NA	1.82	0.03
MSTRG.16509	LOC_Os03g58764	GO:0004842(ubiquitin-protein transferase activity);GO:0019005(SCF ubiquitin ligase complex);GO:0031146(SCF-dependent proteasomal ubiquitin-dependent protein catabolic process)	NA	1.96	0
MSTRG.1656	LOC_Os01g34330	GO:0003677(DNA binding);GO:0003682(chromatin binding);GO:0005634(nucleus);GO:0006351(transcription, DNA-templated);GO:0008270(zinc ion binding);GO:0008270(zinc ion binding)	NA	-1.28	0
MSTRG.1659	LOC_Os01g34390	GO:0004659(prenyltransferase activity);GO:0005743(mitochondrial inner membrane);GO:0005886(plasma membrane);GO:0008495(protoheme IX farnesyltransferase activity);GO:0016021(integral component of membrane);GO:0048034(heme O biosynthetic process)	00190(Oxidative phosphorylation);00860(Porphyrin and chlorophyll metabolism)	1.14	0
MSTRG.16601	LOC_Os03g60100	GO:0003735(structural constituent of ribosome);GO:0015934(large ribosomal subunit)	03010(Ribosome)	1.47	0.03
MSTRG.16622	LOC_Os03g60360	NA	NA	1.57	0.04
MSTRG.16635	LOC_Os03g60530	GO:0006904(vesicle docking involved in exocytosis);GO:0009306(protein secretion);GO:0009306(protein secretion)	04144(Endocytosis);04144(Endocytosis)	1.21	0.01
MSTRG.16638	LOC_Os03g60560	GO:0003700(transcription factor activity, sequence-specific DNA binding);GO:0005634(nucleus);GO:0043565(sequence-specific DNA binding);GO:0044212(transcription regulatory region DNA binding)	NA	1.78	0.05
MSTRG.16649	LOC_Os03g60650	GO:0004722(protein serine/threonine phosphatase activity);GO:0005634(nucleus);GO:0005886(plasma membrane);GO:0006470(protein dephosphorylation);GO:0046872(metal ion binding);GO:0048366(leaf development)	NA	2.3	0.04
MSTRG.16723	LOC_Os03g61670	GO:0005509(calcium ion binding);GO:0005788(endoplasmic reticulum lumen);GO:0007275(multicellular organism development);GO:0051082(unfolded protein binding)	04141(Protein processing in endoplasmic reticulum);04145(Phagosome)	1.49	0.01
MSTRG.16787	LOC_Os03g62590	GO:0005576(extracellular region);GO:0006694(steroid biosynthetic process);GO:0016021(integral component of membrane);GO:0016491(oxidoreductase activity);GO:0055114(oxidation-reduction process)	04146(Peroxisome)	1.84	0.02
MSTRG.16823	LOC_Os03g63074	GO:0003993(acid phosphatase activity);GO:0004722(protein serine/threonine phosphatase activity);GO:0005576(extracellular region);GO:0009845(seed germination);GO:0009846(pollen germination);GO:0046872(metal ion binding);GO:0006520(cellular amino acid metabolic process);GO:0008923(lysine decarboxylase activity);GO:0008923(lysine decarboxylase activity)	NA	1.54	0.02
MSTRG.16825	LOC_Os03g63090	GO:0003779(actin binding);GO:0005737(cytoplasm);GO:0005829(cytosol);GO:0005856(cytoskeleton);GO:0005885(Arp2/3 protein complex);GO:0005905(clathrin-coated pit);GO:0005938(cell cortex);GO:0006887(exocytosis);GO:0006909(phagocytosis);GO:0015629(actin cytoskeleton);GO:0030041(actin filament polymerization);GO:0030175(filopodium);GO:0030670(phagocytic vesicle membrane);GO:0030864(cortical actin cytos…	04144(Endocytosis)	1.32	0.04
MSTRG.16939	LOC_Os04g01570	GO:0004857(enzyme inhibitor activity)	00040(Pentose and glucuronate interconversions);00500(Starch and sucrose metabolism)	3.14	0
MSTRG.16968	LOC_Os04g02200	NA	NA	2.04	0.04
MSTRG.17098		NA	NA	1.99	0.05
MSTRG.17143		NA	NA	1.58	0.04
MSTRG.17173	LOC_Os04g11860	NA	NA	2.29	0.01
MSTRG.1733	LOC_Os01g36620	GO:0005886(plasma membrane);GO:0016829(lyase activity);GO:0030570(pectate lyase activity);GO:0045490(pectin catabolic process);GO:0046872(metal ion binding)	00040(Pentose and glucuronate interconversions)	-1.06	0.01
MSTRG.17376		NA	NA	2.75	0.01
MSTRG.17465	LOC_Os04g21950	GO:0003700(transcription factor activity, sequence-specific DNA binding);GO:0005516(calmodulin binding);GO:0005634(nucleus);GO:0006351(transcription, DNA-templated);GO:0006355(regulation of transcription, DNA-templated);GO:0010200(response to chitin);GO:0043565(sequence-specific DNA binding)	04626(Plant-pathogen interaction)	1.64	0.02
MSTRG.17470	LOC_Os04g22390	GO:0009507(chloroplast);GO:0016491(oxidoreductase activity);GO:0055114(oxidation-reduction process)	00860(Porphyrin and chlorophyll metabolism)	1.37	0.01
MSTRG.17503	LOC_Os04g20230	GO:0003674(molecular_function);GO:0005783(endoplasmic reticulum);GO:0009793(embryo development ending in seed dormancy)	NA	1.02	0.01
MSTRG.17506	LOC_Os04g20280	GO:0005783(endoplasmic reticulum);GO:0005789(endoplasmic reticulum membrane);GO:0016021(integral component of membrane);GO:0018812(3-hydroxyacyl-CoA dehydratase activity);GO:0019899(enzyme binding);GO:0030148(sphingolipid biosynthetic process);GO:0030497(fatty acid elongation);GO:0042761(very long-chain fatty acid biosynthetic process);GO:0042761(very long-chain fatty acid biosynthetic process)	01212(Fatty acid metabolism);00062(Fatty acid elongation);01040(Biosynthesis of unsaturated fatty acids);01040(Biosynthesis of unsaturated fatty acids)	1.56	0.03
MSTRG.17552	LOC_Os04g23040	NA	NA	1.5	0.01
MSTRG.1757	LOC_Os01g36950	GO:0003674(molecular_function);GO:0005634(nucleus);GO:0005634(nucleus)	NA	1.1	0.02
MSTRG.1762	LOC_Os01g37120	NA	NA	-1.27	0.03
MSTRG.1767	LOC_Os01g37130	GO:0004721(phosphoprotein phosphatase activity);GO:0004722(protein serine/threonine phosphatase activity);GO:0005634(nucleus);GO:0005730(nucleolus);GO:0005737(cytoplasm);GO:0008287(protein serine/threonine phosphatase complex);GO:0009507(chloroplast);GO:0009570(chloroplast stroma);GO:0009579(thylakoid);GO:0009767(photosynthetic electron transport chain);GO:0016021(integral component of membrane);…	04075(Plant hormone signal transduction);04931(Insulin resistance);04931(Insulin resistance)	1.83	0.01
MSTRG.17748	LOC_Os04g30910	GO:0005737(cytoplasm);GO:0008150(biological_process);GO:0016757(transferase activity, transferring glycosyl groups);GO:0016757(transferase activity, transferring glycosyl groups)	NA	1.08	0.01
MSTRG.17811	LOC_Os04g31950	GO:0000398(mRNA splicing, via spliceosome);GO:0000932(cytoplasmic mRNA processing body);GO:0003723(RNA binding);GO:0005688(U6 snRNP);GO:0005730(nucleolus);GO:0005732(small nucleolar ribonucleoprotein complex);GO:0030490(maturation of SSU-rRNA);GO:0046540(U4/U6 x U5 tri-snRNP complex)	03040(Spliceosome);03018(RNA degradation)	1.01	0.05
MSTRG.17819	LOC_Os04g32030	GO:0005737(cytoplasm);GO:0030001(metal ion transport);GO:0046914(transition metal ion binding);GO:0046916(cellular transition metal ion homeostasis)	00940(Phenylpropanoid biosynthesis)	-2.61	0.05
MSTRG.17827	LOC_Os04g32080	GO:0005576(extracellular region);GO:0016491(oxidoreductase activity);GO:0055114(oxidation-reduction process)	NA	1.93	0.01
MSTRG.17848	LOC_Os04g32560	GO:0004176(ATP-dependent peptidase activity);GO:0005524(ATP binding);GO:0005618(cell wall);GO:0005739(mitochondrion);GO:0005829(cytosol);GO:0009507(chloroplast);GO:0009532(plastid stroma);GO:0009535(chloroplast thylakoid membrane);GO:0009536(plastid);GO:0009570(chloroplast stroma);GO:0009658(chloroplast organization);GO:0009706(chloroplast inner membrane);GO:0009735(response to cytokinin);GO:0009…	NA	-1.99	0.02
MSTRG.17858	LOC_Os04g32710	GO:0000028(ribosomal small subunit assembly);GO:0003735(structural constituent of ribosome);GO:0006412(translation);GO:0022627(cytosolic small ribosomal subunit)	03010(Ribosome)	1.04	0
MSTRG.1786	LOC_Os01g37690	GO:0005515(protein binding);GO:0005773(vacuole);GO:0005774(vacuolar membrane);GO:0006793(phosphorus metabolic process);GO:0006812(cation transport);GO:0006814(sodium ion transport);GO:0006874(cellular calcium ion homeostasis);GO:0006882(cellular zinc ion homeostasis);GO:0009624(response to nematode);GO:0009705(plant-type vacuole membrane);GO:0010351(lithium ion transport);GO:0015368(calcium:catio…	NA	2.05	0.02
MSTRG.1787	LOC_Os01g37790	GO:0003674(molecular_function);GO:0005634(nucleus);GO:0008150(biological_process)	NA	-2.61	0.01
MSTRG.17883	LOC_Os04g33060	GO:0003954(NADH dehydrogenase activity);GO:1901006(ubiquinone-6 biosynthetic process)	00600(Sphingolipid metabolism)	1.13	0.01
MSTRG.17912	LOC_Os04g33460	GO:0003844(1,4-alpha-glucan branching enzyme activity);GO:0009790(embryo development)	00500(Starch and sucrose metabolism)	-1.29	0
MSTRG.17934	LOC_Os04g33760	NA	NA	3.14	0.05
MSTRG.17960	LOC_Os04g34100	GO:0045273(respiratory chain complex II)	NA	1.06	0
MSTRG.17964		NA	NA	1.81	0.02
MSTRG.17965		NA	NA	2.22	0.02
MSTRG.17978	LOC_Os04g34530	GO:0005886(plasma membrane);GO:0006810(transport);GO:0022857(transmembrane transporter activity);GO:0022857(transmembrane transporter activity)	01200(Carbon metabolism);01230(Biosynthesis of amino acids);00010(Glycolysis / Gluconeogenesis);00030(Pentose phosphate pathway);00051(Fructose and mannose metabolism);00710(Carbon fixation in photosynthetic organisms);00710(Carbon fixation in photosynthetic organisms)	1.02	0.04
MSTRG.18009	LOC_Os04g35070	NA	NA	-2.87	0.01
MSTRG.18038	LOC_Os04g35410	GO:0005886(plasma membrane);GO:0009507(chloroplast);GO:0009507(chloroplast)	03040(Spliceosome);03013(RNA transport);03015(mRNA surveillance pathway);03015(mRNA surveillance pathway)	1.11	0.01
MSTRG.1805	LOC_Os01g37980	GO:0000149(SNARE binding);GO:0005484(SNAP receptor activity);GO:0005789(endoplasmic reticulum membrane);GO:0005794(Golgi apparatus);GO:0006623(protein targeting to vacuole);GO:0006888(ER to Golgi vesicle-mediated transport);GO:0006891(intra-Golgi vesicle-mediated transport);GO:0006896(Golgi to vacuole transport);GO:0012507(ER to Golgi transport vesicle membrane);GO:0031201(SNARE complex);GO:00319…	04130(SNARE interactions in vesicular transport)	1.32	0.04
MSTRG.18051	LOC_Os04g35560	GO:0004364(glutathione transferase activity);GO:0005737(cytoplasm);GO:0006749(glutathione metabolic process);GO:0006749(glutathione metabolic process)	00480(Glutathione metabolism);00480(Glutathione metabolism)	1.93	0
MSTRG.18170	LOC_Os04g38026	GO:0005351(sugar:proton symporter activity);GO:0005355(glucose transmembrane transporter activity);GO:0005887(integral component of plasma membrane);GO:0035428(hexose transmembrane transport);GO:0046323(glucose import)	NA	1.68	0.05
MSTRG.1818	LOC_Os01g38650	NA	NA	2.88	0.01
MSTRG.18210	LOC_Os04g38680	GO:0003333(amino acid transmembrane transport);GO:0015171(amino acid transmembrane transporter activity)	04075(Plant hormone signal transduction)	1.34	0.02
MSTRG.18234	LOC_Os04g38960	NA	NA	-1.42	0.01
MSTRG.18235	LOC_Os04g38970	NA	NA	-1.86	0.01
MSTRG.18241	LOC_Os04g39100	GO:0004601(peroxidase activity);GO:0005576(extracellular region);GO:0006979(response to oxidative stress);GO:0009044(xylan 1,4-beta-xylosidase activity);GO:0020037(heme binding);GO:0042744(hydrogen peroxide catabolic process);GO:0046872(metal ion binding);GO:0055114(oxidation-reduction process)	00940(Phenylpropanoid biosynthesis)	1.82	0.02
MSTRG.18276	LOC_Os04g39650	GO:0004672(protein kinase activity);GO:0004674(protein serine/threonine kinase activity);GO:0004714(transmembrane receptor protein tyrosine kinase activity);GO:0005524(ATP binding);GO:0005886(plasma membrane);GO:0006468(protein phosphorylation);GO:0007169(transmembrane receptor protein tyrosine kinase signaling pathway);GO:0010102(lateral root morphogenesis);GO:0010227(floral organ abscission);GO…	04626(Plant-pathogen interaction)	1.01	0.04
MSTRG.18329	LOC_Os04g40500	GO:0004553(hydrolase activity, hydrolyzing O-glycosyl compounds);GO:0005975(carbohydrate metabolic process);GO:0009507(chloroplast)	NA	1.34	0.05
MSTRG.18330	LOC_Os04g40460;LOC_Os04g40470	GO:0016020(membrane);GO:0016709(oxidoreductase activity, acting on paired donors, with incorporation or reduction of molecular oxygen, NAD(P)H as one donor, and incorporation of one atom of oxygen);GO:0044550(secondary metabolite biosynthetic process)	00591(Linoleic acid metabolism);00380(Tryptophan metabolism);00232(Caffeine metabolism)	1.02	0.01
MSTRG.18369	LOC_Os04g40950	GO:0003677(DNA binding);GO:0004365(glyceraldehyde-3-phosphate dehydrogenase (NAD+) (phosphorylating) activity);GO:0005507(copper ion binding);GO:0005618(cell wall);GO:0005634(nucleus);GO:0005730(nucleolus);GO:0005737(cytoplasm);GO:0005739(mitochondrion);GO:0005777(peroxisome);GO:0005794(Golgi apparatus);GO:0005829(cytosol);GO:0005886(plasma membrane);GO:0006094(gluconeogenesis);GO:0006096(glycoly…	01200(Carbon metabolism);01230(Biosynthesis of amino acids);00010(Glycolysis / Gluconeogenesis);00710(Carbon fixation in photosynthetic organisms);00710(Carbon fixation in photosynthetic organisms)	2.42	0.01
MSTRG.18405	LOC_Os04g41400;LOC_Os04g41410	GO:0005215(transporter activity);GO:0005509(calcium ion binding);GO:0005886(plasma membrane);GO:0009624(response to nematode);GO:0010119(regulation of stomatal movement);GO:0015293(symporter activity);GO:0016020(membrane);GO:0016021(integral component of membrane);GO:0042128(nitrate assimilation);GO:0080168(abscisic acid transport);GO:0090440(abscisic acid transporter activity);GO:0006810(transpo…	NA	-1	0.05
MSTRG.18412	LOC_Os04g41540	GO:0005509(calcium ion binding)	04626(Plant-pathogen interaction)	-1.97	0.01
MSTRG.18441	LOC_Os04g41970	GO:0004553(hydrolase activity, hydrolyzing O-glycosyl compounds);GO:0005768(endosome);GO:0005769(early endosome);GO:0005794(Golgi apparatus);GO:0005802(trans-Golgi network);GO:0005886(plasma membrane);GO:0008810(cellulase activity);GO:0009504(cell plate);GO:0009735(response to cytokinin);GO:0009826(unidimensional cell growth);GO:0016021(integral component of membrane);GO:0030244(cellulose biosynt…	00500(Starch and sucrose metabolism)	1.11	0.04
MSTRG.18444	LOC_Os04g42010	GO:0000166(nucleotide binding);GO:0003723(RNA binding);GO:0005618(cell wall);GO:0005634(nucleus);GO:0005654(nucleoplasm);GO:0005730(nucleolus);GO:0005829(cytosol);GO:0030529(intracellular ribonucleoprotein complex);GO:0034470(ncRNA processing)	NA	-1.01	0.02
MSTRG.185	LOC_Os01g03320;LOC_Os01g03330;LOC_Os01g03340;LOC_Os01g03360	NA	NA	-2.54	0.01
MSTRG.18591	LOC_Os04g44470	GO:0004867(serine-type endopeptidase inhibitor activity);GO:0015066(alpha-amylase inhibitor activity)	NA	1.29	0.03
MSTRG.18595	LOC_Os04g44500	GO:0003674(molecular_function);GO:0005575(cellular_component);GO:0008150(biological_process)	NA	-1.15	0.02
MSTRG.18602	LOC_Os04g44590;LOC_Os04g44610	GO:0003674(molecular_function);GO:0008150(biological_process);GO:0009507(chloroplast);GO:0010287(plastoglobule);GO:0005886(plasma membrane);GO:0015245(fatty acid transporter activity);GO:0016021(integral component of membrane);GO:0042626(ATPase activity, coupled to transmembrane movement of substances)	02010(ABC transporters)	1.79	0.03
MSTRG.18612	LOC_Os04g44750	GO:0005351(sugar:proton symporter activity);GO:0005355(glucose transmembrane transporter activity);GO:0005887(integral component of plasma membrane);GO:0035428(hexose transmembrane transport);GO:0046323(glucose import)	NA	1.21	0.01
MSTRG.18614	LOC_Os04g44770	NA	NA	1	0.04
MSTRG.18624	LOC_Os04g44980	GO:0005737(cytoplasm);GO:0009505(plant-type cell wall);GO:0016491(oxidoreductase activity)	00902(Monoterpenoid biosynthesis)	1.35	0.03
MSTRG.18628	LOC_Os04g44900	GO:0004674(protein serine/threonine kinase activity);GO:0005524(ATP binding);GO:0005886(plasma membrane);GO:0006468(protein phosphorylation);GO:0009751(response to salicylic acid);GO:0016021(integral component of membrane);GO:0016301(kinase activity);GO:0030246(carbohydrate binding)	00500(Starch and sucrose metabolism)	-3.7	0.01
MSTRG.18636	LOC_Os04g45090	GO:0016491(oxidoreductase activity);GO:0055114(oxidation-reduction process);GO:0055114(oxidation-reduction process)	00730(Thiamine metabolism);00900(Terpenoid backbone biosynthesis);00900(Terpenoid backbone biosynthesis)	1.09	0.02
MSTRG.18718	LOC_Os04g46200	GO:0019915(lipid storage)	NA	-1.26	0.01
MSTRG.18737	LOC_Os04g46310	GO:0000462(maturation of SSU-rRNA from tricistronic rRNA transcript (SSU-rRNA, 5.8S rRNA, LSU-rRNA));GO:0030515(snoRNA binding);GO:0030686(90S preribosome);GO:0032040(small-subunit processome);GO:0034455(t-UTP complex);GO:0045943(positive regulation of transcription from RNA polymerase I promoter);GO:0045943(positive regulation of transcription from RNA polymerase I promoter)	03008(Ribosome biogenesis in eukaryotes);03008(Ribosome biogenesis in eukaryotes)	-1.13	0
MSTRG.18774	LOC_Os04g46940	GO:0005887(integral component of plasma membrane);GO:0043231(intracellular membrane-bounded organelle);GO:0043682(copper-transporting ATPase activity)	00190(Oxidative phosphorylation)	-1.69	0.03
MSTRG.18789	LOC_Os04g47220	GO:0005773(vacuole);GO:0005887(integral component of plasma membrane);GO:0009506(plasmodesma);GO:0009992(cellular water homeostasis);GO:0015250(water channel activity);GO:0015254(glycerol channel activity);GO:0034220(ion transmembrane transport)	00531(Glycosaminoglycan degradation)	1.43	0.01
MSTRG.18825		NA	NA	1.46	0.02
MSTRG.18865	LOC_Os04g48416	NA	NA	2.17	0
MSTRG.18908	LOC_Os04g49110	GO:0003700(transcription factor activity, sequence-specific DNA binding);GO:0005634(nucleus);GO:0006355(regulation of transcription, DNA-templated);GO:0043565(sequence-specific DNA binding)	04075(Plant hormone signal transduction)	-2.98	0.01
MSTRG.18951	LOC_Os04g49748	GO:0005345(purine nucleobase transmembrane transporter activity);GO:0006863(purine nucleobase transport);GO:0009507(chloroplast);GO:0016020(membrane);GO:0016021(integral component of membrane)	NA	1.17	0.03
MSTRG.18983	LOC_Os04g50204	GO:0000795(synaptonemal complex);GO:0007131(reciprocal meiotic recombination)	03013(RNA transport)	-2.42	0.03
MSTRG.19009	LOC_Os04g51100	GO:0009295(nucleoid);GO:0009507(chloroplast);GO:0009508(plastid chromosome);GO:0009570(chloroplast stroma)	NA	1.14	0.04
MSTRG.1905	LOC_Os01g40499	NA	NA	1.01	0.04
MSTRG.19090	LOC_Os04g51880	GO:0004335(galactokinase activity);GO:0005524(ATP binding);GO:0005737(cytoplasm);GO:0005829(cytosol);GO:0006012(galactose metabolic process);GO:0046396(D-galacturonate metabolic process);GO:0046835(carbohydrate phosphorylation);GO:0046872(metal ion binding);GO:0047912(galacturonokinase activity);GO:0047912(galacturonokinase activity)	00520(Amino sugar and nucleotide sugar metabolism);00520(Amino sugar and nucleotide sugar metabolism)	1.15	0.03
MSTRG.1914	LOC_Os01g40610	GO:0003674(molecular_function);GO:0005634(nucleus);GO:0008150(biological_process)	NA	-1.04	0.05
MSTRG.19185	LOC_Os04g52850	GO:0005737(cytoplasm);GO:0005829(cytosol);GO:0008234(cysteine-type peptidase activity)	NA	3.41	0.04
MSTRG.192	LOC_Os01g03500	NA	00670(One carbon pool by folate);00970(Aminoacyl-tRNA biosynthesis)	-1.61	0.03
MSTRG.19222	LOC_Os04g53320	NA	NA	-2.24	0
MSTRG.19245	LOC_Os04g53440	GO:0000166(nucleotide binding);GO:0003723(RNA binding);GO:0005634(nucleus);GO:0005737(cytoplasm);GO:0006397(mRNA processing);GO:0008143(poly(A) binding);GO:0009735(response to cytokinin);GO:0010193(response to ozone);GO:0010193(response to ozone)	03013(RNA transport);03013(RNA transport)	1.08	0.02
MSTRG.19287	LOC_Os04g53930	GO:0009705(plant-type vacuole membrane);GO:0016021(integral component of membrane);GO:0022891(substrate-specific transmembrane transporter activity);GO:0022891(substrate-specific transmembrane transporter activity)	NA	1.73	0.02
MSTRG.19296	LOC_Os04g54002	NA	NA	-1.63	0.01
MSTRG.19297	LOC_Os04g54002	NA	NA	-1.07	0.03
MSTRG.19306	LOC_Os04g54230	GO:0003674(molecular_function);GO:0005634(nucleus);GO:0009611(response to wounding)	NA	-2.67	0.01
MSTRG.19311	LOC_Os04g54300	GO:0003674(molecular_function);GO:0005634(nucleus);GO:0009611(response to wounding)	NA	-2.96	0.03
MSTRG.19326	LOC_Os04g54630	GO:0009507(chloroplast);GO:0009523(photosystem II);GO:0009535(chloroplast thylakoid membrane);GO:0009611(response to wounding);GO:0009765(photosynthesis, light harvesting);GO:0016021(integral component of membrane);GO:0016168(chlorophyll binding);GO:0071486(cellular response to high light intensity);GO:0071492(cellular response to UV-A)	NA	1.08	0
MSTRG.19342	LOC_Os04g54870	GO:0000166(nucleotide binding);GO:0003676(nucleic acid binding)	NA	1.1	0.05
MSTRG.19346	LOC_Os04g55040	GO:0000325(plant-type vacuole);GO:0005773(vacuole);GO:0005774(vacuolar membrane);GO:0005794(Golgi apparatus);GO:0005886(plasma membrane);GO:0015992(proton transport);GO:0016020(membrane);GO:0042626(ATPase activity, coupled to transmembrane movement of substances);GO:0042626(ATPase activity, coupled to transmembrane movement of substances)	00190(Oxidative phosphorylation);04145(Phagosome);04145(Phagosome)	1.4	0.04
MSTRG.19362	LOC_Os04g55250	GO:0005737(cytoplasm);GO:0008168(methyltransferase activity);GO:0032259(methylation)	NA	1.1	0.01
MSTRG.19363	LOC_Os04g55260	GO:0006810(transport)	NA	-1.2	0.05
MSTRG.19399	LOC_Os04g55670	GO:0009834(plant-type secondary cell wall biogenesis);GO:0010417(glucuronoxylan biosynthetic process);GO:0042285(xylosyltransferase activity)	00514(Other types of O-glycan biosynthesis)	2.1	0.04
MSTRG.19407	LOC_Os04g55710	GO:0004067(asparaginase activity);GO:0005737(cytoplasm);GO:0006508(proteolysis);GO:0006516(glycoprotein catabolic process);GO:0008798(beta-aspartyl-peptidase activity);GO:0033345(asparagine catabolic process via L-aspartate);GO:0051604(protein maturation)	NA	-1.89	0.02
MSTRG.19430	LOC_Os04g56100	NA	NA	1.44	0.05
MSTRG.19453	LOC_Os04g56470	GO:0003333(amino acid transmembrane transport);GO:0005886(plasma membrane);GO:0015171(amino acid transmembrane transporter activity);GO:0015171(amino acid transmembrane transporter activity)	NA	1.06	0.03
MSTRG.19517	LOC_Os04g57290	GO:0004842(ubiquitin-protein transferase activity);GO:0019005(SCF ubiquitin ligase complex);GO:0031146(SCF-dependent proteasomal ubiquitin-dependent protein catabolic process)	NA	-2.95	0
MSTRG.19518	LOC_Os04g57300	GO:0004430(1-phosphatidylinositol 4-kinase activity);GO:0005524(ATP binding);GO:0005575(cellular_component);GO:0005575(cellular_component)	03008(Ribosome biogenesis in eukaryotes);03008(Ribosome biogenesis in eukaryotes)	-3.64	0.01
MSTRG.19527	LOC_Os04g57420	GO:0003674(molecular_function);GO:0005739(mitochondrion);GO:0005783(endoplasmic reticulum);GO:0005789(endoplasmic reticulum membrane);GO:0008150(biological_process);GO:0016021(integral component of membrane)	NA	1.27	0.02
MSTRG.19553	LOC_Os04g57720	GO:0005634(nucleus);GO:0005829(cytosol)	04075(Plant hormone signal transduction)	-1.67	0.01
MSTRG.19582	LOC_Os04g57970	NA	NA	1.01	0.02
MSTRG.19588	LOC_Os04g58055	NA	NA	-2.33	0.04
MSTRG.19612	LOC_Os04g58330	GO:0003674(molecular_function);GO:0005737(cytoplasm);GO:0005774(vacuolar membrane);GO:0008150(biological_process);GO:0016021(integral component of membrane)	NA	-1.16	0.02
MSTRG.19653	LOC_Os04g58850	GO:0004871(signal transducer activity);GO:0006952(defense response);GO:0009506(plasmodesma);GO:0046658(anchored component of plasma membrane)	NA	-3.3	0.03
MSTRG.19694	LOC_Os04g59520	GO:0005509(calcium ion binding);GO:0005544(calcium-dependent phospholipid binding);GO:0005886(plasma membrane)	NA	-3.5	0.02
MSTRG.19720	LOC_Os05g01090	GO:0005515(protein binding);GO:0005634(nucleus);GO:0005739(mitochondrion);GO:0005777(peroxisome);GO:0005778(peroxisomal membrane);GO:0005829(cytosol);GO:0005886(plasma membrane);GO:0006625(protein targeting to peroxisome);GO:0007031(peroxisome organization);GO:0008565(protein transporter activity);GO:0016021(integral component of membrane);GO:0016560(protein import into peroxisome matrix, docking…	04146(Peroxisome);04146(Peroxisome)	1.24	0.04
MSTRG.19756	LOC_Os05g01590	GO:0006457(protein folding);GO:0009507(chloroplast)	NA	1.07	0.02
MSTRG.19784	LOC_Os05g02040	GO:0005515(protein binding)	03030(DNA replication);03420(Nucleotide excision repair);03430(Mismatch repair);03440(Homologous recombination)	-3.06	0.04
MSTRG.19790	LOC_Os05g02060	GO:0005744(mitochondrial inner membrane presequence translocase complex);GO:0015266(protein channel activity);GO:0030150(protein import into mitochondrial matrix);GO:0031305(integral component of mitochondrial inner membrane);GO:0045037(protein import into chloroplast stroma)	NA	-1.33	0.01
MSTRG.19800	LOC_Os05g02240;LOC_Os05g02250	GO:0005451(monovalent cation:proton antiporter activity);GO:0006885(regulation of pH);GO:0012505(endomembrane system)	NA	1.13	0
MSTRG.1982	LOC_Os01g41650	GO:0005739(mitochondrion);GO:0008150(biological_process);GO:0008270(zinc ion binding)	00500(Starch and sucrose metabolism)	-1.04	0.03
MSTRG.19836	LOC_Os05g02770	NA	NA	-4.33	0
MSTRG.199	LOC_Os01g03670	GO:0003824(catalytic activity);GO:0005829(cytosol);GO:0010584(pollen exine formation);GO:0016491(oxidoreductase activity);GO:0050662(coenzyme binding);GO:0055114(oxidation-reduction process);GO:0080110(sporopollenin biosynthetic process)	00940(Phenylpropanoid biosynthesis)	1.38	0.02
MSTRG.19923	LOC_Os05g04510	GO:0004478(methionine adenosyltransferase activity);GO:0005829(cytosol);GO:0005829(cytosol)	01230(Biosynthesis of amino acids);00270(Cysteine and methionine metabolism);00270(Cysteine and methionine metabolism)	1.35	0.01
MSTRG.19930	LOC_Os05g04520	GO:0004674(protein serine/threonine kinase activity);GO:0005524(ATP binding);GO:0005737(cytoplasm);GO:0006468(protein phosphorylation);GO:0016301(kinase activity);GO:0016310(phosphorylation)	04626(Plant-pathogen interaction)	1.2	0.01
MSTRG.19946	LOC_Os05g04870	GO:0009507(chloroplast);GO:0016491(oxidoreductase activity);GO:0055114(oxidation-reduction process)	01212(Fatty acid metabolism);00061(Fatty acid biosynthesis);01040(Biosynthesis of unsaturated fatty acids);00780(Biotin metabolism)	4.83	0.02
MSTRG.19957	LOC_Os05g05140	GO:0003674(molecular_function);GO:0005739(mitochondrion);GO:0008150(biological_process);GO:0008150(biological_process)	NA	1.02	0.05
MSTRG.20015	LOC_Os05g05920;LOC_Os05g05850	NA	NA	1.3	0.04
MSTRG.20046	LOC_Os05g06480	GO:0000325(plant-type vacuole);GO:0004427(inorganic diphosphatase activity);GO:0005739(mitochondrion);GO:0005773(vacuole);GO:0005774(vacuolar membrane);GO:0005794(Golgi apparatus);GO:0005829(cytosol);GO:0005886(plasma membrane);GO:0009414(response to water deprivation);GO:0009507(chloroplast);GO:0009651(response to salt stress);GO:0009678(hydrogen-translocating pyrophosphatase activity);GO:000970…	00190(Oxidative phosphorylation)	1.33	0.03
MSTRG.20066	LOC_Os05g06720	GO:0005576(extracellular region);GO:0009570(chloroplast stroma);GO:0016042(lipid catabolic process);GO:0016788(hydrolase activity, acting on ester bonds);GO:0052689(carboxylic ester hydrolase activity);GO:0052689(carboxylic ester hydrolase activity)	04144(Endocytosis);04144(Endocytosis)	1.06	0.05
MSTRG.20085	LOC_Os05g07050	GO:0000244(spliceosomal tri-snRNP complex assembly);GO:0000386(second spliceosomal transesterification activity);GO:0005682(U5 snRNP);GO:0017070(U6 snRNA binding);GO:0030619(U1 snRNA binding);GO:0030620(U2 snRNA binding);GO:0030623(U5 snRNA binding);GO:0071013(catalytic step 2 spliceosome);GO:0097157(pre-mRNA intronic binding)	03040(Spliceosome)	-1.12	0.03
MSTRG.20097		NA	NA	1.1	0.02
MSTRG.20112	LOC_Os05g07730	GO:0003674(molecular_function);GO:0005634(nucleus);GO:0008150(biological_process)	00380(Tryptophan metabolism)	-1.73	0.02
MSTRG.2013	LOC_Os01g42210	NA	NA	1.8	0.02
MSTRG.20149	LOC_Os05g08420	GO:0003674(molecular_function);GO:0005634(nucleus);GO:0008150(biological_process)	NA	4.33	0.02
MSTRG.2016		NA	NA	1.23	0.03
MSTRG.20228	LOC_Os05g10625	NA	NA	3.13	0.01
MSTRG.20246	LOC_Os05g10810	GO:0004144(diacylglycerol O-acyltransferase activity);GO:0005789(endoplasmic reticulum membrane);GO:0009941(chloroplast envelope);GO:0019432(triglyceride biosynthetic process)	00561(Glycerolipid metabolism)	1.05	0.03
MSTRG.20271		NA	NA	1.17	0.03
MSTRG.20316	LOC_Os05g12474	GO:0003674(molecular_function);GO:0008150(biological_process);GO:0009507(chloroplast);GO:0009507(chloroplast)	NA	-1.32	0
MSTRG.20362	LOC_Os05g14180	GO:0009733(response to auxin);GO:0009733(response to auxin)	04075(Plant hormone signal transduction);04075(Plant hormone signal transduction)	1.72	0.02
MSTRG.20432		NA	NA	1.63	0.03
MSTRG.20487	LOC_Os05g18650	NA	NA	1.13	0.03
MSTRG.205	LOC_Os01g03730	GO:0000014(single-stranded DNA endodeoxyribonuclease activity);GO:0003676(nucleic acid binding);GO:0004519(endonuclease activity);GO:0005576(extracellular region);GO:0006308(DNA catabolic process);GO:0043765(T/G mismatch-specific endonuclease activity);GO:0046872(metal ion binding)	NA	1.53	0.02
MSTRG.20502	LOC_Os05g19010	NA	NA	-2.99	0.01
MSTRG.20556	LOC_Os05g22790	NA	NA	1.26	0.01
MSTRG.2061	LOC_Os01g42880;LOC_Os01g42870	GO:0005737(cytoplasm);GO:0016740(transferase activity);GO:0016747(transferase activity, transferring acyl groups other than amino-acyl groups);GO:0016747(transferase activity, transferring acyl groups other than amino-acyl groups)	00073(Cutin, suberine and wax biosynthesis);00073(Cutin, suberine and wax biosynthesis)	1.41	0.01
MSTRG.20674	LOC_Os05g25640	GO:0009808(lignin metabolic process);GO:0016020(membrane);GO:0016710(trans-cinnamate 4-monooxygenase activity);GO:0044550(secondary metabolite biosynthetic process)	00360(Phenylalanine metabolism);00130(Ubiquinone and other terpenoid-quinone biosynthesis);00940(Phenylpropanoid biosynthesis);00945(Stilbenoid, diarylheptanoid and gingerol biosynthesis);00941(Flavonoid biosynthesis)	1.04	0
MSTRG.20683	LOC_Os05g25920	NA	NA	1.7	0.02
MSTRG.20709	LOC_Os05g26690;LOC_Os05g26720;LOC_Os05g26750;LOC_Os05g26770	NA	NA	-2	0.04
MSTRG.20714	LOC_Os05g26359;LOC_Os05g26240;LOC_Os05g26250;LOC_Os05g26350;LOC_Os05g26368;LOC_Os05g26377;LOC_Os05g26386;LOC_Os05g26440;LOC_Os05g26480;LOC_Os05g26460;LOC_Os05g26490;LOC_Os05g26620	NA	NA	-2.51	0.03
MSTRG.20727	LOC_Os05g27320	GO:0005622(intracellular);GO:0005634(nucleus);GO:0005795(Golgi stack);GO:0005886(plasma membrane);GO:0006886(intracellular protein transport);GO:0006891(intra-Golgi vesicle-mediated transport);GO:0008565(protein transporter activity);GO:0008565(protein transporter activity)	NA	1.13	0.01
MSTRG.20773	LOC_Os05g28320	GO:0003677(DNA binding);GO:0003700(transcription factor activity, sequence-specific DNA binding);GO:0005634(nucleus);GO:0006351(transcription, DNA-templated);GO:0006355(regulation of transcription, DNA-templated);GO:0009414(response to water deprivation);GO:0009651(response to salt stress);GO:0009723(response to ethylene);GO:0009733(response to auxin);GO:0009737(response to abscisic acid);GO:0009…	03018(RNA degradation)	-1.19	0.04
MSTRG.2078	LOC_Os01g43070	GO:0005509(calcium ion binding);GO:0009507(chloroplast);GO:0009535(chloroplast thylakoid membrane);GO:0009543(chloroplast thylakoid lumen);GO:0009579(thylakoid);GO:0009654(photosystem II oxygen evolving complex);GO:0015979(photosynthesis);GO:0019898(extrinsic component of membrane);GO:0031977(thylakoid lumen);GO:0031977(thylakoid lumen)	NA	1.15	0.04
MSTRG.20821	LOC_Os05g29860	GO:0003735(structural constituent of ribosome);GO:0006412(translation);GO:0006412(translation)	NA	1.32	0.02
MSTRG.20902		NA	NA	1.74	0.04
MSTRG.20974	LOC_Os05g32570	GO:0004674(protein serine/threonine kinase activity);GO:0004842(ubiquitin-protein transferase activity);GO:0005769(early endosome);GO:0005802(trans-Golgi network);GO:0006468(protein phosphorylation);GO:0009788(negative regulation of abscisic acid-activated signaling pathway);GO:0045324(late endosome to vacuole transport)	NA	-1.1	0.03
MSTRG.20989	LOC_Os05g32810;LOC_Os05g32820	GO:0003674(molecular_function);GO:0005634(nucleus);GO:0005773(vacuole);GO:0008150(biological_process)	00860(Porphyrin and chlorophyll metabolism)	1.62	0.04
MSTRG.20993	LOC_Os05g32970	NA	NA	1.34	0.03
MSTRG.21009	LOC_Os05g33000	NA	NA	1.81	0.05
MSTRG.21023	LOC_Os05g33310;LOC_Os05g33320	GO:0080167(response to karrikin);GO:0005634(nucleus);GO:0008150(biological_process)	NA	1.09	0.01
MSTRG.21032	LOC_Os05g33510	GO:0006979(response to oxidative stress);GO:0009507(chloroplast);GO:0009570(chloroplast stroma);GO:0030091(protein repair);GO:0033743(peptide-methionine (R)-S-oxide reductase activity);GO:0046872(metal ion binding);GO:0055114(oxidation-reduction process)	03040(Spliceosome)	1.26	0
MSTRG.21048	LOC_Os05g33730	GO:0005634(nucleus);GO:0009739(response to gibberellin);GO:0010331(gibberellin binding)	04075(Plant hormone signal transduction)	-2.49	0
MSTRG.21070	LOC_Os05g34010	GO:0005215(transporter activity);GO:0005886(plasma membrane);GO:0006810(transport);GO:0006857(oligopeptide transport);GO:0016020(membrane);GO:0016021(integral component of membrane);GO:0042128(nitrate assimilation)	NA	1.39	0.04
MSTRG.21084	LOC_Os05g34160	GO:0003690(double-stranded DNA binding);GO:0005739(mitochondrion);GO:0006355(regulation of transcription, DNA-templated)	NA	1.35	0
MSTRG.21171	LOC_Os05g35480	GO:0005509(calcium ion binding);GO:0005544(calcium-dependent phospholipid binding);GO:0005886(plasma membrane)	NA	1.27	0.04
MSTRG.21179	LOC_Os05g35650	GO:0005215(transporter activity);GO:0005886(plasma membrane);GO:0006857(oligopeptide transport);GO:0015706(nitrate transport);GO:0016020(membrane);GO:0016021(integral component of membrane);GO:0042936(dipeptide transporter activity);GO:0042938(dipeptide transport);GO:0042938(dipeptide transport)	NA	1.15	0.01
MSTRG.21189	LOC_Os05g35740	GO:0005829(cytosol);GO:0005886(plasma membrane);GO:0005886(plasma membrane)	NA	-1.27	0.01
MSTRG.21194	LOC_Os05g36000	GO:0005618(cell wall);GO:0006633(fatty acid biosynthetic process);GO:0009507(chloroplast);GO:0009534(chloroplast thylakoid);GO:0009817(defense response to fungus, incompatible interaction);GO:0019171(3-hydroxyacyl-[acyl-carrier-protein] dehydratase activity);GO:0047450(crotonoyl-[acyl-carrier-protein] hydratase activity)	01212(Fatty acid metabolism);00061(Fatty acid biosynthesis);00780(Biotin metabolism)	1.65	0.04
MSTRG.21231	LOC_Os05g37200	GO:0003674(molecular_function);GO:0006810(transport);GO:0016021(integral component of membrane);GO:0016021(integral component of membrane)	NA	1	0.01
MSTRG.2126	LOC_Os01g43580	GO:0003777(microtubule motor activity);GO:0005871(kinesin complex);GO:0007018(microtubule-based movement);GO:0016887(ATPase activity)	04144(Endocytosis)	-1.55	0.05
MSTRG.2127	LOC_Os01g43650	GO:0003677(DNA binding);GO:0003700(transcription factor activity, sequence-specific DNA binding);GO:0005634(nucleus);GO:0006351(transcription, DNA-templated);GO:0006355(regulation of transcription, DNA-templated);GO:0009617(response to bacterium);GO:0010200(response to chitin);GO:0042742(defense response to bacterium);GO:0043565(sequence-specific DNA binding);GO:0045893(positive regulation of tra…	04626(Plant-pathogen interaction);04626(Plant-pathogen interaction)	1.09	0.04
MSTRG.21333	LOC_Os05g38550	GO:0005737(cytoplasm);GO:0031625(ubiquitin protein ligase binding);GO:0061630(ubiquitin protein ligase activity);GO:0061630(ubiquitin protein ligase activity)	04141(Protein processing in endoplasmic reticulum);04120(Ubiquitin mediated proteolysis);04120(Ubiquitin mediated proteolysis)	1.57	0.01
MSTRG.21365	LOC_Os05g38860	NA	NA	-2.25	0.02
MSTRG.21370	LOC_Os05g38980	GO:0004601(peroxidase activity);GO:0005509(calcium ion binding);GO:0005634(nucleus);GO:0016021(integral component of membrane);GO:0050664(oxidoreductase activity, acting on NAD(P)H, oxygen as acceptor);GO:0055114(oxidation-reduction process)	04626(Plant-pathogen interaction)	1.28	0
MSTRG.21382	LOC_Os05g39110	GO:0005783(endoplasmic reticulum);GO:0005886(plasma membrane);GO:0009507(chloroplast);GO:0009507(chloroplast)	NA	1.02	0.02
MSTRG.21466	LOC_Os05g40540	GO:0000086(G2/M transition of mitotic cell cycle);GO:0000307(cyclin-dependent protein kinase holoenzyme complex);GO:0004693(cyclin-dependent protein serine/threonine kinase activity);GO:0005515(protein binding);GO:0005524(ATP binding);GO:0005634(nucleus);GO:0008353(RNA polymerase II carboxy-terminal domain kinase activity);GO:0009755(hormone-mediated signaling pathway);GO:0009934(regulation of me…	04933(AGE-RAGE signaling pathway in diabetic complications)	1.77	0.05
MSTRG.21503	LOC_Os05g41380	NA	NA	1.43	0.01
MSTRG.21506	LOC_Os05g41310	NA	NA	1.06	0.01
MSTRG.21526	LOC_Os05g41530	GO:0005634(nucleus);GO:0007067(mitotic nuclear division)	NA	-1.22	0.04
MSTRG.21530	LOC_Os05g41590	GO:0004367(glycerol-3-phosphate dehydrogenase [NAD+] activity);GO:0005737(cytoplasm);GO:0005829(cytosol);GO:0005975(carbohydrate metabolic process);GO:0006072(glycerol-3-phosphate metabolic process);GO:0009331(glycerol-3-phosphate dehydrogenase complex);GO:0046168(glycerol-3-phosphate catabolic process);GO:0051287(NAD binding);GO:0055114(oxidation-reduction process)	00564(Glycerophospholipid metabolism)	2.09	0.02
MSTRG.21534	LOC_Os05g41610	GO:0004553(hydrolase activity, hydrolyzing O-glycosyl compounds);GO:0030247(polysaccharide binding);GO:0046658(anchored component of plasma membrane)	00500(Starch and sucrose metabolism)	2.35	0.02
MSTRG.21573	LOC_Os05g42110	GO:0003674(molecular_function);GO:0008150(biological_process);GO:0009507(chloroplast);GO:0009536(plastid);GO:0009941(chloroplast envelope)	NA	5.03	0
MSTRG.21598	LOC_Os05g43040	GO:0005634(nucleus);GO:0009658(chloroplast organization);GO:0010438(cellular response to sulfur starvation)	NA	-2.34	0.03
MSTRG.21601	LOC_Os05g43060	GO:0000166(nucleotide binding);GO:0003677(DNA binding);GO:0003682(chromatin binding);GO:0003723(RNA binding);GO:0005515(protein binding);GO:0005634(nucleus);GO:0005654(nucleoplasm);GO:0006306(DNA methylation);GO:0006342(chromatin silencing);GO:0016458(gene silencing);GO:0030422(production of siRNA involved in RNA interference);GO:0080188(RNA-directed DNA methylation)	NA	-1.71	0.02
MSTRG.21608		NA	NA	1.16	0.04
MSTRG.21611	LOC_Os05g43300;LOC_Os05g43310	GO:0005524(ATP binding);GO:0005634(nucleus);GO:0016020(membrane);GO:0016301(kinase activity);GO:0016787(hydrolase activity);GO:0016787(hydrolase activity)	NA	1.06	0.05
MSTRG.21652	LOC_Os05g43910	GO:0016020(membrane);GO:0016709(oxidoreductase activity, acting on paired donors, with incorporation or reduction of molecular oxygen, NAD(P)H as one donor, and incorporation of one atom of oxygen);GO:0044550(secondary metabolite biosynthetic process)	00380(Tryptophan metabolism)	1.17	0.01
MSTRG.21716		NA	NA	1.17	0.05
MSTRG.21819	LOC_Os05g46260	GO:0006024(glycosaminoglycan biosynthetic process);GO:0006486(protein glycosylation);GO:0015012(heparan sulfate proteoglycan biosynthetic process);GO:0016021(integral component of membrane);GO:0016740(transferase activity);GO:0016757(transferase activity, transferring glycosyl groups);GO:0046872(metal ion binding)	NA	-1.44	0.04
MSTRG.21841	LOC_Os05g46460	GO:0016787(hydrolase activity);GO:0016787(hydrolase activity)	NA	1.22	0.03
MSTRG.21881	LOC_Os05g47960	GO:0003674(molecular_function);GO:0005634(nucleus)	NA	5.13	0.01
MSTRG.21925	LOC_Os05g48330	GO:0004190(aspartic-type endopeptidase activity);GO:0006508(proteolysis);GO:0030163(protein catabolic process)	NA	2.18	0.05
MSTRG.21946	LOC_Os05g48590	GO:0009733(response to auxin)	04075(Plant hormone signal transduction)	1.15	0.05
MSTRG.21951	LOC_Os05g48600	NA	NA	-2.8	0.03
MSTRG.21955		NA	NA	1.44	0
MSTRG.21959	LOC_Os05g48610	NA	NA	4.94	0.04
MSTRG.21992	LOC_Os05g49030	GO:0003735(structural constituent of ribosome);GO:0006412(translation);GO:0022625(cytosolic large ribosomal subunit)	03010(Ribosome)	-1.05	0.03
MSTRG.22013	LOC_Os05g49230	GO:0000463(maturation of LSU-rRNA from tricistronic rRNA transcript (SSU-rRNA, 5.8S rRNA, LSU-rRNA));GO:0000466(maturation of 5.8S rRNA from tricistronic rRNA transcript (SSU-rRNA, 5.8S rRNA, LSU-rRNA));GO:0005730(nucleolus);GO:0008650(rRNA (uridine-2'-O-)-methyltransferase activity);GO:0016435(rRNA (guanine) methyltransferase activity);GO:0030687(preribosome, large subunit precursor);GO:0031167(…	NA	-2.25	0.02
MSTRG.22079	LOC_Os05g50230	NA	NA	2.39	0
MSTRG.22120	LOC_Os05g50710	GO:0003674(molecular_function);GO:0005829(cytosol);GO:0005886(plasma membrane);GO:0009269(response to desiccation);GO:0009793(embryo development ending in seed dormancy);GO:0048046(apoplast)	NA	1.31	0.04
MSTRG.22126	LOC_Os05g50750	GO:0005634(nucleus);GO:0008568(microtubule-severing ATPase activity);GO:0031122(cytoplasmic microtubule organization);GO:0031122(cytoplasmic microtubule organization)	03013(RNA transport);03013(RNA transport)	-1.2	0.03
MSTRG.22165	LOC_Os05g51380	NA	NA	1.11	0
MSTRG.22194	LOC_Os05g51710	GO:0005524(ATP binding);GO:0005634(nucleus);GO:0006165(nucleoside diphosphate phosphorylation);GO:0006183(GTP biosynthetic process);GO:0006228(UTP biosynthetic process);GO:0006241(CTP biosynthetic process);GO:0009507(chloroplast)	00230(Purine metabolism);00240(Pyrimidine metabolism)	1.31	0
MSTRG.22300	LOC_Os06g02540	GO:0003674(molecular_function);GO:0008150(biological_process);GO:0009507(chloroplast);GO:0016021(integral component of membrane);GO:0016021(integral component of membrane)	NA	1.04	0.01
MSTRG.22348	LOC_Os06g03660	GO:0005778(peroxisomal membrane);GO:0016559(peroxisome fission);GO:0044375(regulation of peroxisome size);GO:0044375(regulation of peroxisome size)	04146(Peroxisome);04146(Peroxisome)	1.32	0.01
MSTRG.22392		NA	NA	1.14	0.01
MSTRG.22440	LOC_Os06g04480	GO:0003674(molecular_function);GO:0005634(nucleus)	NA	1.08	0.03
MSTRG.22441	LOC_Os06g04470	NA	NA	1.17	0.01
MSTRG.22483	LOC_Os06g05080	GO:0005739(mitochondrion)	00190(Oxidative phosphorylation)	1.29	0.01
MSTRG.22549	LOC_Os06g05804	GO:0006888(ER to Golgi vesicle-mediated transport);GO:0017112(Rab guanyl-nucleotide exchange factor activity);GO:0030008(TRAPP complex);GO:0030008(TRAPP complex)	NA	1.42	0.02
MSTRG.22571	LOC_Os06g06080	GO:0044255(cellular lipid metabolic process);GO:0052689(carboxylic ester hydrolase activity);GO:0052689(carboxylic ester hydrolase activity)	04120(Ubiquitin mediated proteolysis);04120(Ubiquitin mediated proteolysis)	1.06	0.05
MSTRG.22587	LOC_Os06g06330	GO:0003674(molecular_function);GO:0008150(biological_process)	NA	-4.22	0
MSTRG.22603	LOC_Os06g06530	GO:0003746(translation elongation factor activity);GO:0005634(nucleus);GO:0006414(translational elongation)	NA	1.03	0.01
MSTRG.22605	LOC_Os06g06560	GO:0004373(glycogen (starch) synthase activity);GO:0005739(mitochondrion);GO:0009011(starch synthase activity);GO:0009501(amyloplast);GO:0009507(chloroplast);GO:0009570(chloroplast stroma);GO:0010021(amylopectin biosynthetic process);GO:0016757(transferase activity, transferring glycosyl groups);GO:0019252(starch biosynthetic process);GO:0033201(alpha-1,4-glucan synthase activity)	00500(Starch and sucrose metabolism)	-1.04	0.01
MSTRG.22608	LOC_Os06g06520	GO:0005576(extracellular region);GO:0016042(lipid catabolic process);GO:0016788(hydrolase activity, acting on ester bonds);GO:0052689(carboxylic ester hydrolase activity)	00511(Other glycan degradation)	-1.08	0
MSTRG.22625	LOC_Os06g06770	GO:0008150(biological_process);GO:0009507(chloroplast);GO:0016787(hydrolase activity);GO:0016787(hydrolase activity)	NA	1.14	0.03
MSTRG.22683	LOC_Os06g07560	GO:0005509(calcium ion binding)	04626(Plant-pathogen interaction)	1.2	0.04
MSTRG.22693	LOC_Os06g07760	NA	NA	1.31	0.02
MSTRG.22707	LOC_Os06g07969	GO:0005739(mitochondrion);GO:0005750(mitochondrial respiratory chain complex III);GO:0008121(ubiquinol-cytochrome-c reductase activity);GO:0016020(membrane);GO:0022900(electron transport chain)	04120(Ubiquitin mediated proteolysis)	-4.81	0.04
MSTRG.22730	LOC_Os06g08360	GO:0003674(molecular_function);GO:0005737(cytoplasm);GO:0008150(biological_process)	NA	1.64	0
MSTRG.22731	LOC_Os06g08290	GO:0000783(nuclear telomere cap complex);GO:0003691(double-stranded telomeric DNA binding);GO:0031627(telomeric loop formation)	NA	1.15	0.03
MSTRG.22741	LOC_Os06g08480;LOC_Os06g08470	GO:0003674(molecular_function);GO:0008150(biological_process);GO:0009507(chloroplast)	NA	-1.32	0.02
MSTRG.22742	LOC_Os06g08540	GO:0003779(actin binding);GO:0004721(phosphoprotein phosphatase activity);GO:0005737(cytoplasm);GO:0005819(spindle);GO:0008017(microtubule binding);GO:0009524(phragmoplast);GO:0009556(microsporogenesis);GO:0009574(preprophase band);GO:0051015(actin filament binding);GO:0051017(actin filament bundle assembly);GO:0051017(actin filament bundle assembly)	NA	1.34	0.05
MSTRG.22756	LOC_Os06g08760	NA	NA	1.98	0
MSTRG.22810	LOC_Os06g09660	GO:0003677(DNA binding);GO:0003700(transcription factor activity, sequence-specific DNA binding);GO:0005634(nucleus);GO:0006351(transcription, DNA-templated);GO:0006355(regulation of transcription, DNA-templated);GO:0009723(response to ethylene);GO:0009733(response to auxin);GO:0009734(auxin-activated signaling pathway);GO:0010311(lateral root formation);GO:0043565(sequence-specific DNA binding);…	04075(Plant hormone signal transduction)	-1.3	0
MSTRG.2282	LOC_Os01g46710	NA	NA	-1.52	0.02
MSTRG.22875	LOC_Os06g10810	GO:0003735(structural constituent of ribosome);GO:0006412(translation)	NA	1.42	0.05
MSTRG.22883	LOC_Os06g11090	GO:0005634(nucleus);GO:0008152(metabolic process);GO:0052689(carboxylic ester hydrolase activity)	03410(Base excision repair)	1.24	0.04
MSTRG.22960	LOC_Os06g12280	GO:0000139(Golgi membrane);GO:0005768(endosome);GO:0005794(Golgi apparatus);GO:0005802(trans-Golgi network);GO:0016021(integral component of membrane);GO:0016051(carbohydrate biosynthetic process);GO:0016757(transferase activity, transferring glycosyl groups);GO:0016758(transferase activity, transferring hexosyl groups);GO:0045489(pectin biosynthetic process);GO:0047262(polygalacturonate 4-alpha-…	00500(Starch and sucrose metabolism);00520(Amino sugar and nucleotide sugar metabolism)	1	0.05
MSTRG.22972	LOC_Os06g12500;LOC_Os06g12490	GO:0005515(protein binding);GO:0005739(mitochondrion);GO:0005886(plasma membrane);GO:0007043(cell-cell junction assembly);GO:0016021(integral component of membrane);GO:0042545(cell wall modification);GO:0042803(protein homodimerization activity);GO:0048226(Casparian strip)	NA	1.42	0.05
MSTRG.2300	LOC_Os01g46980	GO:0005753(mitochondrial proton-transporting ATP synthase complex);GO:0005773(vacuole);GO:0005774(vacuolar membrane);GO:0015986(ATP synthesis coupled proton transport);GO:0015991(ATP hydrolysis coupled proton transport);GO:0033178(proton-transporting two-sector ATPase complex, catalytic domain);GO:0046961(proton-transporting ATPase activity, rotational mechanism)	00190(Oxidative phosphorylation);04145(Phagosome)	1.16	0.03
MSTRG.23010	LOC_Os06g13160	GO:0003674(molecular_function);GO:0016021(integral component of membrane)	NA	1.1	0.01
MSTRG.23084	LOC_Os06g14620	GO:0004748(ribonucleoside-diphosphate reductase activity, thioredoxin disulfide as acceptor);GO:0005971(ribonucleoside-diphosphate reductase complex);GO:0009263(deoxyribonucleotide biosynthetic process)	00230(Purine metabolism);00240(Pyrimidine metabolism);00480(Glutathione metabolism)	-2.6	0.04
MSTRG.2311	LOC_Os01g47130	NA	NA	1.32	0
MSTRG.23155		NA	NA	1	0.04
MSTRG.23183		NA	NA	1.64	0
MSTRG.23204		NA	NA	1.43	0.04
MSTRG.23221	LOC_Os06g19390	GO:0003674(molecular_function);GO:0008150(biological_process);GO:0009507(chloroplast);GO:0016021(integral component of membrane)	NA	-2.12	0.03
MSTRG.2324	LOC_Os01g47370	NA	NA	1.06	0.04
MSTRG.23276		NA	NA	1.16	0.03
MSTRG.23388	LOC_Os06g23350;LOC_Os06g23360	GO:0003674(molecular_function);GO:0005634(nucleus);GO:0005730(nucleolus);GO:0005737(cytoplasm);GO:0005829(cytosol);GO:0006873(cellular ion homeostasis);GO:0006970(response to osmotic stress);GO:0009414(response to water deprivation);GO:0009737(response to abscisic acid);GO:0009793(embryo development ending in seed dormancy);GO:0009845(seed germination);GO:0010226(response to lithium ion)	NA	1.3	0.02
MSTRG.23408	LOC_Os06g23790	NA	NA	1.3	0.04
MSTRG.23415	LOC_Os06g23970	NA	NA	1.26	0.01
MSTRG.23425	LOC_Os06g24704	GO:0000062(fatty-acyl-CoA binding);GO:0003995(acyl-CoA dehydrogenase activity);GO:0005777(peroxisome);GO:0009055(electron carrier activity);GO:0033539(fatty acid beta-oxidation using acyl-CoA dehydrogenase);GO:0050660(flavin adenine dinucleotide binding);GO:0052890(oxidoreductase activity, acting on the CH-CH group of donors, with a flavin as acceptor);GO:0055088(lipid homeostasis)	01212(Fatty acid metabolism);00071(Fatty acid degradation);00592(alpha-Linolenic acid metabolism);01040(Biosynthesis of unsaturated fatty acids);04146(Peroxisome)	1.02	0.04
MSTRG.23450	LOC_Os06g24870	GO:0000812(Swr1 complex);GO:0003674(molecular_function);GO:0005634(nucleus);GO:0006338(chromatin remodeling);GO:0043486(histone exchange);GO:0043486(histone exchange)	NA	-1.35	0.03
MSTRG.23566		NA	NA	1.76	0.01
MSTRG.23610	LOC_Os06g30179	GO:0016020(membrane);GO:0016709(oxidoreductase activity, acting on paired donors, with incorporation or reduction of molecular oxygen, NAD(P)H as one donor, and incorporation of one atom of oxygen);GO:0044550(secondary metabolite biosynthetic process)	00909(Sesquiterpenoid and triterpenoid biosynthesis)	1.12	0.04
MSTRG.23636	LOC_Os06g30830	GO:0003677(DNA binding);GO:0003700(transcription factor activity, sequence-specific DNA binding);GO:0005634(nucleus);GO:0006351(transcription, DNA-templated);GO:0006355(regulation of transcription, DNA-templated);GO:0009960(endosperm development);GO:0046983(protein dimerization activity)	NA	1.09	0.04
MSTRG.23665	LOC_Os06g31800	NA	NA	1.87	0.02
MSTRG.23735	LOC_Os06g33930	GO:0004601(peroxidase activity);GO:0005886(plasma membrane);GO:0008150(biological_process)	NA	1.14	0.02
MSTRG.23741	LOC_Os06g34070	GO:0005576(extracellular region);GO:0016042(lipid catabolic process);GO:0016788(hydrolase activity, acting on ester bonds);GO:0052689(carboxylic ester hydrolase activity)	00511(Other glycan degradation)	1.34	0.02
MSTRG.23742	LOC_Os06g34120	GO:0005576(extracellular region);GO:0016042(lipid catabolic process);GO:0016788(hydrolase activity, acting on ester bonds);GO:0052689(carboxylic ester hydrolase activity)	00511(Other glycan degradation)	1.6	0.05
MSTRG.23779		NA	NA	1.51	0.05
MSTRG.23796	LOC_Os06g35910	NA	NA	1.09	0.03
MSTRG.23811	LOC_Os06g36160	GO:0000462(maturation of SSU-rRNA from tricistronic rRNA transcript (SSU-rRNA, 5.8S rRNA, LSU-rRNA));GO:0022627(cytosolic small ribosomal subunit)	03010(Ribosome)	1	0.03
MSTRG.23816	LOC_Os06g36210	GO:0003333(amino acid transmembrane transport);GO:0005886(plasma membrane);GO:0015171(amino acid transmembrane transporter activity)	NA	1.87	0.05
MSTRG.23824	LOC_Os06g36360	GO:0004652(polynucleotide adenylyltransferase activity);GO:0005634(nucleus);GO:0006378(mRNA polyadenylation);GO:0006378(mRNA polyadenylation)	03015(mRNA surveillance pathway);03015(mRNA surveillance pathway)	-1.01	0.05
MSTRG.23830	LOC_Os06g36670	GO:0004864(protein phosphatase inhibitor activity);GO:0004872(receptor activity);GO:0005634(nucleus);GO:0005737(cytoplasm);GO:0009738(abscisic acid-activated signaling pathway);GO:0010427(abscisic acid binding);GO:0080163(regulation of protein serine/threonine phosphatase activity)	04075(Plant hormone signal transduction)	2.22	0
MSTRG.23834		NA	NA	-1.71	0.05
MSTRG.23865		NA	NA	1.57	0
MSTRG.23911	LOC_Os06g38550	GO:0003674(molecular_function);GO:0005739(mitochondrion);GO:0005783(endoplasmic reticulum);GO:0008150(biological_process);GO:0016021(integral component of membrane)	NA	1.68	0.01
MSTRG.23915	LOC_Os06g38670	NA	NA	2.1	0.01
MSTRG.23931	LOC_Os06g38940	GO:0005634(nucleus);GO:0008150(biological_process);GO:0008270(zinc ion binding);GO:0008270(zinc ion binding)	03015(mRNA surveillance pathway);03015(mRNA surveillance pathway)	-3.56	0
MSTRG.23932	LOC_Os06g38960	GO:0003674(molecular_function);GO:0005886(plasma membrane);GO:0008150(biological_process);GO:0009507(chloroplast);GO:0009507(chloroplast)	NA	-1.88	0.03
MSTRG.23954	LOC_Os06g39344	GO:0003824(catalytic activity);GO:0005739(mitochondrion);GO:0005829(cytosol);GO:0016787(hydrolase activity);GO:0016836(hydro-lyase activity);GO:0016836(hydro-lyase activity)	01200(Carbon metabolism);00640(Propanoate metabolism);00280(Valine, leucine and isoleucine degradation);00410(beta-Alanine metabolism);00410(beta-Alanine metabolism)	1.06	0.04
MSTRG.23958	LOC_Os06g39470	GO:0005737(cytoplasm);GO:0016740(transferase activity);GO:0016747(transferase activity, transferring acyl groups other than amino-acyl groups)	00073(Cutin, suberine and wax biosynthesis)	2.08	0.02
MSTRG.23977	LOC_Os06g39750	GO:0005634(nucleus);GO:0006633(fatty acid biosynthetic process);GO:0009409(response to cold);GO:0009416(response to light stimulus);GO:0016021(integral component of membrane);GO:0016747(transferase activity, transferring acyl groups other than amino-acyl groups);GO:0016747(transferase activity, transferring acyl groups other than amino-acyl groups)	00062(Fatty acid elongation);00062(Fatty acid elongation)	-1.36	0.04
MSTRG.24045	LOC_Os06g40720	GO:0005509(calcium ion binding);GO:0005634(nucleus);GO:0005737(cytoplasm)	04626(Plant-pathogen interaction)	1.16	0
MSTRG.24060	LOC_Os06g41010	GO:0003677(DNA binding);GO:0005634(nucleus);GO:0008150(biological_process);GO:0008270(zinc ion binding);GO:0008270(zinc ion binding)	NA	-2.84	0.01
MSTRG.24071	LOC_Os06g41410	GO:0003674(molecular_function);GO:0008150(biological_process);GO:0016021(integral component of membrane)	NA	1.21	0
MSTRG.24094	LOC_Os06g41800	GO:0003824(catalytic activity);GO:0005575(cellular_component);GO:0009408(response to heat);GO:0009414(response to water deprivation);GO:0009737(response to abscisic acid);GO:0009809(lignin biosynthetic process);GO:0016621(cinnamoyl-CoA reductase activity);GO:0046686(response to cadmium ion);GO:0050662(coenzyme binding)	00940(Phenylpropanoid biosynthesis)	2.5	0.05
MSTRG.24098	LOC_Os06g41790	GO:0000166(nucleotide binding);GO:0003676(nucleic acid binding);GO:0003723(RNA binding);GO:0005634(nucleus);GO:0008150(biological_process)	03040(Spliceosome)	-1.24	0.05
MSTRG.24109	LOC_Os06g42000	NA	NA	1.04	0.01
MSTRG.24190	LOC_Os06g43560	NA	NA	1.26	0.01
MSTRG.24217	LOC_Os06g43790	GO:0004402(histone acetyltransferase activity);GO:0005634(nucleus);GO:0005669(transcription factor TFIID complex);GO:0045944(positive regulation of transcription from RNA polymerase II promoter)	03022(Basal transcription factors)	-1.02	0.05
MSTRG.24223	LOC_Os06g43900	GO:0003735(structural constituent of ribosome);GO:0005840(ribosome);GO:0006412(translation);GO:0009507(chloroplast)	03010(Ribosome)	1.26	0.04
MSTRG.24241	LOC_Os06g44140	GO:0016021(integral component of membrane)	NA	3.09	0.04
MSTRG.24243	LOC_Os06g44170	GO:0003824(catalytic activity);GO:0005634(nucleus);GO:0045551(cinnamyl-alcohol dehydrogenase activity);GO:0050662(coenzyme binding);GO:0050662(coenzyme binding)	00941(Flavonoid biosynthesis);00941(Flavonoid biosynthesis)	1.01	0
MSTRG.24244	LOC_Os06g44180	GO:0003824(catalytic activity);GO:0005634(nucleus);GO:0045551(cinnamyl-alcohol dehydrogenase activity);GO:0050662(coenzyme binding)	00941(Flavonoid biosynthesis)	1.17	0.03
MSTRG.24267	LOC_Os06g44620	GO:0005524(ATP binding);GO:0005634(nucleus);GO:0005737(cytoplasm);GO:0008152(metabolic process);GO:0009411(response to UV);GO:0009611(response to wounding);GO:0009620(response to fungus);GO:0009698(phenylpropanoid metabolic process);GO:0016207(4-coumarate-CoA ligase activity);GO:0016874(ligase activity);GO:0016874(ligase activity)	00360(Phenylalanine metabolism);00130(Ubiquinone and other terpenoid-quinone biosynthesis);00940(Phenylpropanoid biosynthesis);00940(Phenylpropanoid biosynthesis)	1.07	0.02
MSTRG.24317	LOC_Os06g45060	NA	NA	-4.55	0.01
MSTRG.24330	LOC_Os06g45570	NA	NA	2.06	0.03
MSTRG.24379	LOC_Os06g46284	NA	NA	1.1	0
MSTRG.24383	LOC_Os06g46310	GO:0005381(iron ion transmembrane transporter activity);GO:0005384(manganese ion transmembrane transporter activity);GO:0005886(plasma membrane);GO:0006828(manganese ion transport);GO:0006875(cellular metal ion homeostasis);GO:0009507(chloroplast);GO:0015086(cadmium ion transmembrane transporter activity);GO:0015103(inorganic anion transmembrane transporter activity);GO:0015691(cadmium ion transp…	04075(Plant hormone signal transduction);04075(Plant hormone signal transduction)	1.29	0
MSTRG.24416	LOC_Os06g46740	GO:0046658(anchored component of plasma membrane)	NA	2.05	0
MSTRG.24503	LOC_Os06g48030	GO:0004601(peroxidase activity);GO:0005576(extracellular region);GO:0006979(response to oxidative stress);GO:0020037(heme binding);GO:0042744(hydrogen peroxide catabolic process);GO:0046872(metal ion binding);GO:0055114(oxidation-reduction process);GO:0055114(oxidation-reduction process)	00940(Phenylpropanoid biosynthesis);00940(Phenylpropanoid biosynthesis)	1.15	0.04
MSTRG.24551	LOC_Os06g48750	GO:0004004(ATP-dependent RNA helicase activity);GO:0006413(translational initiation);GO:0010468(regulation of gene expression);GO:0010501(RNA secondary structure unwinding);GO:0010501(RNA secondary structure unwinding)	03013(RNA transport);03013(RNA transport)	-1.06	0.02
MSTRG.24602	LOC_Os06g49490;LOC_Os06g49500	GO:0003700(transcription factor activity, sequence-specific DNA binding);GO:0005634(nucleus);GO:0005737(cytoplasm);GO:0006355(regulation of transcription, DNA-templated);GO:0071452(cellular response to singlet oxygen)	NA	-5.75	0
MSTRG.24620	LOC_Os06g49760	GO:0004857(enzyme inhibitor activity)	00040(Pentose and glucuronate interconversions);00500(Starch and sucrose metabolism)	1.1	0.05
MSTRG.24621	LOC_Os06g49770	NA	NA	2.23	0.04
MSTRG.24635	LOC_Os06g49890	GO:0005739(mitochondrion);GO:0005774(vacuolar membrane);GO:0008150(biological_process);GO:0009507(chloroplast);GO:0046872(metal ion binding)	NA	-1.09	0.01
MSTRG.24694	LOC_Os06g50650	GO:0046658(anchored component of plasma membrane)	NA	1.01	0.01
MSTRG.24699	LOC_Os06g50706	NA	NA	-2.9	0.02
MSTRG.24702	LOC_Os06g50742	NA	NA	-2.73	0.04
MSTRG.24724	LOC_Os06g51070;LOC_Os06g51084	GO:0003677(DNA binding);GO:0003700(transcription factor activity, sequence-specific DNA binding);GO:0005634(nucleus);GO:0006351(transcription, DNA-templated);GO:0006355(regulation of transcription, DNA-templated);GO:0007275(multicellular organism development);GO:0009965(leaf morphogenesis);GO:0010200(response to chitin);GO:0045792(negative regulation of cell size);GO:0048281(inflorescence morphog…	00500(Starch and sucrose metabolism);00500(Starch and sucrose metabolism)	-1.11	0.03
MSTRG.24753	LOC_Os06g51510	GO:0005198(structural molecule activity);GO:0030125(clathrin vesicle coat);GO:0032050(clathrin heavy chain binding);GO:0072583(clathrin-mediated endocytosis);GO:0072583(clathrin-mediated endocytosis)	04144(Endocytosis);04144(Endocytosis)	1	0.01
MSTRG.24754	LOC_Os06g51520	GO:0005739(mitochondrion);GO:0008150(biological_process);GO:0016757(transferase activity, transferring glycosyl groups);GO:0016757(transferase activity, transferring glycosyl groups)	03013(RNA transport);03013(RNA transport)	1.28	0.01
MSTRG.24794	LOC_Os07g01710	GO:0001653(peptide receptor activity);GO:0004674(protein serine/threonine kinase activity);GO:0005524(ATP binding);GO:0005886(plasma membrane);GO:0006468(protein phosphorylation);GO:0007169(transmembrane receptor protein tyrosine kinase signaling pathway);GO:0009507(chloroplast);GO:0009611(response to wounding);GO:0016021(integral component of membrane)	04075(Plant hormone signal transduction)	-3.06	0.04
MSTRG.24815	LOC_Os07g01990	NA	NA	1.14	0.03
MSTRG.2482	LOC_Os01g49370	NA	NA	3.61	0
MSTRG.24864	LOC_Os07g03070	GO:0005634(nucleus);GO:0008150(biological_process)	NA	-1.08	0.04
MSTRG.24868	LOC_Os07g03130	GO:0003674(molecular_function);GO:0005515(protein binding);GO:0005739(mitochondrion);GO:0009536(plastid);GO:0031359(integral component of chloroplast outer membrane);GO:0043572(plastid fission)	NA	1.87	0.03
MSTRG.24917	LOC_Os07g04350	NA	NA	2.03	0.04
MSTRG.24929		NA	NA	1.21	0
MSTRG.24933	LOC_Os07g04890	NA	NA	1.48	0.04
MSTRG.24964	LOC_Os07g05580	GO:0003735(structural constituent of ribosome);GO:0022627(cytosolic small ribosomal subunit)	03010(Ribosome)	1.15	0.02
MSTRG.24980	LOC_Os07g05940	GO:0009507(chloroplast);GO:0009570(chloroplast stroma);GO:0009688(abscisic acid biosynthetic process);GO:0010162(seed dormancy process);GO:0045549(9-cis-epoxycarotenoid dioxygenase activity);GO:0046872(metal ion binding);GO:0055114(oxidation-reduction process)	00906(Carotenoid biosynthesis)	1.23	0.01
MSTRG.25024	LOC_Os07g06830	GO:0005634(nucleus);GO:0008152(metabolic process);GO:0052689(carboxylic ester hydrolase activity)	04075(Plant hormone signal transduction)	-4.85	0
MSTRG.25063	LOC_Os07g07410	GO:0051213(dioxygenase activity);GO:0051213(dioxygenase activity)	00941(Flavonoid biosynthesis);00941(Flavonoid biosynthesis)	1.9	0.01
MSTRG.25073	LOC_Os07g07540	GO:0009416(response to light stimulus);GO:0009507(chloroplast);GO:0009534(chloroplast thylakoid);GO:0009535(chloroplast thylakoid membrane);GO:0009570(chloroplast stroma);GO:0009575(chromoplast stroma);GO:0009579(thylakoid);GO:0009611(response to wounding);GO:0009941(chloroplast envelope);GO:0015979(photosynthesis)	NA	2.11	0.01
MSTRG.25102	LOC_Os07g07890	NA	NA	-3.46	0
MSTRG.25109	LOC_Os07g07974	GO:0003700(transcription factor activity, sequence-specific DNA binding);GO:0005634(nucleus);GO:0009934(regulation of meristem structural organization);GO:0046872(metal ion binding);GO:0048444(floral organ morphogenesis);GO:0051302(regulation of cell division)	NA	1.61	0.04
MSTRG.25110	LOC_Os07g08030	GO:0004751(ribose-5-phosphate isomerase activity);GO:0009052(pentose-phosphate shunt, non-oxidative branch);GO:0009507(chloroplast);GO:0009535(chloroplast thylakoid membrane);GO:0009570(chloroplast stroma);GO:0009579(thylakoid);GO:0009735(response to cytokinin);GO:0009941(chloroplast envelope);GO:0019253(reductive pentose-phosphate cycle);GO:0042742(defense response to bacterium)	01200(Carbon metabolism);01230(Biosynthesis of amino acids);00030(Pentose phosphate pathway);00710(Carbon fixation in photosynthetic organisms)	1.24	0.04
MSTRG.25139	LOC_Os07g08460	GO:0009733(response to auxin);GO:0009733(response to auxin)	04075(Plant hormone signal transduction);04075(Plant hormone signal transduction)	1.28	0.05
MSTRG.25147	LOC_Os07g08729	GO:0000723(telomere maintenance);GO:0000784(nuclear chromosome, telomeric region);GO:0003684(damaged DNA binding);GO:0003690(double-stranded DNA binding);GO:0004003(ATP-dependent DNA helicase activity);GO:0005515(protein binding);GO:0006281(DNA repair);GO:0006303(double-strand break repair via nonhomologous end joining);GO:0006310(DNA recombination);GO:0032508(DNA duplex unwinding);GO:0042162(tel…	03450(Non-homologous end-joining)	1.04	0.03
MSTRG.25196	LOC_Os07g09680	GO:0006904(vesicle docking involved in exocytosis);GO:0009306(protein secretion);GO:0009306(protein secretion)	04144(Endocytosis);04144(Endocytosis)	1.91	0.04
MSTRG.25228	LOC_Os07g10420	GO:0003674(molecular_function);GO:0005634(nucleus);GO:0008150(biological_process);GO:0016021(integral component of membrane);GO:0016021(integral component of membrane)	NA	-1	0.02
MSTRG.25286	LOC_Os07g11310	NA	NA	10.64	0
MSTRG.25293	LOC_Os07g11910	NA	NA	1.53	0.04
MSTRG.25299	LOC_Os07g12090	GO:0004867(serine-type endopeptidase inhibitor activity);GO:0005622(intracellular);GO:0006952(defense response)	NA	3.15	0.04
MSTRG.25302	LOC_Os07g12150	GO:0000036(ACP phosphopantetheine attachment site binding involved in fatty acid biosynthetic process);GO:0005739(mitochondrion);GO:0005759(mitochondrial matrix);GO:0006633(fatty acid biosynthetic process);GO:0055114(oxidation-reduction process);GO:0070469(respiratory chain)	00190(Oxidative phosphorylation)	2.13	0.01
MSTRG.25365	LOC_Os07g13490	NA	NA	2.1	0.05
MSTRG.25378	LOC_Os07g13634	GO:0009813(flavonoid biosynthetic process);GO:0043231(intracellular membrane-bounded organelle);GO:0052696(flavonoid glucuronidation);GO:0080043(quercetin 3-O-glucosyltransferase activity);GO:0080044(quercetin 7-O-glucosyltransferase activity)	00402(Benzoxazinoid biosynthesis)	-2.19	0
MSTRG.25396	LOC_Os07g14270	GO:0005509(calcium ion binding);GO:0005788(endoplasmic reticulum lumen);GO:0007275(multicellular organism development);GO:0051082(unfolded protein binding);GO:0051082(unfolded protein binding)	04141(Protein processing in endoplasmic reticulum);04145(Phagosome);04145(Phagosome)	1.41	0.04
MSTRG.25517	LOC_Os07g19060	GO:0005215(transporter activity);GO:0005794(Golgi apparatus);GO:0009737(response to abscisic acid);GO:0048868(pollen tube development);GO:0048868(pollen tube development)	NA	1.75	0.01
MSTRG.25530	LOC_Os07g19470	GO:0005515(protein binding);GO:0005634(nucleus);GO:0005681(spliceosomal complex);GO:0006397(mRNA processing);GO:0008380(RNA splicing);GO:0009507(chloroplast);GO:0016607(nuclear speck);GO:0016607(nuclear speck)	NA	1.31	0.03
MSTRG.25540	LOC_Os07g20260	NA	NA	1.25	0.02
MSTRG.25548	LOC_Os07g20340	GO:0005737(cytoplasm);GO:0030001(metal ion transport);GO:0046914(transition metal ion binding);GO:0046916(cellular transition metal ion homeostasis)	NA	2.64	0.04
MSTRG.25564		NA	NA	2.93	0.01
MSTRG.2558	LOC_Os01g50616	GO:0000139(Golgi membrane);GO:0005215(transporter activity);GO:0005622(intracellular);GO:0005794(Golgi apparatus);GO:0005886(plasma membrane);GO:0006810(transport);GO:0008526(phosphatidylinositol transporter activity);GO:0015031(protein transport);GO:0016021(integral component of membrane);GO:0016021(integral component of membrane)	00970(Aminoacyl-tRNA biosynthesis);00970(Aminoacyl-tRNA biosynthesis)	1.17	0.02
MSTRG.25640	LOC_Os07g24000	NA	NA	2.18	0
MSTRG.25695	LOC_Os07g25800	NA	NA	2.59	0.03
MSTRG.25751	LOC_Os07g27430	GO:0003674(molecular_function);GO:0005634(nucleus);GO:0008150(biological_process);GO:0016021(integral component of membrane)	NA	1.86	0.02
MSTRG.25758	LOC_Os07g27490	GO:0005575(cellular_component);GO:0008150(biological_process);GO:0008536(Ran GTPase binding);GO:0008536(Ran GTPase binding)	04120(Ubiquitin mediated proteolysis);04120(Ubiquitin mediated proteolysis)	1.26	0.02
MSTRG.25894	LOC_Os07g31000	NA	NA	1.66	0
MSTRG.25978	LOC_Os07g32570	GO:0000103(sulfate assimilation);GO:0004604(phosphoadenylyl-sulfate reductase (thioredoxin) activity);GO:0009507(chloroplast);GO:0009534(chloroplast thylakoid);GO:0009570(chloroplast stroma);GO:0009973(adenylyl-sulfate reductase activity);GO:0016671(oxidoreductase activity, acting on a sulfur group of donors, disulfide as acceptor);GO:0019344(cysteine biosynthetic process);GO:0019379(sulfate assi…	00920(Sulfur metabolism);00920(Sulfur metabolism)	-3.05	0.04
MSTRG.25981	LOC_Os07g32620;LOC_Os07g32630	GO:0009813(flavonoid biosynthetic process);GO:0043231(intracellular membrane-bounded organelle);GO:0052696(flavonoid glucuronidation);GO:0080043(quercetin 3-O-glucosyltransferase activity);GO:0080044(quercetin 7-O-glucosyltransferase activity);GO:0080044(quercetin 7-O-glucosyltransferase activity)	00942(Anthocyanin biosynthesis);00940(Phenylpropanoid biosynthesis)	1.16	0.01
MSTRG.26069	LOC_Os07g34620	NA	NA	1.54	0.05
MSTRG.2610	LOC_Os01g51530	GO:0005737(cytoplasm);GO:0008757(S-adenosylmethionine-dependent methyltransferase activity);GO:0032259(methylation)	NA	1.21	0.04
MSTRG.26116	LOC_Os07g36080	GO:0009536(plastid);GO:0009536(plastid)	00195(Photosynthesis);00195(Photosynthesis)	2.34	0.04
MSTRG.26130		NA	NA	1.24	0.04
MSTRG.26144	LOC_Os07g36450	GO:0005739(mitochondrion);GO:0008150(biological_process);GO:0008270(zinc ion binding);GO:0009507(chloroplast)	00520(Amino sugar and nucleotide sugar metabolism)	-4.44	0
MSTRG.26151	LOC_Os07g36544	GO:0004674(protein serine/threonine kinase activity);GO:0005886(plasma membrane);GO:0006468(protein phosphorylation);GO:0006952(defense response);GO:0009506(plasmodesma);GO:0009506(plasmodesma)	00520(Amino sugar and nucleotide sugar metabolism);00520(Amino sugar and nucleotide sugar metabolism)	1.71	0.05
MSTRG.2616	LOC_Os01g51480	NA	NA	1.3	0.01
MSTRG.26256	LOC_Os07g38290	GO:0046658(anchored component of plasma membrane)	NA	-1.07	0.05
MSTRG.26269	LOC_Os07g38440	GO:0005507(copper ion binding);GO:0005576(extracellular region);GO:0008131(primary amine oxidase activity);GO:0048038(quinone binding);GO:0055114(oxidation-reduction process)	00260(Glycine, serine and threonine metabolism);00350(Tyrosine metabolism);00360(Phenylalanine metabolism);00410(beta-Alanine metabolism);00950(Isoquinoline alkaloid biosynthesis);00960(Tropane, piperidine and pyridine alkaloid biosynthesis)	1.19	0.02
MSTRG.26287	LOC_Os07g38730	GO:0005200(structural constituent of cytoskeleton);GO:0005618(cell wall);GO:0005737(cytoplasm);GO:0005829(cytosol);GO:0005886(plasma membrane);GO:0009506(plasmodesma);GO:0045298(tubulin complex);GO:0048046(apoplast);GO:0071258(cellular response to gravity)	04145(Phagosome)	1.67	0.04
MSTRG.2636	LOC_Os01g51880	NA	NA	1.2	0.02
MSTRG.26370		NA	NA	1.1	0.02
MSTRG.26381	LOC_Os07g40000	GO:0005634(nucleus);GO:0006807(nitrogen compound metabolic process);GO:0060776(simple leaf morphogenesis)	NA	2.16	0.04
MSTRG.26406	LOC_Os07g40340	NA	NA	2	0.03
MSTRG.26452	LOC_Os07g41090	GO:0004402(histone acetyltransferase activity);GO:0004407(histone deacetylase activity);GO:0005634(nucleus);GO:0005737(cytoplasm);GO:0006338(chromatin remodeling);GO:0006351(transcription, DNA-templated);GO:0006355(regulation of transcription, DNA-templated);GO:0010053(root epidermal cell differentiation);GO:0016575(histone deacetylation);GO:0032041(NAD-dependent histone deacetylase activity (H3-…	NA	1.08	0.05
MSTRG.26471	LOC_Os07g41300	GO:0009536(plastid)	00190(Oxidative phosphorylation)	1.11	0.04
MSTRG.26487	LOC_Os07g41550	NA	NA	1.72	0.03
MSTRG.26490	LOC_Os07g41580	GO:0003700(transcription factor activity, sequence-specific DNA binding);GO:0005634(nucleus);GO:0006351(transcription, DNA-templated);GO:0006355(regulation of transcription, DNA-templated);GO:0043565(sequence-specific DNA binding);GO:0046982(protein heterodimerization activity)	00230(Purine metabolism);00240(Pyrimidine metabolism);03030(DNA replication);03410(Base excision repair);03420(Nucleotide excision repair)	1.65	0.03
MSTRG.26620	LOC_Os07g43310	GO:0003735(structural constituent of ribosome);GO:0006412(translation)	03010(Ribosome)	-2.27	0.03
MSTRG.26640	LOC_Os07g43740	GO:0000209(protein polyubiquitination);GO:0042787(protein ubiquitination involved in ubiquitin-dependent protein catabolic process);GO:0043161(proteasome-mediated ubiquitin-dependent protein catabolic process);GO:0061630(ubiquitin protein ligase activity)	NA	1.15	0.02
MSTRG.26655	LOC_Os07g43940	GO:0004553(hydrolase activity, hydrolyzing O-glycosyl compounds);GO:0030247(polysaccharide binding);GO:0046658(anchored component of plasma membrane);GO:0046658(anchored component of plasma membrane)	00500(Starch and sucrose metabolism);00500(Starch and sucrose metabolism)	1.9	0.05
MSTRG.26674	LOC_Os07g44180	GO:0005886(plasma membrane);GO:0009409(response to cold);GO:0009414(response to water deprivation);GO:0009651(response to salt stress);GO:0009737(response to abscisic acid)	NA	2.62	0.05
MSTRG.26681	LOC_Os07g44310	GO:0005737(cytoplasm);GO:0006457(protein folding);GO:0016021(integral component of membrane);GO:0016021(integral component of membrane)	04141(Protein processing in endoplasmic reticulum);04141(Protein processing in endoplasmic reticulum)	1.01	0.01
MSTRG.26690	LOC_Os07g44430	GO:0005634(nucleus);GO:0005737(cytoplasm);GO:0008379(thioredoxin peroxidase activity);GO:0009269(response to desiccation);GO:0010231(maintenance of seed dormancy);GO:0016209(antioxidant activity);GO:0055114(oxidation-reduction process)	00940(Phenylpropanoid biosynthesis)	1.5	0.01
MSTRG.26733	LOC_Os07g45090	GO:0003954(NADH dehydrogenase activity);GO:0009060(aerobic respiration);GO:0010181(FMN binding);GO:0051287(NAD binding);GO:0051539(4 iron, 4 sulfur cluster binding)	00190(Oxidative phosphorylation)	-3.91	0
MSTRG.26752	LOC_Os07g45320;LOC_Os07g45310	GO:0003674(molecular_function);GO:0005737(cytoplasm);GO:0008150(biological_process);GO:0005739(mitochondrion);GO:0005774(vacuolar membrane);GO:0016021(integral component of membrane)	01200(Carbon metabolism);00020(Citrate cycle (TCA cycle));00190(Oxidative phosphorylation)	1.56	0.01
MSTRG.26853	LOC_Os07g46640	GO:0003975(UDP-N-acetylglucosamine-dolichyl-phosphate N-acetylglucosaminephosphotransferase activity);GO:0005789(endoplasmic reticulum membrane);GO:0006047(UDP-N-acetylglucosamine metabolic process);GO:0006487(protein N-linked glycosylation);GO:0019348(dolichol metabolic process);GO:0019348(dolichol metabolic process)	00510(N-Glycan biosynthesis);00510(N-Glycan biosynthesis)	1.01	0.02
MSTRG.26960	LOC_Os07g47940	NA	NA	1.46	0.04
MSTRG.26976	LOC_Os07g48130	GO:0005886(plasma membrane);GO:0015079(potassium ion transmembrane transporter activity);GO:0015079(potassium ion transmembrane transporter activity)	NA	-1.07	0.03
MSTRG.2700	LOC_Os01g52760	GO:0003674(molecular_function);GO:0008150(biological_process);GO:0009507(chloroplast)	NA	1.35	0.02
MSTRG.27018	LOC_Os07g48710	NA	NA	2.15	0.02
MSTRG.27036	LOC_Os07g48920	NA	NA	1.78	0.03
MSTRG.27144	LOC_Os08g01770	GO:0004017(adenylate kinase activity);GO:0005524(ATP binding);GO:0009507(chloroplast);GO:0009570(chloroplast stroma);GO:2000505(regulation of energy homeostasis);GO:2000505(regulation of energy homeostasis)	00230(Purine metabolism);00230(Purine metabolism)	-1.41	0.02
MSTRG.27240	LOC_Os08g03440	GO:0000902(cell morphogenesis);GO:0003779(actin binding);GO:0005200(structural constituent of cytoskeleton);GO:0005524(ATP binding);GO:0005737(cytoplasm);GO:0005829(cytosol);GO:0005885(Arp2/3 protein complex);GO:0007015(actin filament organization);GO:0007275(multicellular organism development);GO:0009825(multidimensional cell growth);GO:0010090(trichome morphogenesis)	04145(Phagosome)	-1.17	0.03
MSTRG.27258		NA	NA	1.31	0.01
MSTRG.27267	LOC_Os08g03990	NA	NA	-1.19	0.02
MSTRG.27294	LOC_Os08g04470	GO:0005634(nucleus);GO:0005737(cytoplasm)	04140(Regulation of autophagy)	-1	0.05
MSTRG.27300	LOC_Os08g04780	GO:0003677(DNA binding);GO:0005739(mitochondrion);GO:0006351(transcription, DNA-templated);GO:0006355(regulation of transcription, DNA-templated);GO:0008131(primary amine oxidase activity);GO:0016491(oxidoreductase activity);GO:0051568(histone H3-K4 methylation);GO:0055114(oxidation-reduction process)	00330(Arginine and proline metabolism);00410(beta-Alanine metabolism)	1.06	0.04
MSTRG.2735	LOC_Os01g53255	NA	NA	-2.08	0.02
MSTRG.27351		NA	NA	1.04	0.01
MSTRG.2736	LOC_Os01g53250	GO:0003958(NADPH-hemoprotein reductase activity);GO:0005506(iron ion binding);GO:0005515(protein binding);GO:0005634(nucleus);GO:0005737(cytoplasm);GO:0009793(embryo development ending in seed dormancy);GO:0010181(FMN binding);GO:0016226(iron-sulfur cluster assembly);GO:0016491(oxidoreductase activity);GO:0016651(oxidoreductase activity, acting on NAD(P)H);GO:0050660(flavin adenine dinucleotide b…	00920(Sulfur metabolism)	-1.35	0.05
MSTRG.27415		NA	NA	1.11	0.01
MSTRG.2751	LOC_Os01g53550	NA	NA	-1.79	0
MSTRG.27552	LOC_Os08g09940	GO:0003924(GTPase activity);GO:0005515(protein binding);GO:0005829(cytosol);GO:0009651(response to salt stress);GO:1901001(negative regulation of response to salt stress)	NA	1.09	0
MSTRG.2757	LOC_Os01g53650	GO:0005634(nucleus);GO:0008270(zinc ion binding);GO:0009867(jasmonic acid mediated signaling pathway);GO:0010150(leaf senescence)	NA	-4.37	0
MSTRG.27572	LOC_Os08g10450	GO:0005337(nucleoside transmembrane transporter activity);GO:0005774(vacuolar membrane);GO:0010174(nucleoside transmembrane transporter activity, against a concentration gradient);GO:0016021(integral component of membrane)	NA	1.54	0
MSTRG.27636	LOC_Os08g12950	NA	NA	1.7	0.04
MSTRG.27708	LOC_Os08g14600	NA	NA	1.24	0.01
MSTRG.27744	LOC_Os08g15230	GO:0005524(ATP binding);GO:0005737(cytoplasm);GO:0006351(transcription, DNA-templated);GO:0006355(regulation of transcription, DNA-templated);GO:0009845(seed germination);GO:0016787(hydrolase activity);GO:0019538(protein metabolic process);GO:0080167(response to karrikin);GO:0090351(seedling development);GO:1902347(response to strigolactone)	NA	-1.6	0.05
MSTRG.278	LOC_Os01g04630	GO:0000287(magnesium ion binding);GO:0006518(peptide metabolic process);GO:0016854(racemase and epimerase activity)	NA	1.01	0.01
MSTRG.27836	LOC_Os08g17680	GO:0000032(cell wall mannoprotein biosynthetic process);GO:0004169(dolichyl-phosphate-mannose-protein mannosyltransferase activity);GO:0007275(multicellular organism development);GO:0031502(dolichyl-phosphate-mannose-protein mannosyltransferase complex);GO:0044845(chain elongation of O-linked mannose residue);GO:1900101(regulation of endoplasmic reticulum unfolded protein response)	NA	1.62	0.04
MSTRG.27844	LOC_Os08g18044	GO:0005515(protein binding);GO:0005576(extracellular region);GO:0005773(vacuole);GO:0005794(Golgi apparatus);GO:0005886(plasma membrane);GO:0009506(plasmodesma);GO:0009705(plant-type vacuole membrane);GO:0016020(membrane);GO:0016021(integral component of membrane);GO:0043621(protein self-association);GO:0046786(viral replication complex formation and maintenance);GO:0046786(viral replication comp…	NA	1.18	0.01
MSTRG.27857		NA	NA	1.59	0.01
MSTRG.27878	LOC_Os08g19374	GO:0008270(zinc ion binding);GO:0046872(metal ion binding);GO:0046872(metal ion binding)	NA	1.08	0.03
MSTRG.27889		NA	NA	1.11	0.03
MSTRG.27894	LOC_Os08g19850	GO:0003723(RNA binding);GO:0004829(threonine-tRNA ligase activity);GO:0005737(cytoplasm);GO:0006435(threonyl-tRNA aminoacylation)	00970(Aminoacyl-tRNA biosynthesis)	1.04	0.01
MSTRG.2791	LOC_Os01g54040	NA	NA	1.38	0
MSTRG.27975	LOC_Os08g23150	GO:0000162(tryptophan biosynthetic process);GO:0004425(indole-3-glycerol-phosphate synthase activity);GO:0004640(phosphoribosylanthranilate isomerase activity)	01230(Biosynthesis of amino acids);00400(Phenylalanine, tyrosine and tryptophan biosynthesis)	1.53	0.01
MSTRG.28010	LOC_Os08g23810	GO:0004318(enoyl-[acyl-carrier-protein] reductase (NADH) activity);GO:0005507(copper ion binding);GO:0005835(fatty acid synthase complex);GO:0006633(fatty acid biosynthetic process);GO:0009507(chloroplast);GO:0009570(chloroplast stroma);GO:0009579(thylakoid);GO:0009941(chloroplast envelope);GO:0016491(oxidoreductase activity);GO:0016631(enoyl-[acyl-carrier-protein] reductase activity);GO:0055114(…	01212(Fatty acid metabolism);00061(Fatty acid biosynthesis);00780(Biotin metabolism);00780(Biotin metabolism)	1.51	0.04
MSTRG.28031		NA	NA	1.18	0.04
MSTRG.28049	LOC_Os08g25140	GO:0005634(nucleus);GO:0005829(cytosol);GO:0009507(chloroplast);GO:0009636(response to toxic substance);GO:0019478(D-amino acid catabolic process);GO:0046872(metal ion binding);GO:0051499(D-aminoacyl-tRNA deacylase activity)	NA	1.52	0.01
MSTRG.28068	LOC_Os08g25734	GO:0005982(starch metabolic process);GO:0005982(starch metabolic process)	00500(Starch and sucrose metabolism);00520(Amino sugar and nucleotide sugar metabolism);00520(Amino sugar and nucleotide sugar metabolism)	-1.33	0.02
MSTRG.28082	LOC_Os08g26870	GO:0004518(nuclease activity);GO:0005634(nucleus);GO:0009611(response to wounding);GO:0009611(response to wounding)	NA	1.22	0.05
MSTRG.28123	LOC_Os08g28230	GO:0005759(mitochondrial matrix);GO:0006790(sulfur compound metabolic process);GO:0008198(ferrous iron binding);GO:0016226(iron-sulfur cluster assembly);GO:0051537(2 iron, 2 sulfur cluster binding);GO:0051539(4 iron, 4 sulfur cluster binding);GO:0097428(protein maturation by iron-sulfur cluster transfer)	NA	1.15	0.04
MSTRG.2815	LOC_Os01g54430	GO:0032578(aleurone grain membrane);GO:0046658(anchored component of plasma membrane)	NA	2.51	0.02
MSTRG.28167	LOC_Os08g29600	GO:0003674(molecular_function);GO:0005737(cytoplasm);GO:0008150(biological_process)	NA	1.23	0.01
MSTRG.28224	LOC_Os08g30820	GO:0003729(mRNA binding);GO:0005515(protein binding);GO:0005634(nucleus);GO:0005849(mRNA cleavage factor complex);GO:0006378(mRNA polyadenylation);GO:0016787(hydrolase activity);GO:0046872(metal ion binding)	03015(mRNA surveillance pathway)	1.58	0.04
MSTRG.28234		NA	NA	1.76	0.02
MSTRG.28266	LOC_Os08g31850	GO:0003674(molecular_function);GO:0005575(cellular_component);GO:0008150(biological_process)	NA	1.78	0.02
MSTRG.28274	LOC_Os08g31970	GO:0003674(molecular_function);GO:0005576(extracellular region);GO:0008150(biological_process);GO:0016021(integral component of membrane);GO:0016021(integral component of membrane)	NA	1.03	0.02
MSTRG.28289	LOC_Os08g32360	NA	NA	1.19	0.04
MSTRG.28332	LOC_Os08g33140	GO:0005737(cytoplasm)	NA	1.06	0.01
MSTRG.28358	LOC_Os08g33440	GO:0004742(dihydrolipoyllysine-residue acetyltransferase activity);GO:0005739(mitochondrion);GO:0005829(cytosol);GO:0006086(acetyl-CoA biosynthetic process from pyruvate);GO:0006096(glycolytic process);GO:0009507(chloroplast);GO:0009534(chloroplast thylakoid);GO:0009570(chloroplast stroma);GO:0009941(chloroplast envelope);GO:0016020(membrane);GO:0022626(cytosolic ribosome)	01200(Carbon metabolism);00010(Glycolysis / Gluconeogenesis);00020(Citrate cycle (TCA cycle));00620(Pyruvate metabolism)	1.31	0.02
MSTRG.2838	LOC_Os01g54620	GO:0009834(plant-type secondary cell wall biogenesis)	00500(Starch and sucrose metabolism);00520(Amino sugar and nucleotide sugar metabolism)	-2.06	0.02
MSTRG.28392	LOC_Os08g34070	GO:0000151(ubiquitin ligase complex);GO:0031624(ubiquitin conjugating enzyme binding);GO:0032182(ubiquitin-like protein binding);GO:0045116(protein neddylation);GO:0051443(positive regulation of ubiquitin-protein transferase activity);GO:0097602(cullin family protein binding);GO:0097602(cullin family protein binding)	NA	1.57	0
MSTRG.28445	LOC_Os08g34879	NA	NA	1.01	0.01
MSTRG.28446	LOC_Os08g34890	NA	NA	1.06	0.04
MSTRG.28459	LOC_Os08g35220	GO:0004672(protein kinase activity);GO:0004693(cyclin-dependent protein serine/threonine kinase activity);GO:0005515(protein binding);GO:0005524(ATP binding);GO:0005634(nucleus);GO:0005829(cytosol);GO:0006397(mRNA processing);GO:0006468(protein phosphorylation);GO:0008353(RNA polymerase II carboxy-terminal domain kinase activity);GO:0009615(response to virus);GO:0009908(flower development);GO:001…	03022(Basal transcription factors);03420(Nucleotide excision repair);03420(Nucleotide excision repair)	1.15	0
MSTRG.28477	LOC_Os08g35860	NA	NA	1.37	0.03
MSTRG.28507		NA	NA	1.06	0.02
MSTRG.28508	LOC_Os08g36590	GO:0008168(methyltransferase activity);GO:0009507(chloroplast);GO:0016021(integral component of membrane);GO:0016301(kinase activity);GO:0016310(phosphorylation);GO:0032259(methylation)	NA	1.21	0.03
MSTRG.28527	LOC_Os08g37040	GO:0005634(nucleus);GO:0008152(metabolic process);GO:0052689(carboxylic ester hydrolase activity)	00943(Isoflavonoid biosynthesis)	-2.16	0.03
MSTRG.28529	LOC_Os08g37060	GO:0009717(isoflavonoid biosynthetic process);GO:0033987(2-hydroxyisoflavanone dehydratase activity);GO:0046287(isoflavonoid metabolic process);GO:0052689(carboxylic ester hydrolase activity)	00943(Isoflavonoid biosynthesis)	2.28	0.03
MSTRG.28555	LOC_Os08g37380	GO:0004347(glucose-6-phosphate isomerase activity);GO:0005829(cytosol);GO:0005982(starch metabolic process);GO:0006094(gluconeogenesis);GO:0006096(glycolytic process);GO:0009507(chloroplast);GO:0009536(plastid);GO:0009570(chloroplast stroma);GO:0009911(positive regulation of flower development);GO:0009941(chloroplast envelope)	01200(Carbon metabolism);00010(Glycolysis / Gluconeogenesis);00030(Pentose phosphate pathway);00500(Starch and sucrose metabolism);00520(Amino sugar and nucleotide sugar metabolism)	-1.02	0.01
MSTRG.28561	LOC_Os08g37490	GO:0005737(cytoplasm);GO:0005773(vacuole);GO:0005774(vacuolar membrane);GO:0005794(Golgi apparatus);GO:0005829(cytosol);GO:0005886(plasma membrane);GO:0009742(brassinosteroid mediated signaling pathway);GO:0019904(protein domain specific binding);GO:0045309(protein phosphorylated amino acid binding)	NA	1.57	0.01
MSTRG.2865	LOC_Os01g55050	GO:0003674(molecular_function);GO:0005634(nucleus);GO:0008150(biological_process);GO:0008150(biological_process)	00380(Tryptophan metabolism);00380(Tryptophan metabolism)	-2.02	0.05
MSTRG.28664	LOC_Os08g38990	GO:0003700(transcription factor activity, sequence-specific DNA binding);GO:0005634(nucleus);GO:0006351(transcription, DNA-templated);GO:0006355(regulation of transcription, DNA-templated);GO:0009555(pollen development);GO:0009942(longitudinal axis specification);GO:0030010(establishment of cell polarity);GO:0043565(sequence-specific DNA binding);GO:0043565(sequence-specific DNA binding)	04626(Plant-pathogen interaction);04626(Plant-pathogen interaction)	-1.01	0.04
MSTRG.28689	LOC_Os08g39450	GO:0003677(DNA binding);GO:0004842(ubiquitin-protein transferase activity);GO:0005634(nucleus);GO:0008270(zinc ion binding);GO:0009414(response to water deprivation);GO:0016567(protein ubiquitination);GO:0051865(protein autoubiquitination)	NA	-3.48	0
MSTRG.28773	LOC_Os08g40630	GO:0003690(double-stranded DNA binding);GO:0005739(mitochondrion);GO:0006355(regulation of transcription, DNA-templated);GO:0009536(plastid)	NA	1.12	0
MSTRG.28776	LOC_Os08g40680	GO:0004568(chitinase activity);GO:0005576(extracellular region);GO:0006032(chitin catabolic process);GO:0008061(chitin binding)	00520(Amino sugar and nucleotide sugar metabolism)	-3.97	0.01
MSTRG.28847	LOC_Os08g41790	GO:0004849(uridine kinase activity);GO:0005829(cytosol);GO:0006206(pyrimidine nucleobase metabolic process);GO:0009507(chloroplast);GO:0043097(pyrimidine nucleoside salvage)	00240(Pyrimidine metabolism)	1.49	0.04
MSTRG.28932	LOC_Os08g43170	GO:0003985(acetyl-CoA C-acetyltransferase activity);GO:0004421(hydroxymethylglutaryl-CoA synthase activity);GO:0005739(mitochondrion);GO:0005829(cytosol);GO:0009506(plasmodesma);GO:0016126(sterol biosynthetic process);GO:0019287(isopentenyl diphosphate biosynthetic process, mevalonate pathway)	00650(Butanoate metabolism);00072(Synthesis and degradation of ketone bodies);00280(Valine, leucine and isoleucine degradation);00900(Terpenoid backbone biosynthesis)	1.11	0
MSTRG.28965	LOC_Os08g43550	GO:0003677(DNA binding);GO:0003700(transcription factor activity, sequence-specific DNA binding);GO:0005515(protein binding);GO:0005634(nucleus);GO:0006351(transcription, DNA-templated);GO:0009751(response to salicylic acid);GO:0009753(response to jasmonic acid);GO:0010224(response to UV-B);GO:0045892(negative regulation of transcription, DNA-templated);GO:1903086(negative regulation of sinapate …	00190(Oxidative phosphorylation);00860(Porphyrin and chlorophyll metabolism)	-4.13	0.01
MSTRG.29020	LOC_Os08g44210	GO:0004150(dihydroneopterin aldolase activity);GO:0005829(cytosol);GO:0006760(folic acid-containing compound metabolic process);GO:0046654(tetrahydrofolate biosynthetic process);GO:0046656(folic acid biosynthetic process)	00790(Folate biosynthesis)	-1.49	0.05
MSTRG.29056	LOC_Os08g44640	NA	NA	2.29	0.04
MSTRG.29070	LOC_Os08g44810	GO:0005737(cytoplasm);GO:0005739(mitochondrion);GO:0005975(carbohydrate metabolic process);GO:0006099(tricarboxylic acid cycle);GO:0006108(malate metabolic process);GO:0008746(NAD(P)+ transhydrogenase activity);GO:0009507(chloroplast);GO:0009570(chloroplast stroma);GO:0009579(thylakoid);GO:0009941(chloroplast envelope);GO:0016615(malate dehydrogenase activity);GO:0030060(L-malate dehydrogenase ac…	01200(Carbon metabolism);00620(Pyruvate metabolism);00710(Carbon fixation in photosynthetic organisms)	1.28	0.03
MSTRG.29166	LOC_Os09g02700	GO:0000166(nucleotide binding);GO:0003723(RNA binding);GO:0003743(translation initiation factor activity);GO:0005515(protein binding);GO:0005634(nucleus);GO:0005737(cytoplasm);GO:0005829(cytosol);GO:0006417(regulation of translation);GO:0016032(viral process);GO:0046686(response to cadmium ion)	03013(RNA transport);03015(mRNA surveillance pathway);03018(RNA degradation)	1.16	0.01
MSTRG.29178	LOC_Os09g02810	GO:0005634(nucleus)	NA	-1.25	0.01
MSTRG.29204	LOC_Os09g03690	NA	NA	2.18	0
MSTRG.29210		NA	NA	1.48	0.02
MSTRG.29303	LOC_Os09g07614	NA	NA	1.61	0.04
MSTRG.2931	LOC_Os01g55770	NA	NA	1.47	0
MSTRG.29327	LOC_Os09g08280	NA	NA	-6.42	0
MSTRG.29421	LOC_Os09g10960	GO:0001104(RNA polymerase II transcription cofactor activity);GO:0016592(mediator complex);GO:0070847(core mediator complex)	NA	-1.29	0.01
MSTRG.29460	LOC_Os09g12570	GO:0005634(nucleus);GO:0005737(cytoplasm);GO:0006301(postreplication repair);GO:0031625(ubiquitin protein ligase binding);GO:0061630(ubiquitin protein ligase activity);GO:0070534(protein K63-linked ubiquitination)	NA	1.09	0.02
MSTRG.29524	LOC_Os09g14660	NA	NA	1.03	0
MSTRG.29532		NA	NA	1.1	0.04
MSTRG.29550	LOC_Os09g15480	GO:0003674(molecular_function);GO:0008150(biological_process)	NA	1.59	0.02
MSTRG.29567	LOC_Os09g15660	NA	NA	1.06	0.03
MSTRG.29706	LOC_Os09g20480	GO:0005351(sugar:proton symporter activity);GO:0005739(mitochondrion);GO:0009567(double fertilization forming a zygote and endosperm);GO:0015144(carbohydrate transmembrane transporter activity);GO:0016020(membrane);GO:0016021(integral component of membrane);GO:0055085(transmembrane transport)	NA	1.73	0.01
MSTRG.29735	LOC_Os09g21250	GO:0005515(protein binding);GO:0005739(mitochondrion);GO:0008219(cell death);GO:0009507(chloroplast);GO:0009534(chloroplast thylakoid);GO:0009535(chloroplast thylakoid membrane);GO:0009536(plastid);GO:0009570(chloroplast stroma);GO:0009658(chloroplast organization);GO:0009704(de-etiolation);GO:0009706(chloroplast inner membrane);GO:0009793(embryo development ending in seed dormancy);GO:0009941(ch…	NA	1.12	0.05
MSTRG.29739	LOC_Os09g21290	NA	NA	-1.45	0.03
MSTRG.29758	LOC_Os09g21689	NA	NA	1.71	0
MSTRG.29802	LOC_Os09g23110	GO:0005351(sugar:proton symporter activity);GO:0005886(plasma membrane);GO:0008643(carbohydrate transport);GO:0015144(carbohydrate transmembrane transporter activity);GO:0016020(membrane);GO:0016021(integral component of membrane);GO:0022891(substrate-specific transmembrane transporter activity);GO:0031969(chloroplast membrane);GO:0055085(transmembrane transport)	NA	1.06	0.04
MSTRG.2981	LOC_Os01g56400;LOC_Os01g56390	GO:0003674(molecular_function);GO:0005634(nucleus);GO:0008150(biological_process);GO:0005215(transporter activity);GO:0005524(ATP binding);GO:0006810(transport);GO:0009507(chloroplast);GO:0009793(embryo development ending in seed dormancy);GO:0009941(chloroplast envelope);GO:0016887(ATPase activity)	00920(Sulfur metabolism);02010(ABC transporters)	1.23	0.02
MSTRG.29942	LOC_Os09g25760	GO:0003674(molecular_function);GO:0005576(extracellular region);GO:0005794(Golgi apparatus);GO:0005886(plasma membrane);GO:0007568(aging);GO:0009506(plasmodesma);GO:0016020(membrane);GO:0016021(integral component of membrane);GO:0050829(defense response to Gram-negative bacterium)	NA	1.54	0.05
MSTRG.29946	LOC_Os09g25850	GO:0010025(wax biosynthetic process);GO:0043447(alkane biosynthetic process);GO:0046184(aldehyde biosynthetic process)	00073(Cutin, suberine and wax biosynthesis)	3.08	0
MSTRG.29968	LOC_Os09g26340	GO:0000786(nucleosome);GO:0003677(DNA binding);GO:0005634(nucleus);GO:0005774(vacuolar membrane);GO:0005794(Golgi apparatus);GO:0005829(cytosol);GO:0005886(plasma membrane);GO:0009506(plasmodesma);GO:0009507(chloroplast);GO:0046982(protein heterodimerization activity)	NA	-2.87	0.02
MSTRG.3001	LOC_Os01g56610	GO:0005737(cytoplasm);GO:0005886(plasma membrane);GO:0008168(methyltransferase activity);GO:0008898(S-adenosylmethionine-homocysteine S-methyltransferase activity);GO:0009086(methionine biosynthetic process);GO:0032259(methylation);GO:0046872(metal ion binding)	00270(Cysteine and methionine metabolism)	1.15	0.01
MSTRG.30065	LOC_Os09g27990	GO:0005509(calcium ion binding);GO:0005544(calcium-dependent phospholipid binding);GO:0005634(nucleus);GO:0005829(cytosol);GO:0006357(regulation of transcription from RNA polymerase II promoter);GO:0007219(Notch signaling pathway);GO:0008201(heparin binding);GO:0009986(cell surface);GO:0016020(membrane);GO:0016324(apical plasma membrane);GO:0030246(carbohydrate binding);GO:0030855(epithelial cell…	NA	-1.08	0
MSTRG.30066	LOC_Os09g28000	GO:0004252(serine-type endopeptidase activity);GO:0006465(signal peptide processing);GO:0006627(protein processing involved in protein targeting to mitochondrion);GO:0009535(chloroplast thylakoid membrane);GO:0010027(thylakoid membrane organization);GO:0033108(mitochondrial respiratory chain complex assembly);GO:0042720(mitochondrial inner membrane peptidase complex);GO:0042720(mitochondrial inne…	03060(Protein export);03060(Protein export)	1.34	0.01
MSTRG.30067	LOC_Os09g28019	GO:0005487(nucleocytoplasmic transporter activity);GO:0005643(nuclear pore);GO:0006606(protein import into nucleus);GO:0008139(nuclear localization sequence binding)	03013(RNA transport)	1.27	0.04
MSTRG.30104	LOC_Os09g29430	GO:0015131(oxaloacetate transmembrane transporter activity);GO:0015140(malate transmembrane transporter activity);GO:0016021(integral component of membrane);GO:0071423(malate transmembrane transport)	NA	1.14	0.05
MSTRG.30119		NA	NA	1.05	0.03
MSTRG.30144	LOC_Os09g30160	GO:0043161(proteasome-mediated ubiquitin-dependent protein catabolic process);GO:0061630(ubiquitin protein ligase activity)	04141(Protein processing in endoplasmic reticulum)	-3.46	0.03
MSTRG.30167	LOC_Os09g28690	GO:0005634(nucleus);GO:0008152(metabolic process);GO:0052689(carboxylic ester hydrolase activity)	00943(Isoflavonoid biosynthesis)	1.86	0.02
MSTRG.30209	LOC_Os09g29239	GO:0005345(purine nucleobase transmembrane transporter activity);GO:0006863(purine nucleobase transport);GO:0009507(chloroplast);GO:0016020(membrane);GO:0016021(integral component of membrane);GO:0016021(integral component of membrane)	00941(Flavonoid biosynthesis);00941(Flavonoid biosynthesis)	1.75	0.02
MSTRG.30221	LOC_Os09g30250	GO:0004252(serine-type endopeptidase activity);GO:0005618(cell wall)	04144(Endocytosis)	5.98	0
MSTRG.30247	LOC_Os09g31486	GO:0005524(ATP binding);GO:0005618(cell wall);GO:0005739(mitochondrion);GO:0005759(mitochondrial matrix);GO:0005774(vacuolar membrane);GO:0005794(Golgi apparatus);GO:0006457(protein folding);GO:0009408(response to heat);GO:0009507(chloroplast);GO:0009615(response to virus);GO:0009651(response to salt stress);GO:0046686(response to cadmium ion);GO:0051082(unfolded protein binding);GO:0051082(unfol…	03018(RNA degradation);03018(RNA degradation)	-1.37	0.05
MSTRG.30249	LOC_Os09g31490	GO:0003824(catalytic activity);GO:0005575(cellular_component);GO:0009408(response to heat);GO:0009414(response to water deprivation);GO:0009737(response to abscisic acid);GO:0009809(lignin biosynthetic process);GO:0016621(cinnamoyl-CoA reductase activity);GO:0046686(response to cadmium ion);GO:0050662(coenzyme binding)	00940(Phenylpropanoid biosynthesis)	1.05	0.02
MSTRG.30253	LOC_Os09g31970	GO:0004420(hydroxymethylglutaryl-CoA reductase (NADPH) activity);GO:0005778(peroxisomal membrane);GO:0005789(endoplasmic reticulum membrane);GO:0008299(isoprenoid biosynthetic process);GO:0016126(sterol biosynthetic process)	00900(Terpenoid backbone biosynthesis)	1.01	0.01
MSTRG.30435	LOC_Os09g33950	GO:0005739(mitochondrion);GO:0009055(electron carrier activity);GO:0009507(chloroplast);GO:0009735(response to cytokinin);GO:0051536(iron-sulfur cluster binding)	NA	-3.24	0.03
MSTRG.3045	LOC_Os01g57250	NA	NA	1.44	0.05
MSTRG.30454	LOC_Os09g34200	GO:0004842(ubiquitin-protein transferase activity);GO:0019005(SCF ubiquitin ligase complex);GO:0031146(SCF-dependent proteasomal ubiquitin-dependent protein catabolic process)	NA	1.58	0.05
MSTRG.30455	LOC_Os09g34214	GO:0009813(flavonoid biosynthetic process);GO:0043231(intracellular membrane-bounded organelle);GO:0052696(flavonoid glucuronidation);GO:0080043(quercetin 3-O-glucosyltransferase activity);GO:0080044(quercetin 7-O-glucosyltransferase activity)	01210(2-Oxocarboxylic acid metabolism);00380(Tryptophan metabolism);00966(Glucosinolate biosynthesis)	2.91	0.03
MSTRG.30469	LOC_Os09g34060	GO:0003700(transcription factor activity, sequence-specific DNA binding);GO:0005634(nucleus)	04141(Protein processing in endoplasmic reticulum)	1.24	0.05
MSTRG.30543	LOC_Os09g36090	GO:0005634(nucleus);GO:0005829(cytosol)	00565(Ether lipid metabolism)	-1.45	0.01
MSTRG.30662	LOC_Os09g37600	GO:0005515(protein binding);GO:0043621(protein self-association)	04626(Plant-pathogen interaction)	1.68	0.03
MSTRG.30744	LOC_Os09g38960	GO:0015079(potassium ion transmembrane transporter activity);GO:0016020(membrane);GO:0016020(membrane)	NA	1.14	0.04
MSTRG.30771	LOC_Os09g39380	GO:0005737(cytoplasm);GO:0005777(peroxisome);GO:0005782(peroxisomal matrix);GO:0005829(cytosol);GO:0005886(plasma membrane);GO:0009507(chloroplast);GO:0016656(monodehydroascorbate reductase (NADH) activity);GO:0042744(hydrogen peroxide catabolic process);GO:0046686(response to cadmium ion);GO:0048046(apoplast);GO:0050660(flavin adenine dinucleotide binding);GO:0055114(oxidation-reduction process)	00053(Ascorbate and aldarate metabolism)	1.37	0.05
MSTRG.30773	LOC_Os09g39420	GO:0005515(protein binding)	03018(RNA degradation)	-1.61	0.05
MSTRG.30799	LOC_Os09g39720	NA	NA	-3.64	0.04
MSTRG.3080	LOC_Os01g57570	GO:0003955(NAD(P)H dehydrogenase (quinone) activity);GO:0005737(cytoplasm);GO:0005886(plasma membrane);GO:0009506(plasmodesma);GO:0010181(FMN binding);GO:0045892(negative regulation of transcription, DNA-templated);GO:0055114(oxidation-reduction process);GO:0055114(oxidation-reduction process)	00130(Ubiquinone and other terpenoid-quinone biosynthesis);00130(Ubiquinone and other terpenoid-quinone biosynthesis)	1.27	0.04
MSTRG.30811	LOC_Os09g40000	GO:0003714(transcription corepressor activity);GO:0005634(nucleus);GO:0005634(nucleus)	NA	1.01	0.03
MSTRG.3106	LOC_Os01g57940	GO:0004674(protein serine/threonine kinase activity);GO:0005524(ATP binding);GO:0006468(protein phosphorylation);GO:0009507(chloroplast);GO:0016301(kinase activity);GO:0016310(phosphorylation)	04626(Plant-pathogen interaction)	-1.42	0.05
MSTRG.3126		NA	NA	2.67	0.02
MSTRG.3170	LOC_Os01g58620	GO:0003674(molecular_function);GO:0008150(biological_process);GO:0009507(chloroplast);GO:0016021(integral component of membrane)	NA	1.69	0.03
MSTRG.3193	LOC_Os01g59090;LOC_Os01g59100	GO:0005509(calcium ion binding);GO:0005515(protein binding);GO:0009507(chloroplast);GO:0009534(chloroplast thylakoid);GO:0009543(chloroplast thylakoid lumen);GO:0009570(chloroplast stroma);GO:0009579(thylakoid);GO:0009654(photosystem II oxygen evolving complex);GO:0015979(photosynthesis);GO:0019898(extrinsic component of membrane);GO:0031977(thylakoid lumen);GO:0009813(flavonoid biosynthetic proc…	01210(2-Oxocarboxylic acid metabolism);00380(Tryptophan metabolism);00966(Glucosinolate biosynthesis)	1.27	0
MSTRG.3195	LOC_Os01g59120	GO:0005515(protein binding);GO:0005634(nucleus);GO:0005737(cytoplasm);GO:0007067(mitotic nuclear division);GO:0010332(response to gamma radiation);GO:0016538(cyclin-dependent protein serine/threonine kinase regulator activity);GO:0051301(cell division);GO:0051726(regulation of cell cycle)	NA	1.27	0.01
MSTRG.3203		NA	NA	1.16	0.04
MSTRG.3228		NA	NA	2.35	0.01
MSTRG.3245	LOC_Os01g59790	GO:0006471(protein ADP-ribosylation);GO:0006886(intracellular protein transport);GO:0016192(vesicle-mediated transport);GO:0016192(vesicle-mediated transport)	04144(Endocytosis);04144(Endocytosis)	1.32	0.03
MSTRG.3271	LOC_Os01g60190	GO:0005737(cytoplasm);GO:0005829(cytosol);GO:0006007(glucose catabolic process);GO:0006096(glycolytic process);GO:0009506(plasmodesma);GO:0009555(pollen development);GO:0010118(stomatal movement);GO:0030145(manganese ion binding);GO:0046537(2,3-bisphosphoglycerate-independent phosphoglycerate mutase activity);GO:0046686(response to cadmium ion);GO:0048046(apoplast);GO:0048046(apoplast)	01200(Carbon metabolism);01230(Biosynthesis of amino acids);00010(Glycolysis / Gluconeogenesis);00260(Glycine, serine and threonine metabolism);00260(Glycine, serine and threonine metabolism)	1.11	0.04
MSTRG.3324	LOC_Os01g61030	GO:0005622(intracellular);GO:0005634(nucleus);GO:0005795(Golgi stack);GO:0005886(plasma membrane);GO:0006886(intracellular protein transport);GO:0006891(intra-Golgi vesicle-mediated transport);GO:0008565(protein transporter activity)	NA	-1.74	0.01
MSTRG.3355	LOC_Os01g61410	GO:0003954(NADH dehydrogenase activity);GO:0005739(mitochondrion);GO:0005777(peroxisome);GO:0031304(intrinsic component of mitochondrial inner membrane);GO:0071482(cellular response to light stimulus);GO:0071482(cellular response to light stimulus)	NA	1.36	0
MSTRG.3360		NA	NA	-1.04	0.02
MSTRG.337	LOC_Os01g05585	NA	NA	1.98	0.03
MSTRG.3501	LOC_Os01g63620	GO:0006396(RNA processing);GO:0009507(chloroplast)	NA	1.33	0.01
MSTRG.3573	LOC_Os01g64650	GO:0000149(SNARE binding);GO:0005484(SNAP receptor activity);GO:0006887(exocytosis);GO:0006906(vesicle fusion);GO:0031201(SNARE complex);GO:0031201(SNARE complex)	04130(SNARE interactions in vesicular transport);04130(SNARE interactions in vesicular transport)	1.18	0.01
MSTRG.3574	LOC_Os01g64660	GO:0005634(nucleus);GO:0005737(cytoplasm);GO:0005829(cytosol);GO:0005983(starch catabolic process);GO:0005986(sucrose biosynthetic process);GO:0006000(fructose metabolic process);GO:0009737(response to abscisic acid);GO:0009750(response to fructose);GO:0015979(photosynthesis);GO:0016311(dephosphorylation);GO:0030388(fructose 1,6-bisphosphate metabolic process);GO:0042132(fructose 1,6-bisphosphate…	01200(Carbon metabolism);00010(Glycolysis / Gluconeogenesis);00030(Pentose phosphate pathway);00051(Fructose and mannose metabolism);00710(Carbon fixation in photosynthetic organisms);00710(Carbon fixation in photosynthetic organisms)	1.33	0.01
MSTRG.3577	LOC_Os01g64700	GO:0005929(cilium);GO:0035091(phosphatidylinositol binding);GO:0061512(protein localization to cilium);GO:0061512(protein localization to cilium)	NA	-1.15	0.04
MSTRG.3592	LOC_Os01g64930	GO:0003674(molecular_function);GO:0005739(mitochondrion);GO:0008150(biological_process);GO:0016021(integral component of membrane)	00970(Aminoacyl-tRNA biosynthesis)	1.2	0.03
MSTRG.3598	LOC_Os01g64960	GO:0009507(chloroplast);GO:0009517(PSII associated light-harvesting complex II);GO:0009523(photosystem II);GO:0009534(chloroplast thylakoid);GO:0009535(chloroplast thylakoid membrane);GO:0009579(thylakoid);GO:0010027(thylakoid membrane organization);GO:0010196(nonphotochemical quenching);GO:0015979(photosynthesis);GO:0016020(membrane);GO:0016021(integral component of membrane);GO:0016168(chloroph…	00195(Photosynthesis);00195(Photosynthesis)	1.17	0.03
MSTRG.3664	LOC_Os01g65680	GO:0005737(cytoplasm);GO:0006725(cellular aromatic compound metabolic process);GO:0008198(ferrous iron binding);GO:0008270(zinc ion binding);GO:0016491(oxidoreductase activity);GO:0016701(oxidoreductase activity, acting on single donors with incorporation of molecular oxygen);GO:0051213(dioxygenase activity);GO:0055114(oxidation-reduction process)	00965(Betalain)	1.7	0.02
MSTRG.377	LOC_Os01g06310	NA	NA	-2.77	0.01
MSTRG.3786	LOC_Os01g67310	GO:0004620(phospholipase activity);GO:0005737(cytoplasm);GO:0016020(membrane);GO:0047372(acylglycerol lipase activity);GO:0047372(acylglycerol lipase activity)	NA	-2.32	0.05
MSTRG.3833	LOC_Os01g67860	GO:0004332(fructose-bisphosphate aldolase activity);GO:0005737(cytoplasm);GO:0006096(glycolytic process)	01200(Carbon metabolism);01230(Biosynthesis of amino acids);00010(Glycolysis / Gluconeogenesis);00030(Pentose phosphate pathway);00051(Fructose and mannose metabolism);00710(Carbon fixation in photosynthetic organisms)	1.33	0.04
MSTRG.3860	LOC_Os01g68290	NA	NA	1.06	0.02
MSTRG.3949	LOC_Os01g69250	GO:0005739(mitochondrion);GO:0005741(mitochondrial outer membrane);GO:0005742(mitochondrial outer membrane translocase complex);GO:0005743(mitochondrial inner membrane);GO:0005744(mitochondrial inner membrane presequence translocase complex);GO:0005829(cytosol);GO:0006626(protein targeting to mitochondrion);GO:0015450(P-P-bond-hydrolysis-driven protein transmembrane transporter activity);GO:00160…	NA	1	0.04
MSTRG.3961	LOC_Os01g69850	GO:0005515(protein binding)	NA	1.17	0.05
MSTRG.4011	LOC_Os01g70310	GO:0005634(nucleus);GO:0005634(nucleus)	00040(Pentose and glucuronate interconversions);00053(Ascorbate and aldarate metabolism);00520(Amino sugar and nucleotide sugar metabolism);00520(Amino sugar and nucleotide sugar metabolism)	-1	0.02
MSTRG.4021	LOC_Os01g70470	NA	NA	1.33	0.03
MSTRG.4046	LOC_Os01g70820	GO:0005509(calcium ion binding);GO:0009507(chloroplast);GO:0009654(photosystem II oxygen evolving complex);GO:0015979(photosynthesis);GO:0019898(extrinsic component of membrane)	01200(Carbon metabolism);00630(Glyoxylate and dicarboxylate metabolism);04146(Peroxisome)	1.88	0.02
MSTRG.4073	LOC_Os01g71670	GO:0004553(hydrolase activity, hydrolyzing O-glycosyl compounds);GO:0030247(polysaccharide binding);GO:0046658(anchored component of plasma membrane)	00500(Starch and sucrose metabolism)	1.58	0.03
MSTRG.4076	LOC_Os01g71740	NA	NA	1.34	0.05
MSTRG.4096	LOC_Os01g71190	GO:0030096(plasma membrane-derived thylakoid photosystem II)	00195(Photosynthesis)	1.18	0
MSTRG.4200	LOC_Os01g72900	GO:0007165(signal transduction);GO:0016020(membrane)	NA	-3.75	0.01
MSTRG.4279	LOC_Os01g74020	GO:0003677(DNA binding);GO:0003700(transcription factor activity, sequence-specific DNA binding);GO:0005634(nucleus);GO:0006351(transcription, DNA-templated);GO:0006355(regulation of transcription, DNA-templated)	04075(Plant hormone signal transduction)	-2.23	0
MSTRG.4286	LOC_Os01g74146	GO:0004871(signal transducer activity);GO:0005515(protein binding);GO:0005634(nucleus);GO:0005834(heterotrimeric G-protein complex);GO:0007067(mitotic nuclear division);GO:0007165(signal transduction);GO:0010997(anaphase-promoting complex binding);GO:0016567(protein ubiquitination);GO:0051301(cell division);GO:0097027(ubiquitin-protein transferase activator activity)	04120(Ubiquitin mediated proteolysis)	1.59	0.04
MSTRG.4310	LOC_Os01g74460;LOC_Os01g74450	GO:0005887(integral component of plasma membrane);GO:0009705(plant-type vacuole membrane);GO:0009992(cellular water homeostasis);GO:0015250(water channel activity);GO:0015254(glycerol channel activity);GO:0034220(ion transmembrane transport);GO:0042807(central vacuole);GO:0012505(endomembrane system);GO:0016192(vesicle-mediated transport);GO:0016192(vesicle-mediated transport)	00531(Glycosaminoglycan degradation)	1.74	0.04
MSTRG.4331	LOC_Os10g01134	GO:0004185(serine-type carboxypeptidase activity);GO:0016747(transferase activity, transferring acyl groups other than amino-acyl groups);GO:0019748(secondary metabolic process);GO:0051603(proteolysis involved in cellular protein catabolic process);GO:0051603(proteolysis involved in cellular protein catabolic process)	00940(Phenylpropanoid biosynthesis);00940(Phenylpropanoid biosynthesis)	1.54	0.01
MSTRG.4451		NA	NA	1.84	0.01
MSTRG.454	LOC_Os01g07760	GO:0004620(phospholipase activity);GO:0004630(phospholipase D activity);GO:0005096(GTPase activator activity);GO:0005509(calcium ion binding);GO:0005515(protein binding);GO:0005546(phosphatidylinositol-4,5-bisphosphate binding);GO:0005634(nucleus);GO:0005739(mitochondrion);GO:0005773(vacuole);GO:0005783(endoplasmic reticulum);GO:0005829(cytosol);GO:0005886(plasma membrane);GO:0006631(fatty acid m…	00564(Glycerophospholipid metabolism);00565(Ether lipid metabolism);04144(Endocytosis);04144(Endocytosis)	-1.15	0.02
MSTRG.4559	LOC_Os10g08780	NA	NA	2.46	0
MSTRG.4621		NA	NA	1.84	0.02
MSTRG.4645	LOC_Os10g11034	GO:0000932(cytoplasmic mRNA processing body);GO:0005634(nucleus);GO:0006397(mRNA processing);GO:0016779(nucleotidyltransferase activity);GO:0046872(metal ion binding);GO:0050265(RNA uridylyltransferase activity);GO:0060964(regulation of gene silencing by miRNA);GO:0071076(RNA 3' uridylation);GO:1903705(positive regulation of production of siRNA involved in RNA interference)	03018(RNA degradation)	-1.07	0.04
MSTRG.4696	LOC_Os10g13800	GO:0003674(molecular_function);GO:0008150(biological_process);GO:0009507(chloroplast);GO:0009507(chloroplast)	NA	-2	0.01
MSTRG.4704	LOC_Os10g14011	GO:0009699(phenylpropanoid biosynthetic process);GO:0042349(guiding stereospecific synthesis activity)	NA	-3.86	0
MSTRG.4747	LOC_Os10g17454	GO:0003697(single-stranded DNA binding);GO:0003723(RNA binding);GO:0005507(copper ion binding);GO:0005515(protein binding);GO:0005524(ATP binding);GO:0005739(mitochondrion);GO:0009409(response to cold);GO:0080156(mitochondrial mRNA modification);GO:0080156(mitochondrial mRNA modification)	03040(Spliceosome);03040(Spliceosome)	-1.8	0.03
MSTRG.4776	LOC_Os10g18220	GO:0004496(mevalonate kinase activity);GO:0005524(ATP binding);GO:0005737(cytoplasm);GO:0005829(cytosol);GO:0016126(sterol biosynthetic process);GO:0016310(phosphorylation);GO:0019287(isopentenyl diphosphate biosynthetic process, mevalonate pathway)	00900(Terpenoid backbone biosynthesis);04146(Peroxisome)	1.17	0.01
MSTRG.4798	LOC_Os10g19880	GO:0005576(extracellular region);GO:0008152(metabolic process);GO:0047513(1,2-alpha-L-fucosidase activity);GO:0048046(apoplast)	00511(Other glycan degradation)	-1.08	0.01
MSTRG.4810	LOC_Os10g20230	NA	NA	1.56	0.01
MSTRG.4832		NA	NA	-1.36	0.03
MSTRG.4879	LOC_Os10g21590	GO:0005351(sugar:proton symporter activity);GO:0005355(glucose transmembrane transporter activity);GO:0005887(integral component of plasma membrane);GO:0035428(hexose transmembrane transport);GO:0046323(glucose import);GO:0046323(glucose import)	NA	-1.57	0.05
MSTRG.4900	LOC_Os10g21940	GO:0005737(cytoplasm);GO:0005773(vacuole)	03420(Nucleotide excision repair)	-1.04	0.03
MSTRG.4917	LOC_Os10g22590	GO:0003674(molecular_function);GO:0005576(extracellular region);GO:0008150(biological_process)	NA	1.07	0
MSTRG.4919		NA	NA	1.36	0.01
MSTRG.4931		NA	NA	1.04	0.03
MSTRG.5036	LOC_Os10g26540	GO:0003674(molecular_function);GO:0005634(nucleus);GO:0005886(plasma membrane);GO:0008150(biological_process)	NA	-1.29	0.02
MSTRG.5049	LOC_Os10g26730	GO:0003676(nucleic acid binding);GO:0004527(exonuclease activity);GO:0005622(intracellular);GO:0005634(nucleus);GO:0005737(cytoplasm);GO:0046872(metal ion binding);GO:0046872(metal ion binding)	NA	-1.21	0.01
MSTRG.5051		NA	NA	-1.48	0
MSTRG.5060	LOC_Os10g27060	GO:0005634(nucleus);GO:0008150(biological_process);GO:0018024(histone-lysine N-methyltransferase activity);GO:0018024(histone-lysine N-methyltransferase activity)	NA	1.17	0.05
MSTRG.5120	LOC_Os10g28630	GO:0005737(cytoplasm);GO:0008168(methyltransferase activity);GO:0008898(S-adenosylmethionine-homocysteine S-methyltransferase activity);GO:0009086(methionine biosynthetic process);GO:0032259(methylation);GO:0033528(S-methylmethionine cycle);GO:0046872(metal ion binding);GO:0046872(metal ion binding)	00270(Cysteine and methionine metabolism);00270(Cysteine and methionine metabolism)	-1.53	0.01
MSTRG.5153	LOC_Os10g29549;LOC_Os10g29560	GO:0003674(molecular_function);GO:0005515(protein binding);GO:0005634(nucleus);GO:0008150(biological_process);GO:0003676(nucleic acid binding);GO:0008270(zinc ion binding)	NA	-1.19	0.04
MSTRG.5256	LOC_Os10g31950	GO:0003988(acetyl-CoA C-acyltransferase activity);GO:0005730(nucleolus);GO:0005739(mitochondrion);GO:0005774(vacuolar membrane);GO:0005777(peroxisome);GO:0005829(cytosol);GO:0006635(fatty acid beta-oxidation);GO:0009507(chloroplast);GO:0009514(glyoxysome);GO:0009611(response to wounding);GO:0009695(jasmonic acid biosynthetic process);GO:0009789(positive regulation of abscisic acid-activated signa…	01212(Fatty acid metabolism);00071(Fatty acid degradation);00592(alpha-Linolenic acid metabolism);01040(Biosynthesis of unsaturated fatty acids);00280(Valine, leucine and isoleucine degradation);04146(Peroxisome)	1.57	0.01
MSTRG.5288		NA	NA	1.17	0.03
MSTRG.5443	LOC_Os10g35010	GO:0005515(protein binding);GO:0009507(chloroplast);GO:0009536(plastid);GO:0009658(chloroplast organization);GO:0009941(chloroplast envelope);GO:0016020(membrane);GO:0016021(integral component of membrane);GO:0031897(Tic complex);GO:0045037(protein import into chloroplast stroma)	NA	-1.04	0.01
MSTRG.5444	LOC_Os10g35050	GO:0005887(integral component of plasma membrane);GO:0009705(plant-type vacuole membrane);GO:0009992(cellular water homeostasis);GO:0015250(water channel activity);GO:0015254(glycerol channel activity);GO:0034220(ion transmembrane transport);GO:0042807(central vacuole)	00531(Glycosaminoglycan degradation)	1.38	0.01
MSTRG.5459	LOC_Os10g35150	GO:0003674(molecular_function);GO:0005634(nucleus);GO:0008150(biological_process);GO:0008150(biological_process)	04931(Insulin resistance);04931(Insulin resistance)	-1.51	0.03
MSTRG.5527	LOC_Os10g35930	GO:0005737(cytoplasm);GO:0005856(cytoskeleton);GO:0008270(zinc ion binding);GO:0051015(actin filament binding);GO:0051017(actin filament bundle assembly)	NA	1.04	0.05
MSTRG.5580	LOC_Os10g36950	GO:0009507(chloroplast);GO:0009793(embryo development ending in seed dormancy)	NA	-2.15	0.05
MSTRG.5582	LOC_Os10g36980	GO:0016020(membrane);GO:0016709(oxidoreductase activity, acting on paired donors, with incorporation or reduction of molecular oxygen, NAD(P)H as one donor, and incorporation of one atom of oxygen);GO:0044550(secondary metabolite biosynthetic process)	00903(Limonene and pinene degradation);00945(Stilbenoid, diarylheptanoid and gingerol biosynthesis)	1.08	0.01
MSTRG.5585	LOC_Os10g37110	GO:0016020(membrane);GO:0016709(oxidoreductase activity, acting on paired donors, with incorporation or reduction of molecular oxygen, NAD(P)H as one donor, and incorporation of one atom of oxygen);GO:0044550(secondary metabolite biosynthetic process)	00903(Limonene and pinene degradation);00945(Stilbenoid, diarylheptanoid and gingerol biosynthesis)	1.25	0.03
MSTRG.5606	LOC_Os10g37410	GO:0005096(GTPase activator activity);GO:0005622(intracellular);GO:0006886(intracellular protein transport);GO:0012505(endomembrane system);GO:0017137(Rab GTPase binding);GO:0031338(regulation of vesicle fusion)	03040(Spliceosome)	-2.38	0.04
MSTRG.5646	LOC_Os10g38040	GO:0008839(4-hydroxy-tetrahydrodipicolinate reductase);GO:0009570(chloroplast stroma);GO:0019684(photosynthesis, light reaction);GO:0019877(diaminopimelate biosynthetic process)	04120(Ubiquitin mediated proteolysis)	-5.49	0
MSTRG.5647	LOC_Os10g38080	GO:0004252(serine-type endopeptidase activity);GO:0005618(cell wall)	04144(Endocytosis)	3.1	0.03
MSTRG.5706	LOC_Os10g39140	GO:0051213(dioxygenase activity);GO:0051213(dioxygenase activity)	00941(Flavonoid biosynthesis);00941(Flavonoid biosynthesis)	1.09	0.01
MSTRG.5717	LOC_Os10g39450	GO:0043161(proteasome-mediated ubiquitin-dependent protein catabolic process);GO:0061630(ubiquitin protein ligase activity)	NA	-2.88	0.01
MSTRG.5726	LOC_Os10g39570	NA	NA	1.05	0
MSTRG.587	LOC_Os01g09570	NA	NA	2.4	0.05
MSTRG.5872		NA	NA	1.21	0
MSTRG.5919	LOC_Os10g42280	NA	NA	1.12	0
MSTRG.596	LOC_Os01g09670	GO:0003674(molecular_function);GO:0005737(cytoplasm);GO:0016021(integral component of membrane);GO:0030154(cell differentiation)	NA	-1.45	0.05
MSTRG.5971	LOC_Os10g42970	NA	NA	1.17	0.01
MSTRG.6038	LOC_Os11g01990	NA	NA	1.74	0.03
MSTRG.6064	LOC_Os11g02200	NA	NA	-1.07	0.04
MSTRG.6090	LOC_Os11g02730	NA	NA	-2.2	0
MSTRG.6100	LOC_Os11g02830	GO:0004674(protein serine/threonine kinase activity);GO:0005524(ATP binding);GO:0005886(plasma membrane);GO:0006468(protein phosphorylation);GO:0016301(kinase activity);GO:0016301(kinase activity)	04626(Plant-pathogen interaction);04626(Plant-pathogen interaction)	1.22	0.02
MSTRG.6132	LOC_Os11g03460	GO:0005515(protein binding);GO:0005634(nucleus);GO:0007094(mitotic spindle assembly checkpoint)	NA	1.64	0.05
MSTRG.6206		NA	NA	1.54	0
MSTRG.6248	LOC_Os11g05180	NA	NA	2.48	0.01
MSTRG.6381	LOC_Os11g07916	GO:0005886(plasma membrane);GO:0006952(defense response)	NA	1.16	0.01
MSTRG.6423	LOC_Os11g09180	NA	NA	-1.71	0.04
MSTRG.6448		NA	NA	1.48	0
MSTRG.6679		NA	NA	1.11	0.01
MSTRG.6689	LOC_Os11g18044	GO:0005215(transporter activity);GO:0005886(plasma membrane);GO:0006857(oligopeptide transport);GO:0009624(response to nematode);GO:0016020(membrane);GO:0016021(integral component of membrane)	NA	1.09	0.01
MSTRG.6749		NA	NA	1.15	0
MSTRG.6760		NA	NA	2.51	0.03
MSTRG.6811	LOC_Os11g24440	NA	NA	1.58	0.01
MSTRG.6816	LOC_Os11g24510	GO:0004185(serine-type carboxypeptidase activity);GO:0016747(transferase activity, transferring acyl groups other than amino-acyl groups);GO:0019748(secondary metabolic process);GO:0051603(proteolysis involved in cellular protein catabolic process);GO:0051603(proteolysis involved in cellular protein catabolic process)	00940(Phenylpropanoid biosynthesis);00940(Phenylpropanoid biosynthesis)	1.56	0.04
MSTRG.6826	LOC_Os11g24180	GO:0004185(serine-type carboxypeptidase activity);GO:0016747(transferase activity, transferring acyl groups other than amino-acyl groups);GO:0019748(secondary metabolic process);GO:0051603(proteolysis involved in cellular protein catabolic process)	00940(Phenylpropanoid biosynthesis)	2.95	0.03
MSTRG.6837	LOC_Os11g24610	GO:0003723(RNA binding);GO:0003735(structural constituent of ribosome);GO:0006412(translation);GO:0022618(ribonucleoprotein complex assembly);GO:0022625(cytosolic large ribosomal subunit)	03010(Ribosome)	1.91	0.02
MSTRG.6839		NA	NA	1.01	0.03
MSTRG.6848		NA	NA	1.27	0.02
MSTRG.6882	LOC_Os11g26570	GO:0005829(cytosol);GO:0009414(response to water deprivation);GO:0009631(cold acclimation);GO:0009737(response to abscisic acid)	NA	1.32	0.01
MSTRG.6893	LOC_Os11g26860	GO:0004372(glycine hydroxymethyltransferase activity);GO:0005515(protein binding);GO:0005737(cytoplasm);GO:0005829(cytosol);GO:0005886(plasma membrane);GO:0006544(glycine metabolic process);GO:0006563(L-serine metabolic process);GO:0007623(circadian rhythm);GO:0009506(plasmodesma);GO:0016020(membrane);GO:0030170(pyridoxal phosphate binding);GO:0035999(tetrahydrofolate interconversion);GO:0046686(…	01200(Carbon metabolism);01230(Biosynthesis of amino acids);00630(Glyoxylate and dicarboxylate metabolism);00260(Glycine, serine and threonine metabolism);00460(Cyanoamino acid metabolism);00670(One carbon pool by folate)	1.05	0.05
MSTRG.7063	LOC_Os11g31890	GO:0008420(CTD phosphatase activity);GO:0016591(DNA-directed RNA polymerase II, holoenzyme);GO:0070940(dephosphorylation of RNA polymerase II C-terminal domain)	NA	-1.19	0
MSTRG.7066	LOC_Os11g31950	GO:0000911(cytokinesis by cell plate formation);GO:0005886(plasma membrane);GO:0009507(chloroplast);GO:0009825(multidimensional cell growth);GO:0030136(clathrin-coated vesicle);GO:0040008(regulation of growth)	NA	1.31	0.04
MSTRG.708	LOC_Os01g11570	GO:0005576(extracellular region);GO:0016042(lipid catabolic process);GO:0016788(hydrolase activity, acting on ester bonds);GO:0052689(carboxylic ester hydrolase activity)	NA	1.78	0.01
MSTRG.7087	LOC_Os11g32650	GO:0009715(chalcone biosynthetic process);GO:0016210(naringenin-chalcone synthase activity);GO:0034081(polyketide synthase complex);GO:1901696(cannabinoid biosynthetic process)	00941(Flavonoid biosynthesis);04712(Circadian rhythm - plant)	2.08	0.03
MSTRG.7098	LOC_Os11g32890	GO:0003674(molecular_function);GO:0008150(biological_process);GO:0016021(integral component of membrane)	NA	1.9	0.01
MSTRG.712	LOC_Os01g11620	GO:0005576(extracellular region);GO:0016042(lipid catabolic process);GO:0016788(hydrolase activity, acting on ester bonds);GO:0052689(carboxylic ester hydrolase activity);GO:0052689(carboxylic ester hydrolase activity)	00906(Carotenoid biosynthesis);00906(Carotenoid biosynthesis)	2.85	0.02
MSTRG.7154	LOC_Os11g34450	GO:0005515(protein binding)	NA	1.14	0.01
MSTRG.7279	LOC_Os11g37670	GO:0003674(molecular_function);GO:0005634(nucleus);GO:0008150(biological_process)	NA	1.36	0.02
MSTRG.7345	LOC_Os11g38800	GO:0005634(nucleus);GO:0005737(cytoplasm);GO:0008270(zinc ion binding);GO:0016021(integral component of membrane);GO:0016021(integral component of membrane)	NA	1.15	0.02
MSTRG.735	LOC_Os01g12080	GO:0003674(molecular_function);GO:0005634(nucleus);GO:0008150(biological_process);GO:0008150(biological_process)	NA	1.07	0.01
MSTRG.7377	LOC_Os11g39350	NA	NA	1.09	0.04
MSTRG.7397	LOC_Os11g39780	NA	NA	-1.99	0.03
MSTRG.7429	LOC_Os11g40620	NA	NA	-1.78	0.01
MSTRG.7501	LOC_Os11g42570	NA	NA	1.65	0.01
MSTRG.7619	LOC_Os11g47120	GO:0003878(ATP citrate synthase activity);GO:0005524(ATP binding);GO:0005737(cytoplasm);GO:0005829(cytosol);GO:0006085(acetyl-CoA biosynthetic process);GO:0006629(lipid metabolic process);GO:0009346(citrate lyase complex)	00020(Citrate cycle (TCA cycle))	1.23	0.03
MSTRG.7625	LOC_Os11g47330	GO:0003878(ATP citrate synthase activity);GO:0005524(ATP binding);GO:0005737(cytoplasm);GO:0005829(cytosol);GO:0006085(acetyl-CoA biosynthetic process);GO:0006629(lipid metabolic process);GO:0009346(citrate lyase complex)	00020(Citrate cycle (TCA cycle))	1.28	0.03
MSTRG.7629		NA	NA	1.93	0
MSTRG.7634	LOC_Os11g47600	GO:0004568(chitinase activity);GO:0005576(extracellular region);GO:0006032(chitin catabolic process);GO:0008061(chitin binding)	00520(Amino sugar and nucleotide sugar metabolism)	2.81	0.02
MSTRG.7675		NA	NA	2.18	0.04
MSTRG.777	LOC_Os01g12580	GO:0003674(molecular_function);GO:0005829(cytosol);GO:0009269(response to desiccation);GO:0009611(response to wounding);GO:0009644(response to high light intensity);GO:0009793(embryo development ending in seed dormancy);GO:0050832(defense response to fungus)	NA	7.42	0.03
MSTRG.7874	LOC_Os12g03710	GO:0000166(nucleotide binding);GO:0003676(nucleic acid binding);GO:0003723(RNA binding);GO:0005634(nucleus);GO:0008150(biological_process)	NA	-1.64	0
MSTRG.7959	LOC_Os12g05050	GO:0004066(asparagine synthase (glutamine-hydrolyzing) activity);GO:0005829(cytosol);GO:0006529(asparagine biosynthetic process);GO:0006541(glutamine metabolic process);GO:0042803(protein homodimerization activity)	NA	-1.57	0
MSTRG.7970	LOC_Os12g05220	NA	NA	1.02	0.05
MSTRG.7982	LOC_Os12g05420;LOC_Os12g05430	GO:0005516(calmodulin binding);GO:0005634(nucleus);GO:0005737(cytoplasm);GO:0008150(biological_process);GO:0009507(chloroplast);GO:0002181(cytoplasmic translation);GO:0003735(structural constituent of ribosome);GO:0022625(cytosolic large ribosomal subunit);GO:0042273(ribosomal large subunit biogenesis)	03010(Ribosome)	-1.25	0.02
MSTRG.7985	LOC_Os12g05590	NA	NA	1.63	0.05
MSTRG.80	LOC_Os01g02120	GO:0005634(nucleus);GO:0005737(cytoplasm);GO:0008429(phosphatidylethanolamine binding);GO:0009737(response to abscisic acid);GO:0009738(abscisic acid-activated signaling pathway);GO:0010030(positive regulation of seed germination)	04712(Circadian rhythm - plant)	1.62	0.03
MSTRG.8009		NA	NA	1.81	0.03
MSTRG.8053	LOC_Os12g06820	NA	NA	-1.58	0.04
MSTRG.8056	LOC_Os12g06850	GO:0006368(transcription elongation from RNA polymerase II promoter);GO:0070449(elongin complex);GO:0070449(elongin complex)	NA	1.24	0.01
MSTRG.8149	LOC_Os12g08730	GO:0000103(sulfate assimilation);GO:0006457(protein folding);GO:0009507(chloroplast);GO:0009657(plastid organization);GO:0015035(protein disulfide oxidoreductase activity);GO:0016671(oxidoreductase activity, acting on a sulfur group of donors, disulfide as acceptor);GO:0034599(cellular response to oxidative stress);GO:0042744(hydrogen peroxide catabolic process);GO:0045454(cell redox homeostasis)	04141(Protein processing in endoplasmic reticulum)	1.05	0.02
MSTRG.8197		NA	NA	1.39	0.03
MSTRG.8307		NA	NA	-1.04	0.01
MSTRG.8327	LOC_Os12g14070	GO:0005515(protein binding);GO:0005524(ATP binding);GO:0005622(intracellular);GO:0005623(cell);GO:0006457(protein folding);GO:0009408(response to heat);GO:0009507(chloroplast);GO:0009532(plastid stroma);GO:0009570(chloroplast stroma);GO:0009579(thylakoid);GO:0009941(chloroplast envelope);GO:0045036(protein targeting to chloroplast);GO:0046686(response to cadmium ion);GO:0048046(apoplast);GO:00510…	03040(Spliceosome);04141(Protein processing in endoplasmic reticulum);04144(Endocytosis)	-1.48	0.03
MSTRG.835	LOC_Os01g13360	GO:0004430(1-phosphatidylinositol 4-kinase activity);GO:0004674(protein serine/threonine kinase activity);GO:0005524(ATP binding);GO:0005829(cytosol);GO:0009507(chloroplast);GO:0009651(response to salt stress);GO:0016020(membrane);GO:0016301(kinase activity);GO:0016310(phosphorylation);GO:0016773(phosphotransferase activity, alcohol group as acceptor);GO:0046777(protein autophosphorylation);GO:00…	03008(Ribosome biogenesis in eukaryotes)	-1.49	0.01
MSTRG.8368	LOC_Os12g16410	GO:0009807(lignan biosynthetic process);GO:0010283(pinoresinol reductase activity);GO:0010284(lariciresinol reductase activity);GO:1902125((+)-pinoresinol catabolic process);GO:1902128((-)-lariciresinol catabolic process);GO:1902132((+)-lariciresinol biosynthetic process);GO:1902135((+)-secoisolariciresinol biosynthetic process);GO:1902135((+)-secoisolariciresinol biosynthetic process)	00941(Flavonoid biosynthesis);04075(Plant hormone signal transduction);04075(Plant hormone signal transduction)	1.25	0.05
MSTRG.8385	LOC_Os12g16720	GO:0016020(membrane);GO:0016709(oxidoreductase activity, acting on paired donors, with incorporation or reduction of molecular oxygen, NAD(P)H as one donor, and incorporation of one atom of oxygen);GO:0044550(secondary metabolite biosynthetic process)	00591(Linoleic acid metabolism);00380(Tryptophan metabolism);00232(Caffeine metabolism)	2.02	0
MSTRG.8394	LOC_Os12g17130	NA	NA	-1.06	0.03
MSTRG.8429	LOC_Os12g17804	NA	NA	-1.37	0.04
MSTRG.8500		NA	NA	1.19	0.05
MSTRG.8567	LOC_Os12g22660	NA	NA	2.27	0.02
MSTRG.864	LOC_Os01g13660	NA	NA	1.71	0.02
MSTRG.8660	LOC_Os12g26030	GO:0005634(nucleus);GO:0005719(nuclear euchromatin);GO:0005730(nucleolus);GO:0005829(cytosol);GO:0006260(DNA replication);GO:0006281(DNA repair);GO:0006351(transcription, DNA-templated);GO:0006355(regulation of transcription, DNA-templated);GO:0010228(vegetative to reproductive phase transition of meristem);GO:0035101(FACT complex)	NA	-4.63	0
MSTRG.8679		NA	NA	1.2	0.05
MSTRG.8704		NA	NA	1.28	0.01
MSTRG.8719	LOC_Os12g29390	NA	NA	1.59	0.02
MSTRG.8960	LOC_Os12g35030	GO:0003677(DNA binding);GO:0005634(nucleus);GO:0006352(DNA-templated transcription, initiation);GO:0006368(transcription elongation from RNA polymerase II promoter);GO:0009908(flower development);GO:0009910(negative regulation of flower development);GO:0016570(histone modification);GO:0016593(Cdc73/Paf1 complex);GO:0045893(positive regulation of transcription, DNA-templated)	NA	-3.99	0
MSTRG.9030	LOC_Os12g36194	GO:0004550(nucleoside diphosphate kinase activity);GO:0005622(intracellular);GO:0006163(purine nucleotide metabolic process);GO:0006220(pyrimidine nucleotide metabolic process);GO:0009142(nucleoside triphosphate biosynthetic process)	00230(Purine metabolism);00240(Pyrimidine metabolism)	1.11	0.03
MSTRG.9073	LOC_Os12g37360	GO:0005525(GTP binding);GO:0005783(endoplasmic reticulum);GO:0005794(Golgi apparatus);GO:0005829(cytosol);GO:0005886(plasma membrane);GO:0006886(intracellular protein transport);GO:0007264(small GTPase mediated signal transduction);GO:0016192(vesicle-mediated transport)	04141(Protein processing in endoplasmic reticulum)	1.08	0.03
MSTRG.9118	LOC_Os12g37890	GO:0003674(molecular_function);GO:0005634(nucleus);GO:0008150(biological_process)	NA	-1.48	0.03
MSTRG.9133	LOC_Os12g38270	NA	NA	1.54	0.02
MSTRG.9141	LOC_Os12g38400	GO:0005515(protein binding)	00190(Oxidative phosphorylation);00860(Porphyrin and chlorophyll metabolism)	-1.14	0.03
MSTRG.9151	LOC_Os12g38640	GO:0003674(molecular_function);GO:0009507(chloroplast);GO:0009534(chloroplast thylakoid);GO:0009535(chloroplast thylakoid membrane);GO:0009579(thylakoid);GO:0009658(chloroplast organization);GO:0016021(integral component of membrane);GO:0045893(positive regulation of transcription, DNA-templated);GO:0080167(response to karrikin);GO:0080167(response to karrikin)	NA	2.68	0.02
MSTRG.9191	LOC_Os12g39290	GO:0006368(transcription elongation from RNA polymerase II promoter);GO:0070449(elongin complex)	NA	1.38	0.01
MSTRG.9210	LOC_Os12g39620	GO:0005524(ATP binding);GO:0006952(defense response);GO:0042742(defense response to bacterium);GO:0043531(ADP binding);GO:0048046(apoplast);GO:0048046(apoplast)	04626(Plant-pathogen interaction);04626(Plant-pathogen interaction)	-1.66	0.01
MSTRG.9299	LOC_Os12g41390	GO:0005737(cytoplasm);GO:0008168(methyltransferase activity);GO:0008898(S-adenosylmethionine-homocysteine S-methyltransferase activity);GO:0009086(methionine biosynthetic process);GO:0032259(methylation);GO:0033528(S-methylmethionine cycle);GO:0046872(metal ion binding);GO:0010269(response to selenium ion);GO:0016205(selenocysteine methyltransferase activity);GO:0016205(selenocysteine methyltrans…	00270(Cysteine and methionine metabolism);00270(Cysteine and methionine metabolism)	1.77	0.05
MSTRG.9315	LOC_Os12g41620	GO:0000166(nucleotide binding);GO:0005634(nucleus);GO:0008150(biological_process)	03008(Ribosome biogenesis in eukaryotes)	-1.37	0.04
MSTRG.933	LOC_Os01g15000	GO:0004806(triglyceride lipase activity);GO:0005576(extracellular region);GO:0006629(lipid metabolic process);GO:0016021(integral component of membrane);GO:0016787(hydrolase activity)	NA	-1.49	0.03
MSTRG.9405	LOC_Os12g42730	GO:0008180(COP9 signalosome);GO:0010388(cullin deneddylation);GO:0010388(cullin deneddylation)	NA	1.29	0.01
MSTRG.9419	LOC_Os12g42900	NA	NA	1.09	0.01
MSTRG.9424	LOC_Os12g43130	GO:0009575(chromoplast stroma);GO:0016117(carotenoid biosynthetic process);GO:0016767(geranylgeranyl-diphosphate geranylgeranyltransferase activity)	00906(Carotenoid biosynthesis)	1.45	0.03
MSTRG.9438	LOC_Os12g43490	GO:0004674(protein serine/threonine kinase activity);GO:0005886(plasma membrane);GO:0006468(protein phosphorylation)	03013(RNA transport)	-3.33	0.01
MSTRG.9445	LOC_Os12g43600	GO:0000166(nucleotide binding);GO:0000380(alternative mRNA splicing, via spliceosome);GO:0003676(nucleic acid binding);GO:0003690(double-stranded DNA binding);GO:0003697(single-stranded DNA binding);GO:0003723(RNA binding);GO:0003729(mRNA binding);GO:0005515(protein binding);GO:0005634(nucleus);GO:0005737(cytoplasm);GO:0005739(mitochondrion);GO:0005777(peroxisome);GO:0005829(cytosol);GO:0006406(m…	03040(Spliceosome)	-1.12	0.01
MSTRG.965	LOC_Os01g15480	GO:0000911(cytokinesis by cell plate formation);GO:0000914(phragmoplast assembly);GO:0005524(ATP binding);GO:0005819(spindle);GO:0005874(microtubule);GO:0005886(plasma membrane);GO:0006468(protein phosphorylation);GO:0007349(cellularization);GO:0008017(microtubule binding);GO:0009506(plasmodesma);GO:0009524(phragmoplast);GO:0009555(pollen development);GO:0009556(microsporogenesis);GO:0009574(prep…	04140(Regulation of autophagy)	1.02	0.04
MSTRG.9697	LOC_Os02g03575	GO:0003674(molecular_function);GO:0005737(cytoplasm);GO:0008150(biological_process)	NA	-2.72	0.05
MSTRG.975	LOC_Os01g15640	GO:0003677(DNA binding);GO:0003700(transcription factor activity, sequence-specific DNA binding);GO:0005634(nucleus);GO:0006351(transcription, DNA-templated);GO:0006355(regulation of transcription, DNA-templated);GO:0007275(multicellular organism development);GO:0090602(sieve element enucleation);GO:0090603(sieve element differentiation)	03018(RNA degradation)	-1.26	0.02
MSTRG.9762	LOC_Os02g04330	GO:0005515(protein binding);GO:0009507(chloroplast);GO:0009570(chloroplast stroma);GO:0019252(starch biosynthetic process);GO:0030247(polysaccharide binding);GO:0030247(polysaccharide binding)	NA	-1.86	0
MSTRG.9766	LOC_Os02g04450	NA	NA	1.22	0
MSTRG.978	LOC_Os01g15660	GO:0003824(catalytic activity);GO:0009507(chloroplast);GO:0050662(coenzyme binding);GO:0050662(coenzyme binding)	NA	1.32	0.05
MSTRG.9796	LOC_Os02g04740	GO:0005829(cytosol);GO:0030366(molybdopterin synthase activity);GO:0032324(molybdopterin cofactor biosynthetic process)	00790(Folate biosynthesis);04122(Sulfur relay system)	1.62	0.03
MSTRG.9839	LOC_Os02g05030	GO:0000287(magnesium ion binding);GO:0005634(nucleus);GO:0005737(cytoplasm);GO:0005829(cytosol);GO:0005986(sucrose biosynthetic process);GO:0009506(plasmodesma);GO:0046686(response to cadmium ion);GO:0050307(sucrose-phosphate phosphatase activity)	04075(Plant hormone signal transduction)	1.02	0.01
MSTRG.989	LOC_Os01g15970	NA	NA	1.65	0.05
MSTRG.9935		NA	NA	2.69	0.01

## Sheet: YZX-artificial vs YZX-0d
Genes with significant (> 2-fold, p≤0.05) expression in YZX artificial aging V.S. YZX Mock as determined by RNA-seq analysis
gene_id	gene_name	GO	KEGG	log2FC	pval
MSTRG.10004	LOC_Os12g06380	GO:0005634(nucleus);GO:0006355(regulation of transcription, DNA-templated);GO:0008270(zinc ion binding);GO:0009506(plasmodesma);GO:0009639(response to red or far red light)	00940(Phenylpropanoid biosynthesis)	-1.01	0.04
MSTRG.10064	LOC_Os12g07250	GO:0000054(ribosomal subunit export from nucleus);GO:0000460(maturation of 5.8S rRNA);GO:0000470(maturation of LSU-rRNA);GO:0005730(nucleolus);GO:0005829(cytosol);GO:0030687(preribosome, large subunit precursor);GO:0043023(ribosomal large subunit binding);GO:1902626(assembly of large subunit precursor of preribosome)	03008(Ribosome biogenesis in eukaryotes)	1.58	0.04
MSTRG.10071	.	NA	NA	-2.45	0.02
MSTRG.10111	LOC_Os12g07950	NA	NA	-1.43	0.05
MSTRG.10155	.	NA	NA	3.07	0.01
MSTRG.10211	LOC_Os12g10510	NA	NA	1.87	0
MSTRG.10250	LOC_Os12g11600	NA	NA	1.91	0.05
MSTRG.1026	LOC_Os01g13370	NA	NA	1.09	0.04
MSTRG.10337	LOC_Os12g13290	NA	NA	-1.82	0.04
MSTRG.10430	.	NA	NA	1.67	0.02
MSTRG.10606	.	NA	NA	1.11	0.01
MSTRG.10615	LOC_Os12g20144	NA	NA	-1.23	0.05
MSTRG.10803	.	NA	NA	1.82	0.01
MSTRG.10932	LOC_Os12g30555	NA	NA	-1.23	0.04
MSTRG.10964	LOC_Os12g31480	NA	NA	1.08	0.02
MSTRG.11010	LOC_Os12g32280	GO:0003674(molecular_function);GO:0005634(nucleus);GO:0008150(biological_process)	NA	1.33	0.02
MSTRG.11137	.	NA	NA	1.08	0.01
MSTRG.11237	LOC_Os12g35790	NA	NA	1.17	0.02
MSTRG.11324	.	NA	NA	-1.38	0.02
MSTRG.11388	LOC_Os12g38110	GO:0000059(protein import into nucleus, docking);GO:0000060(protein import into nucleus, translocation);GO:0005737(cytoplasm);GO:0006607(NLS-bearing protein import into nucleus);GO:0006610(ribosomal protein import into nucleus);GO:0008139(nuclear localization sequence binding);GO:0008565(protein transporter activity);GO:0031965(nuclear membrane);GO:0034399(nuclear periphery)	03013(RNA transport)	-1.21	0.02
MSTRG.11418	LOC_Os12g38640	NA	NA	1.77	0.02
MSTRG.11430	LOC_Os12g38760	NA	NA	-1.77	0.04
MSTRG.11448	LOC_Os12g38930	NA	NA	-1.06	0.01
MSTRG.11517	LOC_Os12g40115	NA	NA	1.01	0.03
MSTRG.11532	.	NA	NA	2.56	0.03
MSTRG.11558	LOC_Os12g40570	NA	NA	1.63	0
MSTRG.11580	LOC_Os12g40890	GO:0009733(response to auxin)	04075(Plant hormone signal transduction)	-1.89	0.04
MSTRG.11733	LOC_Os12g42700	NA	NA	-1.26	0.01
MSTRG.11768	LOC_Os12g43140	NA	NA	-6.37	0.04
MSTRG.11831	LOC_Os12g44130	NA	NA	-2.79	0.04
MSTRG.11867	LOC_Os02g01110	NA	NA	-1.05	0.01
MSTRG.12243	LOC_Os02g04970	NA	NA	1.52	0.02
MSTRG.12405	LOC_Os02g07050	NA	NA	-1.25	0.02
MSTRG.12408	LOC_Os02g07070	GO:0000122(negative regulation of transcription from RNA polymerase II promoter);GO:0000166(nucleotide binding);GO:0000381(regulation of alternative mRNA splicing, via spliceosome);GO:0003676(nucleic acid binding);GO:0008270(zinc ion binding);GO:0008285(negative regulation of cell proliferation);GO:0008380(RNA splicing);GO:0034393(positive regulation of smooth muscle cell apoptotic process);GO:00…	03040(Spliceosome)	-1.01	0.03
MSTRG.12637	LOC_Os02g10180	NA	NA	-1.33	0.02
MSTRG.12664	LOC_Os02g10480	NA	NA	1.28	0.05
MSTRG.12672	LOC_Os02g10600	GO:0004842(ubiquitin-protein transferase activity);GO:0019005(SCF ubiquitin ligase complex);GO:0031146(SCF-dependent proteasomal ubiquitin-dependent protein catabolic process)	NA	-1.49	0.03
MSTRG.12690	LOC_Os02g10800	NA	NA	-1.32	0.04
MSTRG.12715	.	NA	NA	-1.04	0.05
MSTRG.12718	LOC_Os02g11060	GO:0000166(nucleotide binding);GO:0005737(cytoplasm);GO:0005829(cytosol);GO:0008150(biological_process);GO:0080008(Cul4-RING E3 ubiquitin ligase complex)	03013(RNA transport)	1.21	0
MSTRG.12791	LOC_Os02g12660	NA	NA	1.74	0.03
MSTRG.12800	LOC_Os02g12750	GO:0003674(molecular_function);GO:0007568(aging);GO:0009507(chloroplast);GO:0016021(integral component of membrane)	NA	1.2	0
MSTRG.12862	LOC_Os02g13560	NA	NA	-1.13	0.02
MSTRG.12904	LOC_Os02g14110	GO:0004069(L-aspartate:2-oxoglutarate aminotransferase activity);GO:0005739(mitochondrion);GO:0030170(pyridoxal phosphate binding);GO:0042802(identical protein binding)	01200(Carbon metabolism);01210(2-Oxocarboxylic acid metabolism);01230(Biosynthesis of amino acids);00710(Carbon fixation in photosynthetic organisms);00250(Alanine, aspartate and glutamate metabolism);00270(Cysteine and methionine metabolism);00220(Arginine biosynthesis);00330(Arginine and proline metabolism);00350(Tyrosine metabolism);00360(Phenylalanine metabolism);00400(Phenylalanine, tyrosine…	-1.25	0.02
MSTRG.12923	LOC_Os02g14540	GO:0009813(flavonoid biosynthetic process);GO:0043231(intracellular membrane-bounded organelle);GO:0052696(flavonoid glucuronidation);GO:0080043(quercetin 3-O-glucosyltransferase activity);GO:0080044(quercetin 7-O-glucosyltransferase activity)	03013(RNA transport)	1.49	0
MSTRG.12947	LOC_Os02g14790	GO:0005053(peroxisome matrix targeting signal-2 binding);GO:0005515(protein binding);GO:0005634(nucleus);GO:0005778(peroxisomal membrane);GO:0006625(protein targeting to peroxisome);GO:0080008(Cul4-RING E3 ubiquitin ligase complex)	04146(Peroxisome)	1.91	0.04
MSTRG.12988	LOC_Os02g15270	NA	NA	1.23	0
MSTRG.13148	LOC_Os02g17940	NA	NA	-1.38	0
MSTRG.13150	LOC_Os02g17910	NA	NA	-1.3	0.05
MSTRG.13253	LOC_Os02g19780	NA	NA	-1.46	0.02
MSTRG.13267	LOC_Os02g19924	GO:0004838(L-tyrosine:2-oxoglutarate aminotransferase activity);GO:0005737(cytoplasm);GO:0005829(cytosol);GO:0006520(cellular amino acid metabolic process);GO:0006559(L-phenylalanine catabolic process);GO:0006572(tyrosine catabolic process);GO:0009058(biosynthetic process);GO:0030170(pyridoxal phosphate binding);GO:0080130(L-phenylalanine:2-oxoglutarate aminotransferase activity)	01230(Biosynthesis of amino acids);00270(Cysteine and methionine metabolism);00350(Tyrosine metabolism);00360(Phenylalanine metabolism);00400(Phenylalanine, tyrosine and tryptophan biosynthesis);00130(Ubiquinone and other terpenoid-quinone biosynthesis);00950(Isoquinoline alkaloid biosynthesis);00960(Tropane, piperidine and pyridine alkaloid biosynthesis)	1.43	0.02
MSTRG.13330	LOC_Os02g21080	NA	NA	1.96	0.02
MSTRG.1339	LOC_Os01g17050	NA	NA	2.83	0.05
MSTRG.1351	LOC_Os01g17170	NA	NA	1.05	0.02
MSTRG.13543	LOC_Os02g25680	NA	NA	-1.05	0.03
MSTRG.13544	LOC_Os02g25780	NA	NA	1.72	0.03
MSTRG.13551	.	NA	NA	1.97	0.04
MSTRG.13594	LOC_Os02g26740	NA	NA	-1.49	0.03
MSTRG.13638	LOC_Os02g27370	NA	NA	-1.88	0.01
MSTRG.13727	LOC_Os02g29040	NA	NA	-1.08	0.04
MSTRG.13855	.	NA	NA	1.74	0.04
MSTRG.1389	LOC_Os01g18320	GO:0004729(oxygen-dependent protoporphyrinogen oxidase activity);GO:0005515(protein binding);GO:0006779(porphyrin-containing compound biosynthetic process);GO:0006782(protoporphyrinogen IX biosynthetic process);GO:0009507(chloroplast);GO:0009534(chloroplast thylakoid);GO:0009941(chloroplast envelope);GO:0015995(chlorophyll biosynthetic process);GO:0055114(oxidation-reduction process)	00860(Porphyrin and chlorophyll metabolism)	-1.02	0
MSTRG.13963	.	NA	NA	1.77	0.02
MSTRG.14034	LOC_Os02g33420	GO:0005524(ATP binding);GO:0005739(mitochondrion);GO:0009507(chloroplast);GO:0009532(plastid stroma);GO:0009536(plastid);GO:0009570(chloroplast stroma);GO:0009658(chloroplast organization);GO:0009941(chloroplast envelope);GO:0016020(membrane);GO:0016887(ATPase activity);GO:0019538(protein metabolic process);GO:0031969(chloroplast membrane);GO:0034214(protein hexamerization);GO:0042803(protein hom…	NA	-1.3	0.05
MSTRG.14092	LOC_Os02g34430	NA	NA	1.08	0.02
MSTRG.14110	LOC_Os02g34590	GO:0005634(nucleus);GO:0006355(regulation of transcription, DNA-templated);GO:0008270(zinc ion binding);GO:0009506(plasmodesma);GO:0009639(response to red or far red light)	00310(Lysine degradation)	-1.02	0.05
MSTRG.1412	.	NA	NA	1.86	0.03
MSTRG.14122	.	NA	NA	1.32	0.04
MSTRG.14157	LOC_Os02g35140	NA	NA	-1.3	0.01
MSTRG.14182	LOC_Os02g35620	GO:0005375(copper ion transmembrane transporter activity);GO:0009793(embryo development ending in seed dormancy);GO:0016021(integral component of membrane)	NA	-2.86	0.02
MSTRG.14211	LOC_Os02g35950	NA	NA	3.31	0
MSTRG.14464	LOC_Os02g39280	GO:0003674(molecular_function);GO:0005515(protein binding);GO:0005576(extracellular region);GO:0008150(biological_process);GO:0016021(integral component of membrane);GO:0050832(defense response to fungus)	NA	-1.03	0.02
MSTRG.14513	LOC_Os02g39840	NA	NA	-1.52	0.02
MSTRG.1455	LOC_Os01g19500	NA	NA	2.31	0.05
MSTRG.14594	LOC_Os02g40784	GO:0005783(endoplasmic reticulum);GO:0010025(wax biosynthetic process);GO:0010143(cutin biosynthetic process);GO:0043668(exine);GO:0048653(anther development)	00073(Cutin, suberine and wax biosynthesis)	-1.22	0.03
MSTRG.14605	LOC_Os02g40870	GO:0000506(glycosylphosphatidylinositol-N-acetylglucosaminyltransferase (GPI-GnT) complex);GO:0003824(catalytic activity);GO:0005789(endoplasmic reticulum membrane)	00563(Glycosylphosphatidylinositol(GPI)-anchor biosynthesis)	-1.01	0.04
MSTRG.14619	LOC_Os02g41470	NA	NA	-1.98	0.03
MSTRG.14800	LOC_Os02g43430	GO:0004674(protein serine/threonine kinase activity);GO:0005524(ATP binding);GO:0005886(plasma membrane);GO:0006468(protein phosphorylation);GO:0016301(kinase activity)	04626(Plant-pathogen interaction)	-1.44	0.03
MSTRG.14831	LOC_Os02g43820	GO:0003677(DNA binding);GO:0003700(transcription factor activity, sequence-specific DNA binding);GO:0005622(intracellular);GO:0005634(nucleus);GO:0006351(transcription, DNA-templated);GO:0006355(regulation of transcription, DNA-templated);GO:0006952(defense response);GO:0009409(response to cold);GO:0009873(ethylene-activated signaling pathway);GO:0010200(response to chitin);GO:0045893(positive re…	04626(Plant-pathogen interaction)	2.94	0
MSTRG.14925	LOC_Os02g44870	NA	NA	1.57	0.03
MSTRG.14948	LOC_Os02g44990	NA	NA	2.18	0.01
MSTRG.15006	LOC_Os02g45570	GO:0005524(ATP binding);GO:0005634(nucleus);GO:0006351(transcription, DNA-templated);GO:0006355(regulation of transcription, DNA-templated);GO:0008285(negative regulation of cell proliferation);GO:0009624(response to nematode);GO:0044212(transcription regulatory region DNA binding);GO:0048364(root development);GO:0048366(leaf development);GO:0061062(regulation of nematode larval development)	NA	1.04	0.01
MSTRG.15014	LOC_Os02g45640	NA	NA	1.67	0.01
MSTRG.15052	LOC_Os02g45980	NA	NA	-1.25	0.03
MSTRG.15135	LOC_Os02g46660	GO:0008150(biological_process);GO:0016021(integral component of membrane)	NA	1.46	0
MSTRG.15153	LOC_Os02g46850	NA	NA	-1.49	0.02
MSTRG.15275	LOC_Os02g48100	GO:0004004(ATP-dependent RNA helicase activity);GO:0010501(RNA secondary structure unwinding)	03440(Homologous recombination)	-1.83	0.02
MSTRG.15293	LOC_Os02g48290	NA	NA	1.75	0.04
MSTRG.15297	LOC_Os02g48360	GO:0003872(6-phosphofructokinase activity);GO:0005524(ATP binding);GO:0005737(cytoplasm);GO:0005829(cytosol);GO:0006096(glycolytic process);GO:0010317(pyrophosphate-dependent phosphofructokinase complex, alpha-subunit complex);GO:0015979(photosynthesis);GO:0046872(metal ion binding);GO:0047334(diphosphate-fructose-6-phosphate 1-phosphotransferase activity)	00051(Fructose and mannose metabolism)	-1.06	0.03
MSTRG.15324	LOC_Os02g48650	NA	NA	1.13	0.03
MSTRG.15437	LOC_Os02g49820	GO:0000166(nucleotide binding);GO:0003723(RNA binding);GO:0009507(chloroplast);GO:1900871(chloroplast mRNA modification)	03040(Spliceosome)	-1.48	0.03
MSTRG.1552	LOC_Os01g21560	NA	NA	-1.09	0.01
MSTRG.15585	LOC_Os02g51470	NA	NA	1.73	0.05
MSTRG.15654	LOC_Os02g52230	NA	NA	-1.13	0.02
MSTRG.15707	LOC_Os02g52820	NA	NA	-1.83	0.05
MSTRG.15756	LOC_Os02g53330	GO:0005737(cytoplasm);GO:0030170(pyridoxal phosphate binding)	NA	-1.14	0
MSTRG.15826	LOC_Os02g54200	NA	NA	-1.26	0.01
MSTRG.15884	LOC_Os02g55000	GO:0003676(nucleic acid binding);GO:0003677(DNA binding);GO:0005622(intracellular);GO:0005634(nucleus);GO:0008150(biological_process);GO:0046872(metal ion binding)	NA	-1.21	0.01
MSTRG.15968	.	NA	NA	1.19	0.02
MSTRG.16120	LOC_Os02g57390	NA	NA	-1.02	0.04
MSTRG.16155	LOC_Os02g57690	NA	NA	1.48	0.03
MSTRG.16259	.	NA	NA	2.26	0.02
MSTRG.16343	LOC_Os03g02060	NA	NA	-1.08	0.01
MSTRG.16520	LOC_Os03g03830	NA	NA	-1.23	0.02
MSTRG.16553	LOC_Os03g04120	NA	NA	1.27	0.04
MSTRG.16637	LOC_Os03g04960	NA	NA	-1.11	0.02
MSTRG.16684	LOC_Os03g05460	NA	NA	1.33	0.02
MSTRG.16717	LOC_Os03g05870	GO:0005739(mitochondrion);GO:0008047(enzyme activator activity);GO:0009507(chloroplast);GO:0009570(chloroplast stroma);GO:0009793(embryo development ending in seed dormancy);GO:0016226(iron-sulfur cluster assembly)	00760(Nicotinate and nicotinamide metabolism)	1.34	0.02
MSTRG.16796	LOC_Os03g06705	GO:0005634(nucleus);GO:0006633(fatty acid biosynthetic process);GO:0009409(response to cold);GO:0009416(response to light stimulus);GO:0016021(integral component of membrane);GO:0016747(transferase activity, transferring acyl groups other than amino-acyl groups)	00062(Fatty acid elongation)	1.43	0.04
MSTRG.16803	LOC_Os03g06740	NA	NA	-1	0.04
MSTRG.16812	LOC_Os03g06880	NA	NA	-1.28	0.03
MSTRG.16828	LOC_Os03g07080	GO:0000932(cytoplasmic mRNA processing body);GO:0003723(RNA binding);GO:0004535(poly(A)-specific ribonuclease activity);GO:0005634(nucleus);GO:0005829(cytosol);GO:0005986(sucrose biosynthetic process);GO:0006351(transcription, DNA-templated);GO:0006355(regulation of transcription, DNA-templated);GO:0006397(mRNA processing);GO:0016787(hydrolase activity);GO:0019252(starch biosynthetic process);GO:…	03018(RNA degradation)	-1.17	0.01
MSTRG.16966	LOC_Os03g08430	NA	NA	-1.27	0.03
MSTRG.17072	LOC_Os03g09870	NA	NA	2.51	0
MSTRG.17191	LOC_Os03g10950	NA	NA	1.02	0.04
MSTRG.17217	LOC_Os03g11190	GO:0005829(cytosol);GO:0009903(chloroplast avoidance movement);GO:0009904(chloroplast accumulation movement)	NA	1.34	0.03
MSTRG.17454	LOC_Os03g13720	GO:0000120(RNA polymerase I transcription factor complex);GO:0006360(transcription from RNA polymerase I promoter)	NA	1.86	0.05
MSTRG.17531	LOC_Os03g14510	GO:0004045(aminoacyl-tRNA hydrolase activity);GO:0005762(mitochondrial large ribosomal subunit);GO:0016149(translation release factor activity, codon specific);GO:0016150(translation release factor activity, codon nonspecific);GO:0043022(ribosome binding);GO:0070126(mitochondrial translational termination);GO:0072344(rescue of stalled ribosome)	00904(Diterpenoid biosynthesis)	-1.28	0.03
MSTRG.17648	LOC_Os03g15920	GO:0003674(molecular_function);GO:0005634(nucleus);GO:0009793(embryo development ending in seed dormancy)	NA	2.99	0.02
MSTRG.17649	LOC_Os03g15910	GO:0003674(molecular_function);GO:0005739(mitochondrion);GO:0008150(biological_process);GO:0016021(integral component of membrane)	NA	-1.55	0.04
MSTRG.17690	LOC_Os03g16334	NA	NA	1.03	0.03
MSTRG.17854	LOC_Os03g17570	NA	NA	-1.21	0.01
MSTRG.17974	LOC_Os03g18850	GO:0004864(protein phosphatase inhibitor activity);GO:0004872(receptor activity);GO:0005634(nucleus);GO:0005737(cytoplasm);GO:0009738(abscisic acid-activated signaling pathway);GO:0010427(abscisic acid binding);GO:0080163(regulation of protein serine/threonine phosphatase activity)	NA	1.8	0.01
MSTRG.18059	LOC_Os03g19850	NA	NA	2	0.02
MSTRG.18201	.	NA	NA	-1.06	0.01
MSTRG.18202	LOC_Os03g21390	GO:0003674(molecular_function);GO:0005739(mitochondrion);GO:0008150(biological_process)	NA	2.14	0.05
MSTRG.18223	LOC_Os03g21610	NA	NA	1.09	0.01
MSTRG.18240	LOC_Os03g21780	NA	NA	1.66	0
MSTRG.18320	LOC_Os03g22510	GO:0005515(protein binding);GO:0005525(GTP binding);GO:0009733(response to auxin);GO:0045841(negative regulation of mitotic metaphase/anaphase transition);GO:0072686(mitotic spindle);GO:2000280(regulation of root development)	03015(mRNA surveillance pathway)	1.17	0.03
MSTRG.18463	LOC_Os03g25120	NA	NA	1.15	0.01
MSTRG.18488	LOC_Os03g25600	NA	NA	-1.13	0
MSTRG.18510	LOC_Os03g26000	NA	NA	-1.1	0.03
MSTRG.18530	LOC_Os03g26440	NA	NA	-1.94	0.04
MSTRG.18817	LOC_Os03g31510	GO:0004869(cysteine-type endopeptidase inhibitor activity);GO:0005576(extracellular region);GO:0005618(cell wall);GO:0006952(defense response)	NA	-5.13	0.02
MSTRG.18847	.	NA	NA	1.18	0.03
MSTRG.18856	LOC_Os03g32150	NA	NA	1.03	0.03
MSTRG.18998	LOC_Os03g37490	NA	NA	-2.41	0.01
MSTRG.18999	LOC_Os03g37490	NA	NA	-2.02	0.03
MSTRG.19054	LOC_Os03g38940	NA	NA	-1.08	0.04
MSTRG.19224	LOC_Os03g42100	GO:0001046(core promoter sequence-specific DNA binding);GO:0001228(transcriptional activator activity, RNA polymerase II transcription regulatory region sequence-specific binding);GO:0005634(nucleus);GO:0006366(transcription from RNA polymerase II promoter)	04075(Plant hormone signal transduction);04712(Circadian rhythm - plant)	-1.11	0.04
MSTRG.19297	LOC_Os03g43524	NA	NA	1.75	0.02
MSTRG.19315	LOC_Os03g43850	NA	NA	-1.32	0.05
MSTRG.19343	LOC_Os03g44210	GO:0005739(mitochondrion);GO:0008380(RNA splicing);GO:0009507(chloroplast);GO:1900865(chloroplast RNA modification)	00500(Starch and sucrose metabolism)	-1.12	0.02
MSTRG.19346	LOC_Os03g44380	GO:0006970(response to osmotic stress);GO:0009414(response to water deprivation);GO:0009507(chloroplast);GO:0009535(chloroplast thylakoid membrane);GO:0009570(chloroplast stroma);GO:0009688(abscisic acid biosynthetic process);GO:0042538(hyperosmotic salinity response);GO:0045549(9-cis-epoxycarotenoid dioxygenase activity);GO:0046872(metal ion binding);GO:0055114(oxidation-reduction process)	00906(Carotenoid biosynthesis)	1.2	0.02
MSTRG.19364	LOC_Os03g44630	GO:0046658(anchored component of plasma membrane)	NA	2.59	0.02
MSTRG.19433	LOC_Os03g45710	NA	00195(Photosynthesis)	1.66	0.02
MSTRG.19484	LOC_Os03g46330	GO:0005086(ARF guanyl-nucleotide exchange factor activity);GO:0005802(trans-Golgi network);GO:0016192(vesicle-mediated transport)	04144(Endocytosis)	-1.32	0.02
MSTRG.19513	LOC_Os03g46650	NA	NA	1.96	0.05
MSTRG.19550	LOC_Os03g47270	NA	NA	1.78	0.02
MSTRG.19589	LOC_Os03g47940	GO:0005576(extracellular region);GO:0016042(lipid catabolic process);GO:0016298(lipase activity);GO:0052689(carboxylic ester hydrolase activity)	00561(Glycerolipid metabolism)	-1.31	0.05
MSTRG.19642	LOC_Os03g48480	NA	NA	2.57	0.04
MSTRG.19667	LOC_Os03g48830	GO:0003735(structural constituent of ribosome);GO:0005739(mitochondrion);GO:0005840(ribosome);GO:0006412(translation)	03010(Ribosome)	1.66	0.02
MSTRG.19684	LOC_Os03g48950	NA	NA	1.56	0.05
MSTRG.19718	LOC_Os03g49485	NA	NA	2.4	0.01
MSTRG.19835	LOC_Os03g50790	NA	NA	-1.58	0.02
MSTRG.19861	LOC_Os03g51010	GO:0006629(lipid metabolic process);GO:0016020(membrane);GO:0016298(lipase activity)	00561(Glycerolipid metabolism)	1.28	0
MSTRG.19885	LOC_Os03g51210	GO:0005634(nucleus)	NA	2.52	0.04
MSTRG.19889	.	NA	NA	1.36	0.01
MSTRG.19905	LOC_Os03g51350	GO:0003674(molecular_function);GO:0008150(biological_process);GO:0009507(chloroplast)	NA	2.1	0.05
MSTRG.19990	LOC_Os03g52380	NA	NA	-1.37	0.05
MSTRG.20032	LOC_Os03g52970	NA	NA	-1.02	0.01
MSTRG.20060	LOC_Os03g53350	GO:0009813(flavonoid biosynthetic process);GO:0043231(intracellular membrane-bounded organelle);GO:0052696(flavonoid glucuronidation);GO:0080043(quercetin 3-O-glucosyltransferase activity);GO:0080044(quercetin 7-O-glucosyltransferase activity)	00906(Carotenoid biosynthesis)	-2.06	0.05
MSTRG.20109	LOC_Os03g53930	NA	NA	3.88	0.01
MSTRG.20188	LOC_Os03g55040	NA	NA	1.01	0.01
MSTRG.20253	LOC_Os03g55620	GO:0000780(condensed nuclear chromosome, centromeric region);GO:0005876(spindle microtubule);GO:0007052(mitotic spindle organization);GO:0031616(spindle pole centrosome);GO:0032133(chromosome passenger complex);GO:0032465(regulation of cytokinesis);GO:0035174(histone serine kinase activity);GO:0051233(spindle midzone)	04140(Regulation of autophagy);04931(Insulin resistance)	-1.63	0.02
MSTRG.20276	.	NA	NA	2.55	0.01
MSTRG.20279	LOC_Os03g55930	GO:0000312(plastid small ribosomal subunit);GO:0000462(maturation of SSU-rRNA from tricistronic rRNA transcript (SSU-rRNA, 5.8S rRNA, LSU-rRNA));GO:0003735(structural constituent of ribosome);GO:0006412(translation);GO:0022627(cytosolic small ribosomal subunit)	03010(Ribosome)	2.11	0
MSTRG.20283	LOC_Os03g55920	GO:0005634(nucleus);GO:0016021(integral component of membrane);GO:0016757(transferase activity, transferring glycosyl groups)	NA	-1.22	0.01
MSTRG.20446	LOC_Os03g57750	NA	NA	1.75	0.02
MSTRG.20509	LOC_Os03g58420	GO:0005515(protein binding)	04626(Plant-pathogen interaction)	1.2	0.04
MSTRG.20514	LOC_Os03g58480	GO:0003674(molecular_function);GO:0005634(nucleus);GO:0005737(cytoplasm);GO:0005874(microtubule);GO:0008150(biological_process)	NA	-1.47	0.02
MSTRG.20707	LOC_Os03g60550	NA	NA	-1.12	0.05
MSTRG.20777	LOC_Os03g61240	NA	NA	1.98	0.01
MSTRG.20784	LOC_Os03g61280	NA	NA	1.12	0
MSTRG.20794	LOC_Os03g61560	GO:0003729(mRNA binding);GO:0005730(nucleolus);GO:0006417(regulation of translation)	NA	-1.66	0.04
MSTRG.20803	LOC_Os03g61640	NA	NA	-1.03	0.04
MSTRG.20880	LOC_Os03g62590	NA	NA	1.56	0.02
MSTRG.2103	LOC_Os01g34010	NA	NA	1.64	0.05
MSTRG.21113	LOC_Os04g02490	NA	NA	-1.01	0.05
MSTRG.21265	LOC_Os04g08450	GO:0003674(molecular_function);GO:0005634(nucleus);GO:0008150(biological_process)	NA	1.06	0.01
MSTRG.21329	.	NA	NA	2.34	0.05
MSTRG.21443	LOC_Os04g12690	GO:0009813(flavonoid biosynthetic process);GO:0043231(intracellular membrane-bounded organelle);GO:0052696(flavonoid glucuronidation);GO:0080043(quercetin 3-O-glucosyltransferase activity);GO:0080044(quercetin 7-O-glucosyltransferase activity)	01210(2-Oxocarboxylic acid metabolism);00380(Tryptophan metabolism);00966(Glucosinolate biosynthesis)	1.26	0.02
MSTRG.21740	LOC_Os04g19684	GO:0000122(negative regulation of transcription from RNA polymerase II promoter);GO:0005634(nucleus);GO:0006346(methylation-dependent chromatin silencing);GO:0008327(methyl-CpG binding)	NA	-1.11	0.01
MSTRG.21884	LOC_Os04g24140	NA	NA	-6.46	0.01
MSTRG.21926	LOC_Os04g24804	NA	NA	1.07	0.03
MSTRG.21938	LOC_Os04g25410	GO:0005739(mitochondrion);GO:0008150(biological_process)	NA	1.05	0.01
MSTRG.21939	LOC_Os04g25440	GO:0009813(flavonoid biosynthetic process);GO:0043231(intracellular membrane-bounded organelle);GO:0052696(flavonoid glucuronidation);GO:0080043(quercetin 3-O-glucosyltransferase activity);GO:0080044(quercetin 7-O-glucosyltransferase activity)	00908(Zeatin biosynthesis)	1.63	0.01
MSTRG.22027	LOC_Os04g28410	GO:0009690(cytokinin metabolic process)	NA	-1.25	0.03
MSTRG.22149	.	NA	NA	1.45	0.03
MSTRG.22188	.	NA	NA	-2.43	0.02
MSTRG.22316	LOC_Os04g33500	GO:0004674(protein serine/threonine kinase activity);GO:0005634(nucleus);GO:0005737(cytoplasm);GO:0005886(plasma membrane);GO:0035556(intracellular signal transduction)	NA	-1.91	0.02
MSTRG.22374	LOC_Os04g34080	GO:0050829(defense response to Gram-negative bacterium)	03008(Ribosome biogenesis in eukaryotes)	-1.2	0.05
MSTRG.22549	.	NA	NA	1.22	0
MSTRG.22561	LOC_Os04g36780	NA	NA	-1.24	0.05
MSTRG.22623	LOC_Os04g37790	GO:0000795(synaptonemal complex);GO:0007131(reciprocal meiotic recombination)	NA	1.58	0.05
MSTRG.22704	LOC_Os04g38780	GO:0003677(DNA binding);GO:0003700(transcription factor activity, sequence-specific DNA binding);GO:0005515(protein binding);GO:0005634(nucleus);GO:0006351(transcription, DNA-templated);GO:0006355(regulation of transcription, DNA-templated);GO:0008134(transcription factor binding);GO:0010440(stomatal lineage progression);GO:0042803(protein homodimerization activity);GO:0046983(protein dimerizatio…	NA	-1.3	0.05
MSTRG.22816	LOC_Os04g40050	NA	NA	-1.17	0.04
MSTRG.22834	LOC_Os04g40180	GO:0004197(cysteine-type endopeptidase activity);GO:0005615(extracellular space);GO:0005764(lysosome);GO:0051603(proteolysis involved in cellular protein catabolic process)	NA	-2.03	0.03
MSTRG.22851	LOC_Os04g40470	GO:0016020(membrane);GO:0016709(oxidoreductase activity, acting on paired donors, with incorporation or reduction of molecular oxygen, NAD(P)H as one donor, and incorporation of one atom of oxygen);GO:0044550(secondary metabolite biosynthetic process)	00591(Linoleic acid metabolism);00380(Tryptophan metabolism);00232(Caffeine metabolism)	1.01	0.04
MSTRG.22955	LOC_Os04g41410	GO:0005215(transporter activity);GO:0005886(plasma membrane);GO:0006810(transport);GO:0016021(integral component of membrane)	NA	-1.99	0.01
MSTRG.23139	LOC_Os04g43490	GO:0004674(protein serine/threonine kinase activity);GO:0005634(nucleus);GO:0005737(cytoplasm);GO:0006897(endocytosis);GO:0008360(regulation of cell shape);GO:0016055(Wnt signaling pathway);GO:0018105(peptidyl-serine phosphorylation)	03008(Ribosome biogenesis in eukaryotes)	-1.57	0.05
MSTRG.23292	LOC_Os04g45590	GO:0004462(lactoylglutathione lyase activity);GO:0005737(cytoplasm);GO:0005975(carbohydrate metabolic process);GO:0016829(lyase activity)	NA	1.12	0.04
MSTRG.23618	LOC_Os04g49260	NA	NA	1.31	0.01
MSTRG.23734	LOC_Os04g50750	NA	NA	1.1	0.05
MSTRG.23768	LOC_Os04g51166	GO:0003674(molecular_function);GO:0008150(biological_process);GO:0016021(integral component of membrane)	NA	-1.4	0.05
MSTRG.2379	LOC_Os01g39490	NA	NA	1.92	0.05
MSTRG.23798	LOC_Os04g51454	NA	NA	-1	0.02
MSTRG.23955	LOC_Os04g52690	NA	NA	-1.14	0
MSTRG.24036	LOC_Os04g53360	GO:0003674(molecular_function);GO:0005634(nucleus);GO:0008150(biological_process)	NA	-1.17	0.05
MSTRG.24074	LOC_Os04g53620	NA	NA	-1.04	0.02
MSTRG.24167	LOC_Os04g54840	NA	NA	1.13	0.05
MSTRG.24287	LOC_Os04g56140	NA	NA	-1.32	0.05
MSTRG.24321	LOC_Os04g56540	NA	NA	1.2	0.05
MSTRG.24434	LOC_Os04g57760	NA	NA	2.41	0.05
MSTRG.24467	LOC_Os04g57920	NA	NA	-1.08	0
MSTRG.24510	LOC_Os04g58470	GO:0005634(nucleus);GO:0005802(trans-Golgi network);GO:0005886(plasma membrane);GO:0009506(plasmodesma);GO:0009524(phragmoplast);GO:0010051(xylem and phloem pattern formation);GO:0010088(phloem development);GO:0015220(choline transmembrane transporter activity);GO:0015871(choline transport);GO:0016021(integral component of membrane);GO:0048364(root development);GO:0090603(sieve element differenti…	NA	-1.31	0.02
MSTRG.24643	LOC_Os05g01210	GO:0003674(molecular_function);GO:0005634(nucleus);GO:0008150(biological_process)	NA	-1.21	0.04
MSTRG.24710	LOC_Os05g02010	NA	NA	-1.5	0.04
MSTRG.24717	LOC_Os05g02070	NA	NA	1.41	0.04
MSTRG.24720	LOC_Os05g02120	NA	NA	-1.12	0.04
MSTRG.24727	LOC_Os05g02220	NA	NA	-1.33	0.03
MSTRG.24763	LOC_Os05g02680	GO:0003677(DNA binding);GO:0005634(nucleus);GO:0031011(Ino80 complex)	NA	-1.46	0.02
MSTRG.24776	LOC_Os05g02780	NA	NA	-1.16	0.05
MSTRG.24891	LOC_Os05g04620	NA	NA	1.31	0.02
MSTRG.24929	LOC_Os05g05180	NA	NA	-1.51	0
MSTRG.25000	LOC_Os05g05930	NA	NA	-2.79	0.01
MSTRG.2504	LOC_Os01g41220	NA	NA	2.27	0.05
MSTRG.25197	LOC_Os05g08920	NA	NA	1.59	0
MSTRG.25259	LOC_Os05g10670	NA	NA	1.37	0.01
MSTRG.25435	LOC_Os05g14740	NA	NA	1.02	0.03
MSTRG.25452	.	NA	NA	2.08	0.01
MSTRG.25473	LOC_Os05g15520	GO:0003674(molecular_function);GO:0005829(cytosol);GO:0008150(biological_process)	03030(DNA replication);03420(Nucleotide excision repair);03430(Mismatch repair);03440(Homologous recombination)	2.62	0.01
MSTRG.25660	LOC_Os05g22260	GO:0000245(spliceosomal complex assembly);GO:0000974(Prp19 complex);GO:0071010(prespliceosome);GO:0071011(precatalytic spliceosome);GO:0071012(catalytic step 1 spliceosome);GO:0071013(catalytic step 2 spliceosome);GO:0071014(post-mRNA release spliceosomal complex)	03040(Spliceosome)	-1.55	0.04
MSTRG.25700	LOC_Os05g23130	NA	NA	1.09	0.01
MSTRG.25770	LOC_Os05g24160	NA	NA	-1.25	0.02
MSTRG.26009	.	NA	NA	-1.41	0.02
MSTRG.26024	LOC_Os05g29760	GO:0004325(ferrochelatase activity);GO:0006783(heme biosynthetic process)	00860(Porphyrin and chlorophyll metabolism)	-1.13	0.02
MSTRG.26033	LOC_Os05g29974	GO:0006629(lipid metabolic process);GO:0016020(membrane);GO:0016298(lipase activity)	00561(Glycerolipid metabolism)	-1.48	0.05
MSTRG.26078	LOC_Os05g30760	NA	NA	2.03	0.04
MSTRG.26242	LOC_Os05g33130	GO:0004568(chitinase activity);GO:0050832(defense response to fungus)	00520(Amino sugar and nucleotide sugar metabolism)	3.03	0.05
MSTRG.26253	LOC_Os05g33290	NA	NA	-1.73	0.02
MSTRG.2630	LOC_Os01g42800	NA	NA	-1.46	0
MSTRG.26416	LOC_Os05g35240	NA	NA	-1.2	0.05
MSTRG.26482	LOC_Os05g36140	NA	NA	1.33	0
MSTRG.26496	.	NA	NA	1.35	0.05
MSTRG.2657	LOC_Os01g43050	NA	NA	-1.29	0.05
MSTRG.26674	LOC_Os05g38950	GO:0005096(GTPase activator activity);GO:0005622(intracellular);GO:0006886(intracellular protein transport);GO:0012505(endomembrane system);GO:0017137(Rab GTPase binding);GO:0031338(regulation of vesicle fusion)	NA	-1.06	0.04
[truncated: 284 more rows]

## Sheet: LLY534-natural vs LLY534-0d
Genes with significant (> 2-fold, p≤0.05) expression in LLY534 natural aging V.S. LLY534 Mock as determined by RNA-seq analysis
[truncated: 682 more rows]

[truncated: 3 more sheets: LLY534-artificial vs LLY534-0d, JLY1212-natural vs JLY1212-0d, JLY1212-artificia vs JLY1212-0d]
