# Supplementary material for: Transcriptome-Wide Characterization of Seed Aging in Rice: Identification of Specific Long-Lived mRNAs for Seed Longevity
Source: Front Plant Sci. 2022 May 16;13:857390. doi: 10.3389/fpls.2022.857390 (PMC9149411; doi:10.3389/fpls.2022.857390)
Supplement: Supplementary file 3 [file Table_3.XLSX]

## Sheet: NX32_YZX-natural aging
Genes with expression in NX32 v.s. Mock & YZX v.s. Mock as determined by RNA-seq analysis
(log2FC HL<0 & log2FC LL<0 & (log2FC HL-log2FC LL)>0 & p-value group<0.05 for ((HL-NA v.s. HL-Mock) v.s. (LL-NA v.s. LL-Mock)) (NA: natural aging)
gene_id	gene_name	GO	KEGG	FPKM.NX32-NA_1	FPKM.NX32-NA_2	FPKM.NX32-0d_1	FPKM.NX32-0d_2	log2FC.NX32	p-value.NX32	FPKM.YZX-NA_1	FPKM.YZX-NA_2	FPKM.YZX-0d_1	FPKM.YZX-0d_1	log2FC.YZX	p-value.YZX	p-valueue. group
MSTRG.10061	LOC_Os02g08360	GO:0000166(nucleotide binding);GO:0005654(nucleoplasm);GO:0006396(RNA processing);GO:0044822(poly(A) RNA binding)	03040(Spliceosome)	19.61	19.19	21.09	23.26	-0.18	0.12	9.54	11.54	24.56	21.02	-1.05	0.02	0.000107776
MSTRG.10337	LOC_Os02g13400	GO:0004652(polynucleotide adenylyltransferase activity);GO:0005634(nucleus);GO:0006378(mRNA polyadenylation);GO:0006378(mRNA polyadenylation)	03015(mRNA surveillance pathway);03015(mRNA surveillance pathway)	4.43	4.71	6.04	5.7	-0.3	0.03	2.91	2.85	5.92	4.07	-0.61	0.11	2.3465e-05
MSTRG.10394	LOC_Os02g14600	GO:0000326(protein storage vacuole);GO:0005634(nucleus);GO:0009737(response to abscisic acid);GO:0010431(seed maturation);GO:0045735(nutrient reservoir activity);GO:0071215(cellular response to abscisic acid stimulus)	NA	63.07	80.21	41.31	129.5	-0.04	0.96	15.03	16.99	163.02	83.3	-2.79	0.03	0.000440601
MSTRG.10427	LOC_Os02g15070	GO:0000326(protein storage vacuole);GO:0009737(response to abscisic acid);GO:0009845(seed germination);GO:0010431(seed maturation);GO:0045735(nutrient reservoir activity);GO:0071215(cellular response to abscisic acid stimulus)	NA	19.26	31.19	27.8	63.03	-0.75	0.38	23.06	21.1	90.53	100.55	-2.06	0	0.0189987
MSTRG.10429	LOC_Os02g15090	GO:0000326(protein storage vacuole);GO:0005634(nucleus);GO:0009737(response to abscisic acid);GO:0010431(seed maturation);GO:0045735(nutrient reservoir activity);GO:0071215(cellular response to abscisic acid stimulus)	NA	737.05	391.51	1015.34	603.64	-0.54	0.45	532.37	404.46	2081.11	1567.27	-1.96	0.02	0.0119007
MSTRG.10512	LOC_Os02g16820	GO:0000326(protein storage vacuole);GO:0005634(nucleus);GO:0009737(response to abscisic acid);GO:0010431(seed maturation);GO:0045735(nutrient reservoir activity);GO:0071215(cellular response to abscisic acid stimulus)	NA	2825.97	1729.5	2673.43	2769.52	-0.3	0.49	1476.97	1903.98	3759.86	3754.94	-1.16	0.02	1.20233e-06
MSTRG.11129	LOC_Os02g30730	GO:0000387(spliceosomal snRNP assembly);GO:0000481(maturation of 5S rRNA);GO:0045292(mRNA cis splicing, via spliceosome);GO:0046540(U4/U6 x U5 tri-snRNP complex);GO:0046540(U4/U6 x U5 tri-snRNP complex)	03040(Spliceosome);03040(Spliceosome)	14.7	16.45	20.46	23.91	-0.48	0.07	10.09	9.23	19.58	17.2	-0.86	0.01	0.000492252
MSTRG.11132	LOC_Os02g30800	GO:0000166(nucleotide binding);GO:0003677(DNA binding);GO:0003887(DNA-directed DNA polymerase activity);GO:0005634(nucleus);GO:0006260(DNA replication);GO:0008270(zinc ion binding);GO:0008408(3'-5' exonuclease activity);GO:0008622(epsilon DNA polymerase complex);GO:0051539(4 iron, 4 sulfur cluster binding)	00230(Purine metabolism);00240(Pyrimidine metabolism);03030(DNA replication);03410(Base excision repair);03420(Nucleotide excision repair)	0.42	0.47	1.22	0.93	-0.53	0.04	0.15	0.2	2.74	0.26	-0.89	0.38	0.000199222
MSTRG.11159	LOC_Os02g31290	GO:0000166(nucleotide binding);GO:0003723(RNA binding);GO:0005515(protein binding);GO:0005634(nucleus);GO:0006351(transcription, DNA-templated);GO:0006355(regulation of transcription, DNA-templated);GO:0045836(positive regulation of meiotic nuclear division);GO:0048507(meristem development);GO:0051321(meiotic cell cycle);GO:0051321(meiotic cell cycle)	00564(Glycerophospholipid metabolism);00565(Ether lipid metabolism);00565(Ether lipid metabolism)	44.38	42.6	45.67	51.64	-0.16	0.23	19.2	23.88	44.46	38.67	-0.92	0.04	9.35375e-05
MSTRG.11259	LOC_Os02g33070	GO:0005739(mitochondrion);GO:0009507(chloroplast);GO:0032780(negative regulation of ATPase activity);GO:0042030(ATPase inhibitor activity)	NA	168.49	183.96	250.3	235.96	-0.46	0.03	154.63	267.95	597.18	371.71	-1.21	0.15	0.044592
MSTRG.11972	LOC_Os02g44599;LOC_Os02g44610	NA	NA	3.17	2.77	5.2	2	-0.12	0.84	1.4	1.39	2.35	2.92	-0.6	0.03	0.000170432
MSTRG.12062	LOC_Os02g45600	GO:0005096(GTPase activator activity);GO:0005737(cytoplasm);GO:0005886(plasma membrane);GO:0007165(signal transduction);GO:0007275(multicellular organism development);GO:0009531(secondary cell wall);GO:0009664(plant-type cell wall organization)	NA	5.71	5.69	8.83	8.66	-0.54	0	6.08	6.44	15.9	11.17	-0.98	0.05	0.0057497
MSTRG.12213	LOC_Os02g47420	GO:0005089(Rho guanyl-nucleotide exchange factor activity);GO:0005739(mitochondrion);GO:0005886(plasma membrane);GO:0080092(regulation of pollen tube growth);GO:0080092(regulation of pollen tube growth)	NA	2.61	2.77	5.42	4.46	-0.68	0.03	1.77	0.69	3.31	2.75	-0.89	0.14	0.00281024
MSTRG.1223	LOC_Os01g20840	GO:0004806(triglyceride lipase activity);GO:0005886(plasma membrane);GO:0006629(lipid metabolic process);GO:0016042(lipid catabolic process);GO:0016787(hydrolase activity)	NA	15.3	11.51	32.26	23.88	-1.01	0.07	5.15	5.36	36.57	27.77	-2.39	0.01	0.00283426
MSTRG.12300	LOC_Os02g48620	GO:0000266(mitochondrial fission);GO:0000281(mitotic cytokinesis);GO:0005737(cytoplasm);GO:0007005(mitochondrion organization);GO:0008053(mitochondrial fusion);GO:0048312(intracellular distribution of mitochondria);GO:0048312(intracellular distribution of mitochondria)	NA	12.61	12.65	19.34	20.48	-0.62	0	7.33	5.28	17.58	14.92	-1.25	0.03	0.000384458
MSTRG.12404	LOC_Os02g49992	GO:0003674(molecular_function);GO:0005634(nucleus);GO:0006351(transcription, DNA-templated);GO:0006355(regulation of transcription, DNA-templated);GO:0016592(mediator complex);GO:0016592(mediator complex)	NA	5.7	6.16	9.12	8.75	-0.52	0.01	3.24	2.76	9.08	3.27	-0.72	0.37	9.70212e-05
MSTRG.12579	LOC_Os02g52140	GO:0000166(nucleotide binding);GO:0003723(RNA binding);GO:0005515(protein binding);GO:0005634(nucleus);GO:0005774(vacuolar membrane);GO:0008143(poly(A) binding);GO:0008150(biological_process);GO:0016607(nuclear speck);GO:0043621(protein self-association);GO:0043621(protein self-association)	03015(mRNA surveillance pathway);03015(mRNA surveillance pathway)	26.2	27.56	31.29	24.31	-0.04	0.86	35.56	40.19	63.03	61.24	-0.71	0.02	4.11439e-05
MSTRG.12590	LOC_Os02g52390	GO:0004222(metalloendopeptidase activity);GO:0008270(zinc ion binding);GO:0016485(protein processing)	NA	8.17	8.29	13.66	12.57	-0.61	0.01	7.09	6.9	16.77	7.94	-0.66	0.32	3.38247e-05
MSTRG.12637	LOC_Os02g52960	GO:0008270(zinc ion binding);GO:0046872(metal ion binding)	NA	9.91	9.49	23.71	10.18	-0.64	0.38	8.18	5.93	17.13	16.81	-1.17	0.03	0.0387344
MSTRG.12689	LOC_Os02g53810;LOC_Os02g53820	GO:0005504(fatty acid binding);GO:0009570(chloroplast stroma);GO:0004553(hydrolase activity, hydrolyzing O-glycosyl compounds);GO:0005576(extracellular region);GO:0008810(cellulase activity);GO:0030245(cellulose catabolic process);GO:0071555(cell wall organization)	00500(Starch and sucrose metabolism)	2.42	1.81	2.73	2.47	-0.22	0.29	1.47	1.72	4.41	3.28	-0.89	0.04	0.0226438
MSTRG.12972	LOC_Os02g57390	GO:0003723(RNA binding);GO:0003729(mRNA binding);GO:0005737(cytoplasm);GO:0005829(cytosol);GO:0006417(regulation of translation)	NA	12.89	12.29	13.83	17.41	-0.28	0.22	11.22	10.58	20.62	17.26	-0.74	0.03	0.0037541
MSTRG.13195	LOC_Os03g02440	GO:0004871(signal transducer activity);GO:0005737(cytoplasm);GO:0005834(heterotrimeric G-protein complex);GO:0007165(signal transduction);GO:0007165(signal transduction)	03040(Spliceosome);03040(Spliceosome)	2.83	2.68	3.93	4.49	-0.47	0.03	2.05	2.07	5.51	2.96	-0.73	0.18	8.15921e-05
MSTRG.13458	LOC_Os03g06080;LOC_Os03g06090	GO:0005737(cytoplasm);GO:0030001(metal ion transport);GO:0046914(transition metal ion binding);GO:0046916(cellular transition metal ion homeostasis);GO:0005886(plasma membrane);GO:0015099(nickel cation transmembrane transporter activity);GO:0015675(nickel cation transport);GO:0016021(integral component of membrane)	00940(Phenylpropanoid biosynthesis)	2.75	2.42	9.14	2.65	-0.76	0.41	1.01	0.83	3.42	2.53	-1.04	0.03	9.49984e-05
MSTRG.13491	LOC_Os03g06410	GO:0000165(MAPK cascade);GO:0002229(defense response to oomycetes);GO:0004709(MAP kinase kinase kinase activity);GO:0004712(protein serine/threonine/tyrosine kinase activity);GO:0005515(protein binding);GO:0005524(ATP binding);GO:0005634(nucleus);GO:0005730(nucleolus);GO:0005769(early endosome);GO:0005783(endoplasmic reticulum);GO:0005802(trans-Golgi network);GO:0005829(cytosol);GO:0008219(cell d…	04075(Plant hormone signal transduction)	14.41	13.7	12.62	19.5	-0.15	0.66	9.88	8.94	23.57	19.12	-1.1	0.02	0.000160724
MSTRG.13848	LOC_Os03g11220	NA	NA	0.12	11.01	11.45	0.14	-0.04	0.99	0.04	0.06	25.5	15.68	-4.32	0.01	0.0447675
MSTRG.14619	LOC_Os03g21080	GO:0005089(Rho guanyl-nucleotide exchange factor activity);GO:0005515(protein binding);GO:0005634(nucleus);GO:0005789(endoplasmic reticulum membrane);GO:0005829(cytosol);GO:0005886(plasma membrane);GO:0007264(small GTPase mediated signal transduction);GO:0007275(multicellular organism development);GO:0008064(regulation of actin polymerization or depolymerization);GO:0008360(regulation of cell sha…	NA	8.69	7.4	6.39	13.12	-0.18	0.74	4.32	4.74	6.5	6.11	-0.4	0.03	0.00115722
MSTRG.14735	LOC_Os03g22540	GO:0000976(transcription regulatory region sequence-specific DNA binding);GO:0003700(transcription factor activity, sequence-specific DNA binding);GO:0005515(protein binding);GO:0005634(nucleus);GO:0008270(zinc ion binding);GO:0010628(positive regulation of gene expression);GO:2000616(negative regulation of histone H3-K9 acetylation)	03010(Ribosome)	7.66	7.28	9.24	7.42	-0.13	0.46	5.77	6.13	9.19	9.09	-0.55	0	0.000701934
MSTRG.14760	LOC_Os03g22830	GO:0000209(protein polyubiquitination);GO:0042787(protein ubiquitination involved in ubiquitin-dependent protein catabolic process);GO:0043161(proteasome-mediated ubiquitin-dependent protein catabolic process);GO:0061630(ubiquitin protein ligase activity);GO:0061630(ubiquitin protein ligase activity)	03013(RNA transport);03013(RNA transport)	8.52	9.05	10.86	11.03	-0.29	0.02	0.58	1.24	1.73	5.34	-1.15	0.22	2.22205e-06
MSTRG.14845	LOC_Os03g25440	GO:0003674(molecular_function);GO:0005783(endoplasmic reticulum);GO:0008150(biological_process);GO:0009705(plant-type vacuole membrane);GO:0016021(integral component of membrane)	NA	31.31	0	12.17	15.62	-1.38	0.64	0	0	57.98	39.55	-5.61	0	0.00486509
MSTRG.14947	LOC_Os03g27820	GO:0003674(molecular_function);GO:0005737(cytoplasm);GO:0008150(biological_process)	NA	7.18	7.12	18.72	22.5	-1.4	0.01	3.5	2.71	25.47	8.54	-1.96	0.12	4.83972e-05
MSTRG.15208	LOC_Os03g36110	NA	NA	6.28	5.49	13.32	15.73	-1.17	0.01	2.38	3.74	3.98	17.99	-1.28	0.33	0.00632911
MSTRG.15212	LOC_Os03g35600	GO:0004674(protein serine/threonine kinase activity);GO:0005886(plasma membrane);GO:0006468(protein phosphorylation);GO:0006952(defense response);GO:0009506(plasmodesma)	00520(Amino sugar and nucleotide sugar metabolism)	5.28	3.06	4.71	7.91	-0.5	0.38	0.56	0.66	1.89	2.67	-1.02	0.03	0.00397375
MSTRG.15412	LOC_Os03g40610	NA	NA	0.42	0.14	0	1.06	-0.18	0.78	0.44	0.17	2.61	2.68	-1.49	0.01	0.00418931
MSTRG.15558	LOC_Os03g44484	GO:0001055(RNA polymerase II activity);GO:0005665(DNA-directed RNA polymerase II, core complex);GO:0005665(DNA-directed RNA polymerase II, core complex)	00230(Purine metabolism);00240(Pyrimidine metabolism);03020(RNA polymerase);03020(RNA polymerase)	47.03	35.45	46.13	46.03	-0.17	0.48	21.1	23.79	48.24	42.96	-0.99	0.01	0.0112678
MSTRG.15728	LOC_Os03g47760	NA	NA	3.56	3.93	6.56	4.61	-0.46	0.18	1.89	2.12	4.59	3.8	-0.79	0.02	0.000150827
MSTRG.15731	LOC_Os03g47800	GO:0000166(nucleotide binding);GO:0003676(nucleic acid binding);GO:0003677(DNA binding);GO:0003723(RNA binding);GO:0005634(nucleus);GO:0005730(nucleolus);GO:0008270(zinc ion binding);GO:0009409(response to cold);GO:0009414(response to water deprivation);GO:0009651(response to salt stress)	03040(Spliceosome)	29.18	27.51	38.38	35.25	-0.37	0.04	3.64	19.21	43.68	34.66	-2.04	0.2	0.0450146
MSTRG.15756	LOC_Os03g48104	NA	NA	4.61	4.8	7.13	5.69	-0.37	0.12	1.69	2.06	5.48	4.38	-1.04	0.02	1.13914e-05
MSTRG.15920	LOC_Os03g50490	GO:0004356(glutamate-ammonia ligase activity)	01230(Biosynthesis of amino acids);00630(Glyoxylate and dicarboxylate metabolism);00910(Nitrogen metabolism);00250(Alanine, aspartate and glutamate metabolism);00220(Arginine biosynthesis)	58.55	47.38	83.6	70.53	-0.54	0.11	21.47	20.46	49.64	38.24	-1.02	0.03	0.000333939
MSTRG.15943	LOC_Os03g50870	GO:0003674(molecular_function);GO:0005634(nucleus);GO:0009507(chloroplast);GO:0009611(response to wounding);GO:0010193(response to ozone);GO:0010224(response to UV-B)	NA	9.8	6.9	37.13	7.78	-0.99	0.46	15.17	14.69	43.33	34.66	-1.32	0.01	0.00217917
MSTRG.15974	LOC_Os03g51230	GO:0000786(nucleosome);GO:0003677(DNA binding);GO:0004003(ATP-dependent DNA helicase activity);GO:0004386(helicase activity);GO:0005515(protein binding);GO:0005524(ATP binding);GO:0005634(nucleus);GO:0006344(maintenance of chromatin silencing);GO:0006346(methylation-dependent chromatin silencing);GO:0006349(regulation of gene expression by genetic imprinting);GO:0006351(transcription, DNA-templat…	03420(Nucleotide excision repair);03420(Nucleotide excision repair)	6.12	4.83	7.54	5.62	-0.22	0.44	2.48	2.52	6.89	5.11	-0.99	0.03	0.00212428
MSTRG.16056	LOC_Os03g52390	GO:0004867(serine-type endopeptidase inhibitor activity);GO:0005576(extracellular region);GO:0006979(response to oxidative stress);GO:0016021(integral component of membrane)	NA	4.92	4.6	120.4	14.3	-2.9	0.19	11.51	6.8	162.97	118.61	-3.83	0.01	0.0421419
MSTRG.16447	LOC_Os03g58080	GO:0005215(transporter activity);GO:0006810(transport);GO:0008517(folic acid transporter activity);GO:0009507(chloroplast);GO:0009941(chloroplast envelope);GO:0015231(5-formyltetrahydrofolate transporter activity);GO:0015350(methotrexate transporter activity);GO:0016020(membrane);GO:0016021(integral component of membrane);GO:0031969(chloroplast membrane);GO:0051958(methotrexate transport)	NA	6.23	7.4	9.54	6.08	-0.15	0.68	6.05	4.37	17.8	12.7	-1.38	0.04	0.0166629
MSTRG.17479	LOC_Os04g19684	NA	NA	5.84	5.22	7.57	7.64	-0.4	0.03	6.44	6.4	13.21	10.64	-0.79	0.03	0.00263861
MSTRG.1762	LOC_Os01g37120	NA	NA	3.47	3.69	3.19	4.23	-0.03	0.86	1.16	1.68	5.45	4.24	-1.27	0.03	0.000182713
MSTRG.17819	LOC_Os04g32030	GO:0005737(cytoplasm);GO:0030001(metal ion transport);GO:0046914(transition metal ion binding);GO:0046916(cellular transition metal ion homeostasis)	00940(Phenylpropanoid biosynthesis)	24.47	25.04	78.69	57.55	-1.41	0.02	16.99	13.28	65.06	143.18	-2.61	0.05	0.001242
MSTRG.1787	LOC_Os01g37790	GO:0003674(molecular_function);GO:0005634(nucleus);GO:0008150(biological_process)	NA	10.2	11.19	19.55	23.75	-0.95	0.02	5.97	5.16	45.78	33.3	-2.61	0.01	0.00012123
MSTRG.17912	LOC_Os04g33460	GO:0003844(1,4-alpha-glucan branching enzyme activity);GO:0009790(embryo development)	00500(Starch and sucrose metabolism)	39.54	39.82	49.9	63.34	-0.49	0.1	24.75	25.98	67.3	59.98	-1.29	0	9.26564e-07
MSTRG.18268	LOC_Os04g39440	GO:0003924(GTPase activity);GO:0005525(GTP binding);GO:0005622(intracellular);GO:0005623(cell);GO:0005737(cytoplasm);GO:0005773(vacuole);GO:0005794(Golgi apparatus);GO:0005886(plasma membrane);GO:0006886(intracellular protein transport);GO:0006888(ER to Golgi vesicle-mediated transport);GO:0006913(nucleocytoplasmic transport);GO:0007264(small GTPase mediated signal transduction);GO:0016020(membra…	04144(Endocytosis);04144(Endocytosis)	12.25	11.19	18.5	11.76	-0.31	0.42	10.59	10.51	13.68	13.92	-0.36	0	0.0436155
MSTRG.1835	LOC_Os01g39100	NA	NA	2.14	2.14	5.1	3.39	-0.72	0.09	1.61	1.21	3.74	3.24	-0.9	0.02	0.00548917
MSTRG.18444	LOC_Os04g42010	GO:0000166(nucleotide binding);GO:0003723(RNA binding);GO:0005618(cell wall);GO:0005634(nucleus);GO:0005654(nucleoplasm);GO:0005730(nucleolus);GO:0005829(cytosol);GO:0030529(intracellular ribonucleoprotein complex);GO:0034470(ncRNA processing)	NA	36.77	35.98	48.16	32.77	-0.12	0.69	29.49	24.51	52.01	58.48	-1.01	0.02	0.00361259
MSTRG.18523	LOC_Os04g43150	GO:0000166(nucleotide binding);GO:0003676(nucleic acid binding);GO:0003723(RNA binding);GO:0005622(intracellular);GO:0005623(cell);GO:0006810(transport);GO:0006913(nucleocytoplasmic transport);GO:0006913(nucleocytoplasmic transport)	NA	24.07	24.55	30.88	30.97	-0.33	0	19.24	20.63	37.73	24.95	-0.6	0.18	0.000660905
MSTRG.1892	LOC_Os01g40310	GO:0003674(molecular_function);GO:0008150(biological_process);GO:0009507(chloroplast);GO:0009534(chloroplast thylakoid);GO:0009535(chloroplast thylakoid membrane);GO:0016021(integral component of membrane)	NA	2.18	2.19	6.56	4.97	-1.08	0.02	0.11	0.57	21.95	0.23	-2.01	0.44	0.000156527
MSTRG.19043	LOC_Os04g51370;LOC_Os04g51360	GO:0000166(nucleotide binding);GO:0002098(tRNA wobble uridine modification);GO:0003676(nucleic acid binding);GO:0005634(nucleus);GO:0008168(methyltransferase activity);GO:0016491(oxidoreductase activity);GO:0032259(methylation);GO:0055114(oxidation-reduction process);GO:0004672(protein kinase activity);GO:0004674(protein serine/threonine kinase activity);GO:0004713(protein tyrosine kinase activit…	04931(Insulin resistance);03022(Basal transcription factors);03420(Nucleotide excision repair)	18.49	18.82	23.95	20.5	-0.24	0.16	15.16	14.19	27.21	28.69	-0.89	0	0.000130138
MSTRG.19221	LOC_Os04g53240	GO:0006995(cellular response to nitrogen starvation);GO:0006995(cellular response to nitrogen starvation)	04140(Regulation of autophagy);04140(Regulation of autophagy)	57.97	54.02	94.7	108.41	-0.85	0.02	11.69	14.46	36.46	22.19	-1.07	0.1	2.12127e-06
MSTRG.19297	LOC_Os04g54002	GO:0004674(protein serine/threonine kinase activity);GO:0005886(plasma membrane);GO:0006468(protein phosphorylation);GO:0006952(defense response);GO:0009506(plasmodesma)	00520(Amino sugar and nucleotide sugar metabolism)	1.24	1.24	1.25	1.33	-0.03	0.31	0.57	0.29	1.69	1.49	-1.07	0.03	0.000460292
MSTRG.19588	LOC_Os04g58055	NA	NA	5.35	5.73	9.04	3.35	-0.02	0.98	0	0	6.03	2.6	-2.33	0.04	2.66585e-07
MSTRG.19612	LOC_Os04g58330	GO:0003674(molecular_function);GO:0005737(cytoplasm);GO:0005774(vacuolar membrane);GO:0008150(biological_process);GO:0016021(integral component of membrane)	NA	11.57	12.62	14.36	17.66	-0.37	0.13	9.41	8.33	22.98	19.13	-1.16	0.02	0.0019443
MSTRG.19790	LOC_Os05g02060	GO:0005744(mitochondrial inner membrane presequence translocase complex);GO:0015266(protein channel activity);GO:0030150(protein import into mitochondrial matrix);GO:0031305(integral component of mitochondrial inner membrane);GO:0045037(protein import into chloroplast stroma)	NA	35.15	49.46	60.13	73.74	-0.66	0.14	34.71	42.87	95.65	101.71	-1.33	0.01	0.00303054
MSTRG.19835	LOC_Os05g02680	GO:0003677(DNA binding);GO:0005634(nucleus);GO:0031011(Ino80 complex)	NA	5.78	6.86	6.21	11.83	-0.4	0.45	4.46	4.42	8.98	7.83	-0.79	0.01	0.00751065
MSTRG.19836	LOC_Os05g02770	NA	NA	21.89	37.53	54.58	28.66	-0.45	0.52	1.21	1.26	47.57	40.33	-4.33	0	0.00618915
MSTRG.19954	LOC_Os05g04960	GO:0005829(cytosol);GO:0050278(sedoheptulose-bisphosphatase activity)	NA	8.08	7.43	10.79	9.99	-0.38	0.04	3.82	2.03	6.19	4.29	-0.69	0.23	0.000280665
MSTRG.20008	LOC_Os05g05780	GO:0003677(DNA binding);GO:0005515(protein binding);GO:0005524(ATP binding);GO:0005634(nucleus);GO:0005829(cytosol);GO:0008094(DNA-dependent ATPase activity);GO:0010228(vegetative to reproductive phase transition of meristem);GO:0016584(nucleosome positioning);GO:0016589(NURF complex);GO:0016887(ATPase activity);GO:0031491(nucleosome binding);GO:0043044(ATP-dependent chromatin remodeling)	03420(Nucleotide excision repair)	22.2	25.15	26.78	29.46	-0.24	0.16	13.51	14.41	22.99	19.64	-0.57	0.04	0.000293607
MSTRG.20082	LOC_Os05g06980	GO:0005739(mitochondrion);GO:0005829(cytosol);GO:0008150(biological_process)	NA	15.62	15.94	20.13	18.68	-0.28	0.03	14.52	12.3	20.1	14.51	-0.33	0.31	0.0437135
MSTRG.20137	LOC_Os05g08090;LOC_Os05g08100	GO:0009813(flavonoid biosynthetic process);GO:0043231(intracellular membrane-bounded organelle);GO:0052696(flavonoid glucuronidation);GO:0080043(quercetin 3-O-glucosyltransferase activity);GO:0080044(quercetin 7-O-glucosyltransferase activity);GO:0000347(THO complex);GO:0003677(DNA binding);GO:0003678(DNA helicase activity);GO:0005515(protein binding);GO:0005524(ATP binding);GO:0005634(nucleus);G…	03030(DNA replication)	6.14	4.6	11.52	4.53	-0.4	0.59	3.58	3.22	6.68	5.45	-0.68	0.04	0.0267644
MSTRG.2017	LOC_Os01g42260	GO:0000124(SAGA complex);GO:0003712(transcription cofactor activity);GO:0006357(regulation of transcription from RNA polymerase II promoter);GO:0016573(histone acetylation);GO:0000978(RNA polymerase II core promoter proximal region sequence-specific DNA binding);GO:0001077(transcriptional activator activity, RNA polymerase II core promoter proximal region sequence-specific binding);GO:0005634(nuc…	03040(Spliceosome);03040(Spliceosome)	23.67	26.97	30.56	32.91	-0.32	0.09	15.44	14.09	24.48	28.8	-0.81	0.02	0.000514561
MSTRG.20709	LOC_Os05g26690;LOC_Os05g26720;LOC_Os05g26750;LOC_Os05g26770	NA	NA	110.48	247.8	180.63	514.66	-0.88	0.45	187.43	298.2	823.99	1099.7	-2	0.04	0.0155923
MSTRG.20714	LOC_Os05g26359;LOC_Os05g26240;LOC_Os05g26250;LOC_Os05g26400;LOC_Os05g26350;LOC_Os05g26368;LOC_Os05g26377;LOC_Os05g26386;LOC_Os05g26440;LOC_Os05g26480;LOC_Os05g26460;LOC_Os05g26490;LOC_Os05g26620	NA	NA	806.46	1032.51	2813.29	3721.04	-1.82	0.02	266.54	413.67	1578.64	2282.38	-2.51	0.03	0.00166104
MSTRG.20805	LOC_Os05g29030	GO:0004722(protein serine/threonine phosphatase activity);GO:0005737(cytoplasm);GO:0006470(protein dephosphorylation);GO:0046872(metal ion binding);GO:0005575(cellular_component);GO:0009414(response to water deprivation);GO:0009414(response to water deprivation)	04075(Plant hormone signal transduction);04931(Insulin resistance);04931(Insulin resistance)	3.26	2.39	8.02	9.91	-1.38	0.02	1.89	1.85	14.53	3.04	-1.47	0.27	0.046732
MSTRG.20974	LOC_Os05g32570	GO:0004674(protein serine/threonine kinase activity);GO:0004842(ubiquitin-protein transferase activity);GO:0005769(early endosome);GO:0005802(trans-Golgi network);GO:0006468(protein phosphorylation);GO:0009788(negative regulation of abscisic acid-activated signaling pathway);GO:0045324(late endosome to vacuole transport)	NA	6.15	7.83	11.26	7.54	-0.37	0.35	2.43	3.04	7.91	6.1	-1.1	0.03	0.00163941
MSTRG.21048	LOC_Os05g33730	GO:0005634(nucleus);GO:0009739(response to gibberellin);GO:0010331(gibberellin binding)	04075(Plant hormone signal transduction)	68.17	8.59	60.83	63.73	-1.3	0.46	7.65	8.1	47.77	50.32	-2.49	0	0.000319467
MSTRG.21598	LOC_Os05g43040	GO:0005634(nucleus);GO:0009658(chloroplast organization);GO:0010438(cellular response to sulfur starvation)	NA	13.82	15.26	25.24	17.27	-0.5	0.21	5.27	5.89	43.59	23.86	-2.34	0.03	2.72056e-05
MSTRG.21601	LOC_Os05g43060	GO:0000166(nucleotide binding);GO:0003677(DNA binding);GO:0003682(chromatin binding);GO:0003723(RNA binding);GO:0005515(protein binding);GO:0005634(nucleus);GO:0005654(nucleoplasm);GO:0006306(DNA methylation);GO:0006342(chromatin silencing);GO:0016458(gene silencing);GO:0030422(production of siRNA involved in RNA interference);GO:0080188(RNA-directed DNA methylation)	NA	23.75	22.48	34.48	30.21	-0.47	0.04	7.95	9.31	25.7	35.84	-1.71	0.02	6.0537e-06
MSTRG.21737	LOC_Os05g45220	GO:0000027(ribosomal large subunit assembly);GO:0003735(structural constituent of ribosome);GO:0005761(mitochondrial ribosome)	03010(Ribosome)	7.36	5.9	4.91	11.69	-0.19	0.77	10.37	8.53	15.52	17.02	-0.73	0.04	0.00922147
MSTRG.21819	LOC_Os05g46260	GO:0006024(glycosaminoglycan biosynthetic process);GO:0006486(protein glycosylation);GO:0015012(heparan sulfate proteoglycan biosynthetic process);GO:0016021(integral component of membrane);GO:0016740(transferase activity);GO:0016757(transferase activity, transferring glycosyl groups);GO:0046872(metal ion binding)	NA	0.49	0.51	1.08	1.02	-0.49	0	0.25	0.32	1.87	3.21	-1.44	0.04	0.000500091
MSTRG.22009	LOC_Os05g49180	GO:0005634(nucleus);GO:0016301(kinase activity);GO:0016310(phosphorylation)	NA	38.35	42.33	41.8	41.35	-0.04	0.59	29.49	29.85	32.01	33.3	-0.13	0.04	9.87348e-06
MSTRG.22133	LOC_Os05g50840	GO:0003735(structural constituent of ribosome);GO:0005634(nucleus);GO:0006412(translation);GO:0006412(translation)	04146(Peroxisome);04146(Peroxisome)	35.72	25.46	41.58	41.17	-0.44	0.2	20.41	19.47	28.41	30.38	-0.54	0.01	2.12079e-05
MSTRG.22192	LOC_Os05g51690	GO:0003674(molecular_function);GO:0005634(nucleus);GO:0008150(biological_process);GO:0008150(biological_process)	03013(RNA transport);03008(Ribosome biogenesis in eukaryotes);03008(Ribosome biogenesis in eukaryotes)	4.19	3.85	11.74	4.67	-0.76	0.32	3.29	3.32	8.23	6.09	-0.91	0.04	0.0033122
MSTRG.22307	LOC_Os06g02620	GO:0005737(cytoplasm)	04141(Protein processing in endoplasmic reticulum)	28.09	37.98	42.73	39.16	-0.32	0.29	33.41	32.5	68.46	53.56	-0.86	0.04	0.024208
MSTRG.2255	LOC_Os01g46200	NA	NA	1.46	1.67	2.2	2.34	-0.35	0.03	1.16	0.46	1.68	1.42	-0.52	0.22	0.00114289
MSTRG.22605	LOC_Os06g06560	GO:0004373(glycogen (starch) synthase activity);GO:0005739(mitochondrion);GO:0009011(starch synthase activity);GO:0009501(amyloplast);GO:0009507(chloroplast);GO:0009570(chloroplast stroma);GO:0010021(amylopectin biosynthetic process);GO:0016757(transferase activity, transferring glycosyl groups);GO:0019252(starch biosynthetic process);GO:0033201(alpha-1,4-glucan synthase activity)	00500(Starch and sucrose metabolism)	61.66	71.88	104.34	137.53	-0.84	0.07	47.02	46.6	105.08	90.59	-1.04	0.01	0.00366247
MSTRG.22707	LOC_Os06g07969	GO:0005739(mitochondrion);GO:0005750(mitochondrial respiratory chain complex III);GO:0008121(ubiquinol-cytochrome-c reductase activity);GO:0016020(membrane);GO:0022900(electron transport chain)	04120(Ubiquitin mediated proteolysis)	59.81	59.18	76.35	137.22	-0.77	0.21	0.45	4.62	83.65	74.6	-4.81	0.04	3.89572e-07
MSTRG.22741	LOC_Os06g08480;LOC_Os06g08470	GO:0003674(molecular_function);GO:0008150(biological_process);GO:0009507(chloroplast)	NA	42.86	31.16	39.41	43.8	-0.18	0.53	21.21	19.01	57.17	46.41	-1.32	0.02	0.00905008
MSTRG.22810	LOC_Os06g09660	GO:0003677(DNA binding);GO:0003700(transcription factor activity, sequence-specific DNA binding);GO:0005634(nucleus);GO:0006351(transcription, DNA-templated);GO:0006355(regulation of transcription, DNA-templated);GO:0009723(response to ethylene);GO:0009733(response to auxin);GO:0009734(auxin-activated signaling pathway);GO:0010311(lateral root formation);GO:0043565(sequence-specific DNA binding);…	04075(Plant hormone signal transduction)	6.24	6.3	5.24	9.04	-0.12	0.76	1.74	1.66	5.78	5.52	-1.3	0	8.86145e-10
MSTRG.2282	LOC_Os01g46710	NA	NA	17.62	15.98	26.02	20.52	-0.44	0.13	11.09	10.52	37.88	28.57	-1.52	0.02	0.000275583
MSTRG.22939	LOC_Os06g11990	NA	NA	7.35	6.55	5.34	12.92	-0.24	0.71	4.38	5.23	7.47	8.29	-0.62	0.04	0.005871
MSTRG.22976	LOC_Os06g12580	GO:0004674(protein serine/threonine kinase activity);GO:0005634(nucleus);GO:0046777(protein autophosphorylation)	NA	154.71	172.73	234.38	173.39	-0.3	0.32	235.82	223.69	324.73	308.97	-0.46	0.01	0.00029251
MSTRG.23077	LOC_Os06g14406	NA	NA	10.58	10.8	24.53	13.39	-0.71	0.23	5.55	5.19	10.1	10.6	-0.83	0	5.45077e-07
MSTRG.23450	LOC_Os06g24870	GO:0000812(Swr1 complex);GO:0003674(molecular_function);GO:0005634(nucleus);GO:0006338(chromatin remodeling);GO:0043486(histone exchange);GO:0043486(histone exchange)	NA	6.63	4.51	5.8	7.13	-0.2	0.54	2.53	2.44	9.52	6.46	-1.35	0.03	0.0132061
MSTRG.23713	LOC_Os06g33520	NA	NA	6.87	4.99	3.8	9.28	-0.03	0.96	3.46	2.96	6.29	6.56	-0.83	0.01	0.0187117
MSTRG.23833		NA	NA	16.06	17.42	20.38	17.82	-0.18	0.24	12.18	11.17	17.51	20.34	-0.65	0.03	0.000645341
MSTRG.23932	LOC_Os06g38960	GO:0003674(molecular_function);GO:0005886(plasma membrane);GO:0008150(biological_process);GO:0009507(chloroplast);GO:0009507(chloroplast)	NA	19.21	17.54	25.55	32.24	-0.62	0.07	10.4	10.49	51.82	32.73	-1.88	0.03	6.65939e-05
MSTRG.24635	LOC_Os06g49890	GO:0005739(mitochondrion);GO:0005774(vacuolar membrane);GO:0008150(biological_process);GO:0009507(chloroplast);GO:0046872(metal ion binding)	NA	20.01	6.51	20.32	17.47	-0.66	0.47	6.49	5.63	13.62	14.39	-1.09	0.01	0.00756702
MSTRG.24724	LOC_Os06g51084	GO:0003844(1,4-alpha-glucan branching enzyme activity);GO:0005982(starch metabolic process);GO:0009501(amyloplast);GO:0009501(amyloplast)	00500(Starch and sucrose metabolism);00500(Starch and sucrose metabolism)	128.74	109.84	179.82	229.97	-0.77	0.07	91.49	79.78	207.51	166.76	-1.11	0.03	0.0127035
MSTRG.24735	LOC_Os06g51260	GO:0003677(DNA binding);GO:0003700(transcription factor activity, sequence-specific DNA binding);GO:0005634(nucleus);GO:0006351(transcription, DNA-templated);GO:0006355(regulation of transcription, DNA-templated);GO:0007623(circadian rhythm);GO:0009734(auxin-activated signaling pathway);GO:0009851(auxin biosynthetic process);GO:0010600(regulation of auxin biosynthetic process);GO:0010600(regulati…	04712(Circadian rhythm - plant);04712(Circadian rhythm - plant)	13.52	14.27	19.92	16.42	-0.36	0.12	12.13	12.8	17.12	16.67	-0.41	0.01	0.0154287
MSTRG.24966	LOC_Os07g05470	NA	01200(Carbon metabolism);01210(2-Oxocarboxylic acid metabolism);01230(Biosynthesis of amino acids);00020(Citrate cycle (TCA cycle));00480(Glutathione metabolism);04146(Peroxisome);04146(Peroxisome)	3.88	4.32	5.47	5.03	-0.29	0.07	3.01	2.54	5.98	5.88	-0.88	0.01	0.00136035
MSTRG.25075		NA	NA	1.39	1.42	2.11	2.07	-0.36	0	2.47	2.44	10.16	1.12	-0.49	0.72	1.89889e-08
MSTRG.25155	LOC_Os07g08840	GO:0000103(sulfate assimilation);GO:0004857(enzyme inhibitor activity);GO:0005829(cytosol);GO:0005886(plasma membrane);GO:0006457(protein folding);GO:0006979(response to oxidative stress);GO:0009409(response to cold);GO:0010497(plasmodesmata-mediated intercellular transport);GO:0015035(protein disulfide oxidoreductase activity);GO:0016671(oxidoreductase activity, acting on a sulfur group of donor…	04626(Plant-pathogen interaction);04626(Plant-pathogen interaction)	73.62	76.91	128.33	110.01	-0.65	0.03	36.52	126.07	154.6	158.64	-1.19	0.31	0.00413923
MSTRG.25210	LOC_Os07g10030	NA	NA	4.26	4.96	10.14	4.64	-0.51	0.42	3.12	3.39	6.25	5.08	-0.65	0.04	0.00605521
MSTRG.25455	LOC_Os07g16330	NA	NA	5.07	3.78	6.66	4.81	-0.31	0.36	5.18	4.29	8.08	8.51	-0.7	0.03	0.0207521
MSTRG.25638	LOC_Os07g23990	GO:0005634(nucleus);GO:0005737(cytoplasm);GO:0005829(cytosol);GO:0008150(biological_process);GO:0008150(biological_process)	01200(Carbon metabolism);01210(2-Oxocarboxylic acid metabolism);01230(Biosynthesis of amino acids);00020(Citrate cycle (TCA cycle));00630(Glyoxylate and dicarboxylate metabolism);00630(Glyoxylate and dicarboxylate metabolism)	1.41	1.71	3.02	1.44	-0.29	0.51	0.72	0.75	1.72	1.39	-0.56	0.03	0.00092868
MSTRG.26036	LOC_Os07g33850	GO:0005515(protein binding);GO:0005525(GTP binding);GO:0005634(nucleus);GO:0007264(small GTPase mediated signal transduction);GO:0015031(protein transport);GO:0015031(protein transport)	04144(Endocytosis);04145(Phagosome);04145(Phagosome)	55.18	19.08	47.7	38.82	-0.39	0.66	17.57	17.69	28.26	32.27	-0.74	0.02	0.0166858
MSTRG.26177	LOC_Os07g37100	GO:0005337(nucleoside transmembrane transporter activity);GO:0005886(plasma membrane);GO:0015858(nucleoside transport);GO:0015864(pyrimidine nucleoside transport);GO:0016021(integral component of membrane);GO:0016021(integral component of membrane)	NA	55.51	45.84	91.29	47.93	-0.39	0.5	20.19	20.88	36.69	35.74	-0.79	0	0.000465638
MSTRG.26305	LOC_Os07g39010	GO:0003674(molecular_function);GO:0008150(biological_process);GO:0016021(integral component of membrane);GO:0016021(integral component of membrane)	NA	6.4	4.9	9.95	6.05	-0.41	0.37	3.27	3.16	6.02	5.3	-0.66	0.01	0.00788562
MSTRG.27350	LOC_Os08g05840	GO:0003917(DNA topoisomerase type I activity);GO:0005730(nucleolus);GO:0006260(DNA replication);GO:0006265(DNA topological change);GO:0006338(chromatin remodeling);GO:0007059(chromosome segregation);GO:0031298(replication fork protection complex)	NA	35.02	35.46	40.92	32.05	-0.04	0.84	22.28	22.17	43.05	36.85	-0.81	0.02	9.06767e-09
MSTRG.27419	LOC_Os08g06930;LOC_Os08g06940	GO:0005634(nucleus);GO:0006355(regulation of transcription, DNA-templated);GO:0008270(zinc ion binding);GO:0009639(response to red or far red light)	NA	1.85	1.75	2.18	1.95	-0.13	0.16	0.96	0.93	2.4	2.39	-0.8	0	4.3709e-06
MSTRG.27458	LOC_Os08g08080	GO:0003674(molecular_function);GO:0005634(nucleus);GO:0005829(cytosol);GO:0008150(biological_process);GO:0008150(biological_process)	04141(Protein processing in endoplasmic reticulum);04141(Protein processing in endoplasmic reticulum)	9.18	10.04	7.88	13.77	-0.11	0.79	6.63	7.25	10.58	12.11	-0.64	0.03	0.00143959
MSTRG.27503	LOC_Os08g09200	GO:0003994(aconitate hydratase activity);GO:0005507(copper ion binding);GO:0005524(ATP binding);GO:0005618(cell wall);GO:0005739(mitochondrion);GO:0005774(vacuolar membrane);GO:0005794(Golgi apparatus);GO:0005829(cytosol);GO:0006097(glyoxylate cycle);GO:0006099(tricarboxylic acid cycle);GO:0006101(citrate metabolic process);GO:0006102(isocitrate metabolic process);GO:0006979(response to oxidative…	01200(Carbon metabolism);01210(2-Oxocarboxylic acid metabolism);01230(Biosynthesis of amino acids);00020(Citrate cycle (TCA cycle));00630(Glyoxylate and dicarboxylate metabolism)	87.25	88.84	97.93	94.95	-0.13	0.04	88.44	61.75	204.96	135	-1.16	0.1	0.0386214
MSTRG.27630	LOC_Os08g12680	GO:0006355(regulation of transcription, DNA-templated)	NA	3.42	3.34	4.01	3.79	-0.16	0.04	2.36	2.24	3.09	2.36	-0.17	0.36	6.62489e-06
MSTRG.27851	LOC_Os08g18974	NA	NA	5.4	6.2	8.02	8.41	-0.44	0.04	3.93	4.62	16.52	5.71	-1.04	0.27	0.0153825
MSTRG.27907	LOC_Os08g20420	GO:0006631(fatty acid metabolic process);GO:0009247(glycolipid biosynthetic process);GO:0009507(chloroplast);GO:0009707(chloroplast outer membrane);GO:0016036(cellular response to phosphate starvation);GO:0016757(transferase activity, transferring glycosyl groups);GO:0019374(galactolipid metabolic process);GO:0019375(galactolipid biosynthetic process);GO:0035250(UDP-galactosyltransferase activity…	00561(Glycerolipid metabolism);00561(Glycerolipid metabolism)	2.78	0.92	3.36	2.79	-0.59	0.36	0.92	0.74	2.12	1.82	-0.7	0.02	0.00653118
MSTRG.28012	LOC_Os08g23930	GO:0003674(molecular_function);GO:0005634(nucleus);GO:0006952(defense response);GO:0006952(defense response)	NA	13.11	13.96	17.52	18.97	-0.4	0.03	11.7	8.84	17.86	14.43	-0.61	0.12	0.0306524
MSTRG.28068	LOC_Os08g25734	GO:0005982(starch metabolic process);GO:0005982(starch metabolic process)	00500(Starch and sucrose metabolism);00520(Amino sugar and nucleotide sugar metabolism);00520(Amino sugar and nucleotide sugar metabolism)	196.49	158.33	217.23	210.06	-0.27	0.22	93.57	90.2	263.33	204.88	-1.33	0.02	0.00237685
MSTRG.28138	LOC_Os08g28940	GO:0003674(molecular_function);GO:0005575(cellular_component);GO:0008150(biological_process)	NA	9.61	5.66	7.65	8.44	-0.1	0.79	9.46	10.48	18.95	15.7	-0.74	0.04	0.000832851
MSTRG.28192	LOC_Os08g30060	GO:0005515(protein binding);GO:0005737(cytoplasm);GO:0005783(endoplasmic reticulum);GO:0005789(endoplasmic reticulum membrane);GO:0005829(cytosol);GO:0005886(plasma membrane);GO:0009506(plasmodesma);GO:0010155(regulation of proton transport);GO:0016021(integral component of membrane);GO:0016021(integral component of membrane)	NA	37.62	36.47	41.87	43.56	-0.2	0.03	43.21	37.6	55.2	51.01	-0.39	0.07	0.00189788
MSTRG.2838	LOC_Os01g54620	GO:0009834(plant-type secondary cell wall biogenesis)	00500(Starch and sucrose metabolism);00520(Amino sugar and nucleotide sugar metabolism)	11.68	9.12	21.46	12.13	-0.6	0.29	4.92	8.05	28.82	30.14	-2.06	0.02	0.00928621
MSTRG.28776	LOC_Os08g40680	GO:0004568(chitinase activity);GO:0005576(extracellular region);GO:0006032(chitin catabolic process);GO:0008061(chitin binding)	00520(Amino sugar and nucleotide sugar metabolism)	3.77	7.81	22.04	23.63	-1.88	0.05	0	0	10.55	20.25	-3.97	0.01	0.0102309
MSTRG.28786	LOC_Os08g40830	GO:0003723(RNA binding);GO:0003727(single-stranded RNA binding);GO:0003729(mRNA binding);GO:0005737(cytoplasm);GO:0005773(vacuole);GO:0005829(cytosol);GO:0006970(response to osmotic stress);GO:0009651(response to salt stress);GO:0009819(drought recovery);GO:0051607(defense response to virus);GO:0061158(3'-UTR-mediated mRNA destabilization);GO:0061158(3'-UTR-mediated mRNA destabilization)	NA	12.85	13.55	16.55	16.63	-0.31	0.01	10.17	9.27	22.1	10.95	-0.63	0.32	0.000585624
MSTRG.29106	LOC_Os09g01360	NA	NA	1.5	0.12	0.01	2.11	-0.08	0.94	1.71	1.71	3.67	4.05	-0.84	0	0.0155112
MSTRG.29187	LOC_Os09g03090	NA	NA	13.88	12.52	18.55	16.6	-0.39	0.06	22.61	21.59	30.84	32.7	-0.5	0.01	7.65011e-06
MSTRG.29327	LOC_Os09g08280	NA	NA	37.43	33.34	118.14	74.76	-1.39	0.05	0	0	99.76	71.86	-6.42	0	3.58182e-06
MSTRG.29421	LOC_Os09g10960	GO:0001104(RNA polymerase II transcription cofactor activity);GO:0016592(mediator complex);GO:0070847(core mediator complex)	NA	5.11	6.46	9.03	4.96	-0.2	0.67	4.46	4.7	14.15	11.22	-1.29	0.01	0.0168646
MSTRG.29968	LOC_Os09g26340	GO:0000786(nucleosome);GO:0003677(DNA binding);GO:0005634(nucleus);GO:0005774(vacuolar membrane);GO:0005794(Golgi apparatus);GO:0005829(cytosol);GO:0005886(plasma membrane);GO:0009506(plasmodesma);GO:0009507(chloroplast);GO:0046982(protein heterodimerization activity)	NA	0	0.69	0.1	0.8	-0.12	0.84	0	0	8.74	4.5	-2.87	0.02	0.013339
MSTRG.3004	LOC_Os01g56580;LOC_Os01g56590	GO:0004674(protein serine/threonine kinase activity);GO:0005634(nucleus);GO:0005737(cytoplasm);GO:0006897(endocytosis);GO:0008360(regulation of cell shape);GO:0016055(Wnt signaling pathway);GO:0018105(peptidyl-serine phosphorylation);GO:0006810(transport);GO:0015031(protein transport);GO:0070062(extracellular exosome)	04931(Insulin resistance);04144(Endocytosis)	12.38	11.1	16.24	15.87	-0.42	0.03	7.83	7.55	18.46	14.11	-0.98	0.03	0.000551145
MSTRG.30065	LOC_Os09g27990	GO:0005509(calcium ion binding);GO:0005544(calcium-dependent phospholipid binding);GO:0005634(nucleus);GO:0005829(cytosol);GO:0006357(regulation of transcription from RNA polymerase II promoter);GO:0007219(Notch signaling pathway);GO:0008201(heparin binding);GO:0009986(cell surface);GO:0016020(membrane);GO:0016324(apical plasma membrane);GO:0030246(carbohydrate binding);GO:0030855(epithelial cell…	NA	23.99	21.04	30.94	36.4	-0.56	0.06	14.1	14.51	32.45	30.09	-1.08	0	0.000901139
MSTRG.30190	LOC_Os09g28940	GO:0004197(cysteine-type endopeptidase activity);GO:0006511(ubiquitin-dependent protein catabolic process);GO:0016579(protein deubiquitination);GO:0036459(thiol-dependent ubiquitinyl hydrolase activity);GO:0046872(metal ion binding)	04144(Endocytosis)	2.16	1.88	3.08	2.12	-0.24	0.36	1.01	1.05	2.44	1.92	-0.65	0.03	0.000295811
MSTRG.30543	LOC_Os09g36090	GO:0005634(nucleus);GO:0005829(cytosol)	00565(Ether lipid metabolism)	22.69	21.31	23.04	26.33	-0.16	0.26	10.39	10.43	34.27	26.58	-1.45	0.01	4.09694e-06
MSTRG.30706	LOC_Os09g38310	NA	NA	1.38	1.27	2.5	2.09	-0.5	0.04	2.32	1.39	2.88	3.79	-0.62	0.16	0.0352456
MSTRG.3324	LOC_Os01g61030	GO:0005622(intracellular);GO:0005634(nucleus);GO:0005795(Golgi stack);GO:0005886(plasma membrane);GO:0006886(intracellular protein transport);GO:0006891(intra-Golgi vesicle-mediated transport);GO:0008565(protein transporter activity)	NA	10.72	7.78	7.95	14.86	-0.23	0.67	1.8	2.39	9.42	9.19	-1.74	0.01	0.00178458
MSTRG.3735	LOC_Os01g66500	NA	NA	8.53	7.33	5.84	11.16	-0.03	0.95	4.18	3.88	7.57	6.19	-0.64	0.04	0.000491535
MSTRG.3923	LOC_Os01g68810	GO:0000346(transcription export complex);GO:0000347(THO complex);GO:0000445(THO complex part of transcription export complex);GO:0000784(nuclear chromosome, telomeric region);GO:0000902(cell morphogenesis);GO:0001824(blastocyst development);GO:0003723(RNA binding);GO:0003729(mRNA binding);GO:0005515(protein binding);GO:0005634(nucleus);GO:0006397(mRNA processing);GO:0006406(mRNA export from nucle…	03040(Spliceosome);03013(RNA transport)	6.35	6.59	8.97	9.7	-0.47	0.01	5.49	4.23	9.4	7.76	-0.71	0.07	0.0232162
MSTRG.3973	LOC_Os01g69990	GO:0003674(molecular_function);GO:0009507(chloroplast);GO:0009737(response to abscisic acid)	NA	9.06	10.84	10.86	18.27	-0.47	0.33	7.16	7.46	10.84	12.04	-0.58	0.02	0.0133285
MSTRG.4038	LOC_Os01g70780	GO:0000045(autophagosome assembly);GO:0000422(mitophagy);GO:0005829(cytosol);GO:0006497(protein lipidation);GO:0019898(extrinsic component of membrane);GO:0032266(phosphatidylinositol-3-phosphate binding);GO:0034045(pre-autophagosomal structure membrane);GO:0034497(protein localization to pre-autophagosomal structure);GO:0044804(nucleophagy);GO:0080025(phosphatidylinositol-3,5-bisphosphate bindin…	03060(Protein export);04141(Protein processing in endoplasmic reticulum)	24.47	22.55	27.6	32.75	-0.34	0.12	17.8	19.6	25.07	27.69	-0.48	0.04	0.00468745
MSTRG.4321	LOC_Os01g74610	GO:0005634(nucleus);GO:0005829(cytosol);GO:0008270(zinc ion binding);GO:0016567(protein ubiquitination);GO:0016874(ligase activity)	NA	19.67	14.71	19.17	16.59	-0.06	0.8	8.83	7.6	13.64	12.51	-0.61	0.03	0.00164442
MSTRG.454	LOC_Os01g07760	GO:0004620(phospholipase activity);GO:0004630(phospholipase D activity);GO:0005096(GTPase activator activity);GO:0005509(calcium ion binding);GO:0005515(protein binding);GO:0005546(phosphatidylinositol-4,5-bisphosphate binding);GO:0005634(nucleus);GO:0005739(mitochondrion);GO:0005773(vacuole);GO:0005783(endoplasmic reticulum);GO:0005829(cytosol);GO:0005886(plasma membrane);GO:0006631(fatty acid m…	00564(Glycerophospholipid metabolism);00565(Ether lipid metabolism);04144(Endocytosis);04144(Endocytosis)	79.9	80.75	110.8	111.23	-0.46	0	65.06	52.94	134.75	127.79	-1.15	0.02	0.000353078
MSTRG.4645	LOC_Os10g11034	GO:0000932(cytoplasmic mRNA processing body);GO:0005634(nucleus);GO:0006397(mRNA processing);GO:0016779(nucleotidyltransferase activity);GO:0046872(metal ion binding);GO:0050265(RNA uridylyltransferase activity);GO:0060964(regulation of gene silencing by miRNA);GO:0071076(RNA 3' uridylation);GO:1903705(positive regulation of production of siRNA involved in RNA interference)	03018(RNA degradation)	8.64	8.23	15.35	7.95	-0.36	0.5	3.68	3.12	9.69	6.98	-1.07	0.04	8.52104e-06
MSTRG.4696	LOC_Os10g13800	GO:0003674(molecular_function);GO:0008150(biological_process);GO:0009507(chloroplast);GO:0009507(chloroplast)	NA	14.49	15.2	29.64	19.2	-0.65	0.16	6.27	7.72	32.55	29.1	-2	0.01	5.96189e-05
MSTRG.4900	LOC_Os10g21940	GO:0005737(cytoplasm);GO:0005773(vacuole)	03420(Nucleotide excision repair)	3.2	3.06	5.19	3.05	-0.28	0.46	1.64	1.65	5.16	3.8	-1.04	0.03	1.31803e-06
MSTRG.4999	LOC_Os10g25487	GO:0006855(drug transmembrane transport);GO:0015238(drug transmembrane transporter activity)	04626(Plant-pathogen interaction)	1.55	1.52	2.76	2.46	-0.51	0.01	0.91	0.58	3.04	1.33	-0.82	0.19	0.00181462
MSTRG.5011	LOC_Os10g25780	GO:0008202(steroid metabolic process);GO:0008202(steroid metabolic process)	00100(Steroid biosynthesis);00100(Steroid biosynthesis)	36.49	31.64	36.17	34.27	-0.05	0.69	19.44	19.2	33.15	32.07	-0.73	0	0.000426168
MSTRG.5033	LOC_Os10g26430	GO:0005737(cytoplasm);GO:0030001(metal ion transport);GO:0046914(transition metal ion binding);GO:0046916(cellular transition metal ion homeostasis)	NA	0.09	0.24	0	0.5	-0.09	0.83	0.15	0.09	1.48	0.98	-0.99	0.03	0.0179174
MSTRG.5036	LOC_Os10g26540	GO:0003674(molecular_function);GO:0005634(nucleus);GO:0005886(plasma membrane);GO:0008150(biological_process)	NA	8.45	9.21	9.91	14.2	-0.39	0.25	6.55	6.26	19.6	14.98	-1.29	0.02	0.000548452
MSTRG.5049	LOC_Os10g26730	GO:0003676(nucleic acid binding);GO:0004527(exonuclease activity);GO:0005622(intracellular);GO:0005634(nucleus);GO:0005737(cytoplasm);GO:0046872(metal ion binding);GO:0046872(metal ion binding)	NA	31.53	32.05	69.64	42.11	-0.75	0.17	16.91	18.7	40.71	44.37	-1.21	0.01	7.20018e-06
MSTRG.5153	LOC_Os10g29549;LOC_Os10g29560	GO:0003674(molecular_function);GO:0005515(protein binding);GO:0005634(nucleus);GO:0008150(biological_process);GO:0003676(nucleic acid binding);GO:0008270(zinc ion binding)	NA	9.09	12.06	10.39	18.98	-0.39	0.47	6.98	7.07	20.77	14.46	-1.19	0.04	0.0311344
MSTRG.5261	LOC_Os10g31850;LOC_Os10g31864;LOC_Os10g31856	GO:0005634(nucleus);GO:0008270(zinc ion binding);GO:1902456(regulation of stomatal opening);GO:1902456(regulation of stomatal opening)	04120(Ubiquitin mediated proteolysis);04120(Ubiquitin mediated proteolysis)	3.9	3.86	5.66	6.02	-0.49	0.01	3.57	3.31	8.53	6.07	-0.89	0.06	0.00698094
MSTRG.5262	LOC_Os10g31970	GO:0005524(ATP binding)	03440(Homologous recombination)	5.79	5.23	11.64	4.78	-0.39	0.56	3.49	3.13	6.76	6.07	-0.78	0.01	0.000395166
MSTRG.5533	LOC_Os10g36060	GO:0003674(molecular_function);GO:0005575(cellular_component);GO:0008150(biological_process)	03440(Homologous recombination);03450(Non-homologous end-joining)	1.17	0.9	1.51	1.04	-0.16	0.47	0.61	0.75	1.47	1.28	-0.5	0.03	0.0354629
MSTRG.5580	LOC_Os10g36950	GO:0009507(chloroplast);GO:0009793(embryo development ending in seed dormancy)	NA	5.3	4.81	6.52	7.06	-0.36	0.04	0	0.79	6.21	3.86	-2.15	0.05	5.05155e-05
MSTRG.6037	LOC_Os11g01872	GO:0000166(nucleotide binding);GO:0005515(protein binding);GO:0009793(embryo development ending in seed dormancy);GO:0016049(cell growth);GO:0031929(TOR signaling);GO:0031931(TORC1 complex);GO:0040008(regulation of growth);GO:0080008(Cul4-RING E3 ubiquitin ligase complex)	NA	4.33	3.4	6.42	6.78	-0.65	0.04	2.41	1.43	4.48	3.75	-0.82	0.09	0.000362358
MSTRG.6064	LOC_Os11g02200	NA	NA	1.13	0.77	1.02	1.45	-0.2	0.41	1.3	0.72	3.2	3.16	-1.07	0.04	8.96772e-05
MSTRG.6423	LOC_Os11g09180	NA	NA	8.77	6.55	24.77	8.41	-0.86	0.37	4.3	5.34	23.2	13.92	-1.71	0.04	0.0378213
MSTRG.688	LOC_Os01g11130	GO:0004842(ubiquitin-protein transferase activity);GO:0030014(CCR4-NOT complex)	03018(RNA degradation)	1.64	1.84	3.06	2.73	-0.51	0.02	1	1.2	6.49	1.37	-1.01	0.35	0.00231873
MSTRG.7371		NA	NA	1.19	1.55	4.33	3.28	-1.02	0.03	0.46	0.66	3.98	1.17	-1.08	0.22	0.00403264
MSTRG.7569	LOC_Os11g43970	GO:0005634(nucleus);GO:0008568(microtubule-severing ATPase activity);GO:0031122(cytoplasmic microtubule organization)	03013(RNA transport)	40.62	36.52	53.78	53.77	-0.47	0.02	30.13	22.26	43.44	45.69	-0.76	0.07	0.000109442
MSTRG.7640	LOC_Os11g47760	GO:0002020(protease binding);GO:0005515(protein binding);GO:0005524(ATP binding);GO:0005618(cell wall);GO:0005634(nucleus);GO:0005730(nucleolus);GO:0005737(cytoplasm);GO:0005774(vacuolar membrane);GO:0005794(Golgi apparatus);GO:0005829(cytosol);GO:0005886(plasma membrane);GO:0006351(transcription, DNA-templated);GO:0006355(regulation of transcription, DNA-templated);GO:0006457(protein folding);GO…	03040(Spliceosome);04141(Protein processing in endoplasmic reticulum);04144(Endocytosis);04144(Endocytosis)	969.64	1013.71	1274.73	1234.01	-0.34	0.01	548.93	467.7	842.99	668.03	-0.57	0.11	2.34294e-05
MSTRG.7759	LOC_Os12g02130	NA	NA	19.23	16.87	17.18	23.22	-0.14	0.59	15.15	14.07	24.63	23.22	-0.68	0.01	0.0159487
MSTRG.7858	LOC_Os12g03400	GO:0004175(endopeptidase activity);GO:0005634(nucleus);GO:0016926(protein desumoylation);GO:0016929(SUMO-specific protease activity)	NA	0.36	0.19	1.34	1.17	-0.86	0.02	0.43	0.87	3.75	1.81	-1.16	0.11	0.0439327
MSTRG.7890	LOC_Os12g03899	GO:0005215(transporter activity);GO:0016021(integral component of membrane);GO:0055085(transmembrane transport);GO:0055085(transmembrane transport)	03040(Spliceosome);03040(Spliceosome)	15.11	15.04	14.14	17.4	-0.05	0.74	14.24	14.04	15.77	16.69	-0.19	0.04	9.8958e-05
MSTRG.7959	LOC_Os12g05050	GO:0004066(asparagine synthase (glutamine-hydrolyzing) activity);GO:0005829(cytosol);GO:0006529(asparagine biosynthetic process);GO:0006541(glutamine metabolic process);GO:0042803(protein homodimerization activity)	NA	101.48	76.51	134.17	151.8	-0.69	0.09	40.24	40.74	117.13	128.21	-1.57	0	0.00283445
MSTRG.8004	LOC_Os12g05900	GO:0005096(GTPase activator activity);GO:0007165(signal transduction);GO:0009507(chloroplast);GO:0009507(chloroplast)	NA	1.59	1.66	2.32	2.08	-0.28	0.04	1.1	1.24	3.27	1.13	-0.48	0.44	0.000737679
MSTRG.8033	LOC_Os12g06330;LOC_Os12g06335	GO:0005634(nucleus);GO:0004674(protein serine/threonine kinase activity);GO:0005829(cytosol);GO:0006355(regulation of transcription, DNA-templated);GO:0006468(protein phosphorylation);GO:0035556(intracellular signal transduction);GO:0035556(intracellular signal transduction)	00480(Glutathione metabolism);00480(Glutathione metabolism)	5.14	4.46	8.38	8.56	-0.71	0.01	2.98	3.14	8.17	4.38	-0.79	0.18	0.00134488
MSTRG.8053	LOC_Os12g06820	NA	NA	0.1	0.07	0.77	0.63	-0.7	0.01	0.04	0.07	2.66	1.39	-1.58	0.04	0.0284878
MSTRG.8083	LOC_Os12g07300	GO:0005524(ATP binding);GO:0005634(nucleus);GO:0005730(nucleolus);GO:0006364(rRNA processing);GO:0008033(tRNA processing);GO:0008080(N-acetyltransferase activity);GO:0008080(N-acetyltransferase activity)	03008(Ribosome biogenesis in eukaryotes);03008(Ribosome biogenesis in eukaryotes)	12.35	9.93	13.1	12.47	-0.19	0.33	7.36	6.68	15.04	11.89	-0.84	0.04	0.00941966
MSTRG.835	LOC_Os01g13360	GO:0004430(1-phosphatidylinositol 4-kinase activity);GO:0004674(protein serine/threonine kinase activity);GO:0005524(ATP binding);GO:0005829(cytosol);GO:0009507(chloroplast);GO:0009651(response to salt stress);GO:0016020(membrane);GO:0016301(kinase activity);GO:0016310(phosphorylation);GO:0016773(phosphotransferase activity, alcohol group as acceptor);GO:0046777(protein autophosphorylation);GO:00…	03008(Ribosome biogenesis in eukaryotes);03008(Ribosome biogenesis in eukaryotes)	9.08	7.82	14.21	10.84	-0.51	0.13	7.17	7.84	25.27	20.67	-1.49	0.01	0.00462769
MSTRG.8508		NA	NA	4.14	3.67	8.55	6.68	-0.81	0.04	6.08	5.42	15.95	8.95	-0.95	0.14	0.00189977
MSTRG.9141	LOC_Os12g38400	GO:0005515(protein binding)	00190(Oxidative phosphorylation);00860(Porphyrin and chlorophyll metabolism)	5.28	4.26	8.18	8.18	-0.68	0.03	2.02	2.27	5.09	6.84	-1.14	0.03	0.000877484
MSTRG.9296	LOC_Os12g41350	GO:0000228(nuclear chromosome);GO:0005634(nucleus);GO:0007129(synapsis);GO:0009554(megasporogenesis);GO:0009556(microsporogenesis);GO:0009556(microsporogenesis)	00970(Aminoacyl-tRNA biosynthesis);00970(Aminoacyl-tRNA biosynthesis)	2.11	2.43	2.4	2.85	-0.15	0.33	2.21	1.88	3.5	4.18	-0.68	0.03	0.0117291
MSTRG.933	LOC_Os01g15000	GO:0004806(triglyceride lipase activity);GO:0005576(extracellular region);GO:0006629(lipid metabolic process);GO:0016021(integral component of membrane);GO:0016787(hydrolase activity)	NA	26.02	27.03	56.24	36.5	-0.75	0.13	10.74	15.39	40.25	35.71	-1.49	0.03	0.000798013
MSTRG.9403	LOC_Os12g42700	NA	NA	2.17	2.62	5.11	4.36	-0.76	0.03	0.72	1.07	4.95	1.66	-1.08	0.21	0.0011092
MSTRG.9438	LOC_Os12g43490	GO:0004674(protein serine/threonine kinase activity);GO:0005886(plasma membrane);GO:0006468(protein phosphorylation)	03013(RNA transport)	0	44.59	86.88	40.41	-3.16	0.38	0	0	10.81	6.2	-3.33	0.01	0.026257
MSTRG.9445	LOC_Os12g43600	GO:0000166(nucleotide binding);GO:0000380(alternative mRNA splicing, via spliceosome);GO:0003676(nucleic acid binding);GO:0003690(double-stranded DNA binding);GO:0003697(single-stranded DNA binding);GO:0003723(RNA binding);GO:0003729(mRNA binding);GO:0005515(protein binding);GO:0005634(nucleus);GO:0005737(cytoplasm);GO:0005739(mitochondrion);GO:0005777(peroxisome);GO:0005829(cytosol);GO:0006406(m…	03040(Spliceosome)	885.04	843.27	877.87	928.31	-0.06	0.36	575.05	618.24	1213.12	1387.06	-1.12	0.01	5.58519e-05
MSTRG.9546	LOC_Os02g01540	GO:0000028(ribosomal small subunit assembly);GO:0000462(maturation of SSU-rRNA from tricistronic rRNA transcript (SSU-rRNA, 5.8S rRNA, LSU-rRNA));GO:0003735(structural constituent of ribosome);GO:0006412(translation);GO:0022627(cytosolic small ribosomal subunit);GO:0048027(mRNA 5'-UTR binding);GO:0070181(small ribosomal subunit rRNA binding)	03010(Ribosome)	0.04	0.12	0	0.27	-0.06	0.76	0.16	0.3	0.82	0.83	-0.57	0.02	0.00101182
MSTRG.9590	LOC_Os02g02290	GO:0003677(DNA binding);GO:0003682(chromatin binding);GO:0004386(helicase activity);GO:0005515(protein binding);GO:0005524(ATP binding);GO:0005634(nucleus);GO:0005829(cytosol);GO:0006351(transcription, DNA-templated);GO:0006355(regulation of transcription, DNA-templated);GO:0008094(DNA-dependent ATPase activity);GO:0010199(organ boundary specification between lateral organs and the meristem);GO:0…	03420(Nucleotide excision repair)	20.12	19.34	22.31	21.79	-0.15	0.04	3.48	9.89	20.92	21.9	-1.68	0.12	0.00330246
MSTRG.9762	LOC_Os02g04330	GO:0005515(protein binding);GO:0009507(chloroplast);GO:0009570(chloroplast stroma);GO:0019252(starch biosynthetic process);GO:0030247(polysaccharide binding)	NA	8.58	8.63	10.29	12.15	-0.34	0.09	5.1	4.53	21.26	18.85	-1.86	0	8.72826e-06
MSTRG.9772	LOC_Os02g04490	NA	NA	8.64	8.78	7.64	13.32	-0.2	0.64	5.58	5.99	12.67	10.15	-0.86	0.03	1.22485e-05

## Sheet: LLY534_JLY1212-natural aging
Genes with expression in LLY534 v.s. Mock & JLY1212 v.s. Mock as determined by RNA-seq analysis
(log2FC HL<0 & log2FC LL<0 & (log2FC HL-log2FC LL)>0, p-value group<0.05 for ((HL-NA v.s. HL-Mock) v.s. (LL-NA v.s. LL-Mock)) (NA: natural aging)
gene_id	gene_name	GO	KEGG	FPKM.LLY534-NA_1	FPKM.LLY534-NA_2	FPKM.LLY534-0d_1	FPKM.LLY534-0d_2	log2FC.LLY534	p-value.LLY534	FPKM.JLY1212-NA_1	FPKM.JLY1212-NA_2	FPKM.JLY1212-0d_1	FPKM.JLY1212-0d_2	log2FC.JLY1212	p-value.JLY1212	p-value. group
LOC_Os01g61700	LOC_Os01g61700	NA	NA	0.16	0.07	0	0.48	-0.12	0.71	0.19	0.31	0.74	0.61	-0.42	0.04	0.0284967
LOC_Os01g69174	LOC_Os01g69174	GO:0003674(molecular_function);GO:0005737(cytoplasm);GO:0008150(biological_process)	NA	0.04	0	0	0.06	-0.01	0.85	0	0	0.15	0.11	-0.18	0.02	0.015132
MSTRG.10117	LOC_Os02g09520	NA	NA	0.25	0.21	0	0.73	-0.1	0.83	0.38	0.52	0.93	0.85	-0.38	0.03	0.00897602
MSTRG.10165	LOC_Os02g10220	GO:0005737(cytoplasm);GO:0006457(protein folding)	04141(Protein processing in endoplasmic reticulum)	8.66	5.63	10.17	5.84	-0.13	0.8	2.39	2.02	7.79	7.21	-1.41	0	0.0101797
MSTRG.10262	LOC_Os02g12310	GO:0003677(DNA binding);GO:0003700(transcription factor activity, sequence-specific DNA binding);GO:0005634(nucleus);GO:0006351(transcription, DNA-templated);GO:0006355(regulation of transcription, DNA-templated);GO:0007275(multicellular organism development)	00561(Glycerolipid metabolism)	32.58	12.46	49.45	174.86	-2.15	0.19	0.94	0.87	30.69	41.31	-4.27	0	0.0304732
MSTRG.10505	LOC_Os02g16730	GO:0005576(extracellular region);GO:0005618(cell wall);GO:0009664(plant-type cell wall organization);GO:0009826(unidimensional cell growth);GO:0009828(plant-type cell wall loosening);GO:0009831(plant-type cell wall modification involved in multidimensional cell growth);GO:0016020(membrane)	NA	1.41	3.29	2.78	4.95	-0.56	0.4	1.88	0.76	7.85	8.8	-2.05	0.03	0.00470189
MSTRG.10592	LOC_Os02g18320	GO:0004674(protein serine/threonine kinase activity);GO:0005524(ATP binding);GO:0005886(plasma membrane);GO:0006468(protein phosphorylation);GO:0016021(integral component of membrane);GO:0016301(kinase activity)	04075(Plant hormone signal transduction);04626(Plant-pathogen interaction)	11.57	12.53	12.55	12.98	-0.08	0.31	9.54	7.48	17.6	15.49	-0.89	0.04	0.0019984
MSTRG.10623	LOC_Os02g18820	GO:0006914(autophagy);GO:0043231(intracellular membrane-bounded organelle);GO:0043231(intracellular membrane-bounded organelle)	04712(Circadian rhythm - plant);04712(Circadian rhythm - plant)	6.89	7.04	8.44	9.08	-0.29	0.03	5.82	3.61	7.34	6.42	-0.49	0.24	0.00449008
MSTRG.10711	LOC_Os02g20930	GO:0005634(nucleus);GO:0005829(cytosol);GO:0009506(plasmodesma)	NA	30.22	18.24	23.93	31.47	-0.22	0.64	13.36	12.05	20.05	21.58	-0.67	0.02	0.0241994
MSTRG.10769	LOC_Os02g22090	NA	NA	0.34	0.35	0.62	0.66	-0.29	0	0.1	0.25	0.53	0.42	-0.33	0.09	0.00642285
MSTRG.10796		NA	NA	4.41	5.18	10.37	12.19	-1.08	0.02	0.33	5.05	8.25	5.99	-1.62	0.31	0.0141083
MSTRG.10967	LOC_Os02g27110	GO:0005622(intracellular);GO:0006623(protein targeting to vacuole);GO:0019898(extrinsic component of membrane);GO:0045053(protein retention in Golgi apparatus)	NA	4.4	6.08	8.3	5.51	-0.33	0.41	3.35	3.2	6.82	7.39	-0.92	0	0.037357
MSTRG.11391	LOC_Os02g35470	GO:0005516(calmodulin binding);GO:0005634(nucleus);GO:0006950(response to stress);GO:0006950(response to stress)	NA	20.07	16.19	32.73	12.43	-0.16	0.83	4.29	4.27	11.78	8.47	-1.06	0.04	0.00025877
MSTRG.11545	LOC_Os02g38050	GO:0005737(cytoplasm);GO:0005773(vacuole);GO:0006914(autophagy);GO:0008270(zinc ion binding);GO:0015031(protein transport);GO:0043130(ubiquitin binding);GO:0051258(protein polymerization);GO:0051258(protein polymerization)	NA	156.9	143.82	301.39	220.47	-0.78	0.08	86.75	83.08	229.67	223.77	-1.41	0	6.34021e-05
MSTRG.11614	LOC_Os02g39010;LOC_Os02g39030;LOC_Os02g39040	GO:0004672(protein kinase activity);GO:0005515(protein binding);GO:0005524(ATP binding);GO:0005634(nucleus);GO:0005829(cytosol);GO:0006468(protein phosphorylation);GO:0016301(kinase activity);GO:0048586(regulation of long-day photoperiodism, flowering);GO:0071472(cellular response to salt stress);GO:0000164(protein phosphatase type 1 complex);GO:0004864(protein phosphatase inhibitor activity);GO:…	03022(Basal transcription factors);03420(Nucleotide excision repair);03013(RNA transport);03008(Ribosome biogenesis in eukaryotes);03008(Ribosome biogenesis in eukaryotes)	6	5.82	7.81	7.34	-0.31	0.02	4.65	4.04	6.49	6.33	-0.47	0.03	0.000349924
MSTRG.11648	LOC_Os02g39630	NA	NA	33.29	31.67	44.85	30.93	-0.19	0.54	26.45	30.33	54.61	62.59	-1.02	0.02	0.0103455
MSTRG.11680	LOC_Os02g39910;LOC_Os02g39920	GO:0005249(voltage-gated potassium channel activity);GO:0005634(nucleus);GO:0006813(potassium ion transport);GO:0008076(voltage-gated potassium channel complex);GO:0016020(membrane);GO:0016567(protein ubiquitination);GO:0051260(protein homooligomerization);GO:0005829(cytosol);GO:0009507(chloroplast)	03430(Mismatch repair)	4.16	7.62	12.62	12.92	-1.05	0.11	2.07	3.66	10.28	9.3	-1.51	0.04	0.000621441
MSTRG.11734	LOC_Os02g40860	NA	NA	0	0	0	0.67	-0.37	0.42	0.16	0.09	1	1.58	-1.01	0.03	0.00341223
MSTRG.11771	LOC_Os02g41820	GO:0000398(mRNA splicing, via spliceosome);GO:0005634(nucleus);GO:0005737(cytoplasm);GO:0006464(cellular protein modification process);GO:0031386(protein tag)	NA	8.21	6.98	21.03	13.21	-1.04	0.09	5.36	2.68	18.59	16.95	-1.95	0.04	0.0321892
MSTRG.11927	LOC_Os02g43920	GO:0005515(protein binding);GO:0005680(anaphase-promoting complex);GO:0007067(mitotic nuclear division);GO:0016567(protein ubiquitination);GO:0030071(regulation of mitotic metaphase/anaphase transition);GO:0031347(regulation of defense response);GO:0051301(cell division)	04120(Ubiquitin mediated proteolysis)	2.68	2.69	6.23	2.84	-0.52	0.38	1.54	1.12	3.13	2.8	-0.77	0.03	0.000429203
MSTRG.11963	LOC_Os02g44380	GO:0005543(phospholipid binding);GO:0012505(endomembrane system);GO:0019898(extrinsic component of membrane)	NA	0.4	0.28	0.45	0.48	-0.13	0.18	0.35	0.34	0.55	0.61	-0.23	0.01	0.00805073
MSTRG.12177	LOC_Os02g46920	NA	NA	11.41	11.64	13.82	14.01	-0.25	0	4.94	3.23	9.09	5.27	-0.67	0.25	7.61743e-05
MSTRG.12191	LOC_Os02g47180	GO:0004871(signal transducer activity);GO:0005515(protein binding);GO:0005634(nucleus);GO:0005834(heterotrimeric G-protein complex);GO:0007067(mitotic nuclear division);GO:0007165(signal transduction);GO:0010997(anaphase-promoting complex binding);GO:0016567(protein ubiquitination);GO:0019900(kinase binding);GO:0033597(mitotic checkpoint complex);GO:0051301(cell division);GO:0097027(ubiquitin-pro…	04120(Ubiquitin mediated proteolysis);04120(Ubiquitin mediated proteolysis)	0.46	0.91	1.49	1.27	-0.51	0.13	1.4	1.21	2.7	2.84	-0.71	0.01	3.43408e-05
MSTRG.12264	LOC_Os02g47970	GO:0001558(regulation of cell growth);GO:0004198(calcium-dependent cysteine-type endopeptidase activity);GO:0005737(cytoplasm);GO:0005789(endoplasmic reticulum membrane);GO:0005887(integral component of plasma membrane);GO:0006508(proteolysis);GO:0008234(cysteine-type peptidase activity);GO:0009793(embryo development ending in seed dormancy);GO:0009934(regulation of meristem structural organizati…	NA	6.32	7.61	8.33	8.11	-0.22	0.21	4.81	4.43	7.72	7.93	-0.66	0.01	0.00282949
MSTRG.12266	LOC_Os02g48000;LOC_Os02g48010	GO:0005096(GTPase activator activity);GO:0005622(intracellular);GO:0006886(intracellular protein transport);GO:0012505(endomembrane system);GO:0017137(Rab GTPase binding);GO:0031338(regulation of vesicle fusion);GO:0000789(cytoplasmic chromatin);GO:0005515(protein binding);GO:0005634(nucleus);GO:0005635(nuclear envelope);GO:0005652(nuclear lamina);GO:0005654(nucleoplasm);GO:0005829(cytosol);GO:00…	03040(Spliceosome);01210(2-Oxocarboxylic acid metabolism);01230(Biosynthesis of amino acids);00270(Cysteine and methionine metabolism);00280(Valine, leucine and isoleucine degradation);00290(Valine, leucine and isoleucine biosynthesis);00770(Pantothenate and CoA biosynthesis)	22.45	19.1	22.32	32.1	-0.36	0.33	15.26	12.13	34.01	27.35	-1.11	0.04	0.0116212
MSTRG.12274		NA	NA	6.96	7.4	10.58	7.47	-0.28	0.35	5.97	6.13	8.81	9.36	-0.52	0.01	0.00175657
MSTRG.12310	LOC_Os02g48740	GO:0005829(cytosol);GO:0005856(cytoskeleton);GO:0009846(pollen germination);GO:0009860(pollen tube growth);GO:0030036(actin cytoskeleton organization);GO:0051015(actin filament binding)	NA	19.48	19.44	28.89	27.05	-0.5	0.01	26.2	12.61	37.36	36.15	-0.97	0.19	0.000161962
MSTRG.12326	LOC_Os02g48790	GO:0000166(nucleotide binding);GO:0003723(RNA binding);GO:0005634(nucleus);GO:0045836(positive regulation of meiotic nuclear division);GO:0045927(positive regulation of growth);GO:0051321(meiotic cell cycle);GO:0051321(meiotic cell cycle)	03013(RNA transport);03015(mRNA surveillance pathway);03018(RNA degradation);03018(RNA degradation)	8.45	8.1	15.7	12.88	-0.72	0.03	3.76	2.77	7.97	8.32	-1.11	0.02	4.28378e-05
MSTRG.12364	LOC_Os02g49520	NA	NA	0	0.48	0	0.56	-0.03	0.94	0.23	0	1.92	1.23	-1.2	0.04	0.0150516
MSTRG.12469	LOC_Os02g50799;LOC_Os02g50790	GO:0005487(nucleocytoplasmic transporter activity);GO:0005643(nuclear pore);GO:0006913(nucleocytoplasmic transport);GO:0007094(mitotic spindle assembly checkpoint);GO:0007094(mitotic spindle assembly checkpoint)	03013(RNA transport);03013(RNA transport)	21.4	25.12	33.02	22.69	-0.23	0.5	13.66	11.02	24.09	22.88	-0.88	0.03	0.00170111
MSTRG.12492	LOC_Os02g51160;LOC_Os02g51164	GO:0005739(mitochondrion);GO:0016021(integral component of membrane);GO:0016757(transferase activity, transferring glycosyl groups)	NA	2.12	1.55	4.6	1.3	-0.35	0.65	1.08	0.98	1.55	1.76	-0.39	0.03	0.0164008
MSTRG.1260	LOC_Os01g21990	GO:0000373(Group II intron splicing);GO:0003723(RNA binding);GO:0006397(mRNA processing);GO:0009507(chloroplast);GO:0009570(chloroplast stroma);GO:0030529(intracellular ribonucleoprotein complex)	NA	0.54	0.86	1.28	0.82	-0.27	0.33	0.5	0.76	1.69	2.18	-0.85	0.04	0.0229521
MSTRG.12646	LOC_Os02g53120	GO:0004197(cysteine-type endopeptidase activity);GO:0005634(nucleus);GO:0005737(cytoplasm);GO:0005813(centrosome);GO:0051307(meiotic chromosome separation);GO:0072686(mitotic spindle);GO:1901970(positive regulation of mitotic sister chromatid separation)	NA	0.37	0.45	1.02	0.5	-0.3	0.3	0.27	0.16	0.86	0.95	-0.65	0.01	0.0157458
MSTRG.12686	LOC_Os02g53830	GO:0003674(molecular_function);GO:0005634(nucleus);GO:0005773(vacuole);GO:0008150(biological_process)	NA	0.56	1.09	8.07	0	-0.74	0.69	0.13	0.24	1.32	1.15	-0.92	0.01	0.0305471
MSTRG.12701	LOC_Os02g53770;LOC_Os02g53780;LOC_Os02g53790	GO:0004822(isoleucine-tRNA ligase activity);GO:0005739(mitochondrion);GO:0005829(cytosol);GO:0006428(isoleucyl-tRNA aminoacylation);GO:0005515(protein binding);GO:0008150(biological_process);GO:0016021(integral component of membrane);GO:0004127(cytidylate kinase activity);GO:0005524(ATP binding);GO:0005634(nucleus);GO:0005737(cytoplasm);GO:0006207('de novo' pyrimidine nucleobase biosynthetic proc…	00970(Aminoacyl-tRNA biosynthesis);00240(Pyrimidine metabolism);00240(Pyrimidine metabolism)	7.06	8.31	9.29	7.2	-0.08	0.71	5.92	5.66	7.84	7.37	-0.34	0.02	0.0135693
MSTRG.12719	LOC_Os02g54150	GO:0004439(phosphatidylinositol-4,5-bisphosphate 5-phosphatase activity);GO:0005634(nucleus);GO:0005774(vacuolar membrane);GO:0007033(vacuole organization);GO:0016021(integral component of membrane);GO:0036092(phosphatidylinositol-3-phosphate biosynthetic process);GO:0042578(phosphoric ester hydrolase activity)	NA	5.24	6.11	10.25	6.93	-0.5	0.2	3.55	3.41	6.54	5.31	-0.62	0.04	0.00123989
MSTRG.1289	LOC_Os01g22600	GO:0003735(structural constituent of ribosome);GO:0006412(translation)	03015(mRNA surveillance pathway)	78.79	119.59	105.93	119.68	-0.21	0.57	98.6	104.67	133.77	127.55	-0.36	0.02	0.0353721
MSTRG.1303	LOC_Os01g23380	GO:0005515(protein binding);GO:0042802(identical protein binding)	04626(Plant-pathogen interaction)	2.01	2	2.68	2.01	-0.15	0.42	0.29	0.13	1.41	1.32	-0.97	0.01	9.54193e-07
MSTRG.13302	LOC_Os03g03900	GO:0003677(DNA binding);GO:0003700(transcription factor activity, sequence-specific DNA binding);GO:0005634(nucleus);GO:0006351(transcription, DNA-templated);GO:0006355(regulation of transcription, DNA-templated);GO:0009877(nodulation)	NA	14.52	17.48	12.41	21.5	-0.04	0.93	10.58	8.03	21.38	21.36	-1.13	0.02	0.0068399
MSTRG.13308	LOC_Os03g03930	GO:0003723(RNA binding);GO:0005739(mitochondrion);GO:0006396(RNA processing);GO:0009507(chloroplast);GO:0016779(nucleotidyltransferase activity);GO:0016779(nucleotidyltransferase activity)	NA	2.13	2.74	2.65	3.15	-0.19	0.36	1.3	1.35	3.27	2.71	-0.78	0.02	0.00626574
MSTRG.13519	LOC_Os03g06760	GO:0000145(exocyst);GO:0006904(vesicle docking involved in exocytosis);GO:0015031(protein transport);GO:0030218(erythrocyte differentiation);GO:0030218(erythrocyte differentiation)	NA	0	0.01	0	0.02	-0.01	0.64	0.03	0.02	0.18	0.24	-0.24	0.02	0.00032
MSTRG.13684	LOC_Os03g08820	GO:0003674(molecular_function);GO:0005634(nucleus);GO:0008150(biological_process)	04712(Circadian rhythm - plant)	18.35	18.42	25.96	18	-0.22	0.47	10.21	10.47	26.75	20.09	-1.09	0.03	7.41325e-09
MSTRG.13739	LOC_Os03g09940	GO:0005887(integral component of plasma membrane);GO:0015116(sulfate transmembrane transporter activity)	NA	5.05	2.91	3.49	8.36	-0.41	0.57	1.46	1.24	2.4	2.23	-0.5	0.02	0.0171353
MSTRG.13755	LOC_Os03g10110	GO:0008150(biological_process);GO:0045735(nutrient reservoir activity)	NA	941.46	1334.34	1839.81	999.83	-0.27	0.64	634.96	409.74	1420.31	1662.64	-1.59	0.04	0.0205092
MSTRG.13873	LOC_Os03g11460	GO:0003674(molecular_function);GO:0005634(nucleus);GO:0008150(biological_process);GO:0009506(plasmodesma)	NA	5.75	8.13	13.99	7.99	-0.56	0.32	4.62	3.33	12.46	10.63	-1.34	0.02	0.0464059
MSTRG.13875	LOC_Os03g11470	GO:0005524(ATP binding);GO:0005634(nucleus);GO:0005794(Golgi apparatus);GO:0006307(DNA dealkylation involved in DNA repair);GO:0006351(transcription, DNA-templated);GO:0006355(regulation of transcription, DNA-templated);GO:0008283(cell proliferation);GO:0016020(membrane);GO:0032508(DNA duplex unwinding);GO:0043140(ATP-dependent 3'-5' DNA helicase activity);GO:0044822(poly(A) RNA binding)	03040(Spliceosome)	6.21	7.98	12.15	6.15	-0.27	0.62	4.97	4.06	7.25	7.78	-0.63	0.04	0.0231718
MSTRG.13888	LOC_Os03g11580;LOC_Os03g11560;LOC_Os03g11590	GO:0008194(UDP-glycosyltransferase activity);GO:0009247(glycolipid biosynthetic process);GO:0009507(chloroplast);GO:0009707(chloroplast outer membrane);GO:0016036(cellular response to phosphate starvation);GO:0016757(transferase activity, transferring glycosyl groups);GO:0019375(galactolipid biosynthetic process);GO:0035250(UDP-galactosyltransferase activity);GO:0046481(digalactosyldiacylglycerol…	00561(Glycerolipid metabolism)	5.1	4.71	10.56	8.21	-0.81	0.04	2.39	1.91	5.05	5.96	-1.05	0.02	7.18957e-05
MSTRG.14133	LOC_Os03g14980	GO:0005515(protein binding);GO:0005634(nucleus);GO:0005829(cytosol);GO:0006351(transcription, DNA-templated);GO:0006355(regulation of transcription, DNA-templated);GO:0010072(primary shoot apical meristem specification);GO:0010072(primary shoot apical meristem specification)	03008(Ribosome biogenesis in eukaryotes);03008(Ribosome biogenesis in eukaryotes)	26.59	31.28	33.36	29.52	-0.12	0.49	18.63	14	32.19	36.55	-1.04	0.04	0.00430099
MSTRG.14166	LOC_Os03g15430	GO:0004722(protein serine/threonine phosphatase activity);GO:0016021(integral component of membrane);GO:0016787(hydrolase activity);GO:0046872(metal ion binding);GO:0046872(metal ion binding)	NA	4.94	6.67	7.95	4.6	-0.07	0.88	2.95	2.73	7.65	6.02	-1.02	0.02	0.0082133
MSTRG.14245		NA	NA	10.53	10.9	15.08	13.68	-0.39	0.03	4.69	6.74	9.47	7.85	-0.54	0.17	0.000269042
MSTRG.14493	LOC_Os03g19340	NA	NA	8.18	6.52	13.1	12.05	-0.71	0.04	3.72	4.12	13.04	7.18	-1.13	0.1	0.00367839
MSTRG.14504	LOC_Os03g19480	GO:0003700(transcription factor activity, sequence-specific DNA binding);GO:0003727(single-stranded RNA binding);GO:0005515(protein binding);GO:0005634(nucleus);GO:0005677(chromatin silencing complex);GO:0006349(regulation of gene expression by genetic imprinting);GO:0006351(transcription, DNA-templated);GO:0006355(regulation of transcription, DNA-templated);GO:0009506(plasmodesma);GO:0009960(end…	00310(Lysine degradation)	10.73	10.49	14.57	15.09	-0.45	0	8.19	4.49	13.94	10.86	-0.91	0.16	0.0191758
MSTRG.14512	LOC_Os03g19570	GO:0003723(RNA binding);GO:0005515(protein binding);GO:0005634(nucleus);GO:0006397(mRNA processing);GO:0042802(identical protein binding)	03015(mRNA surveillance pathway)	2.83	3.71	4.18	3.04	-0.11	0.69	0.72	0.6	3.7	2.42	-1.27	0.03	0.00068134
MSTRG.14535	LOC_Os03g19960	GO:0004004(ATP-dependent RNA helicase activity);GO:0005634(nucleus);GO:0005737(cytoplasm);GO:0006396(RNA processing);GO:0044822(poly(A) RNA binding);GO:0044822(poly(A) RNA binding)	03040(Spliceosome);03040(Spliceosome)	37.71	51.09	56.8	58.84	-0.39	0.21	34.4	35.39	53.7	47.26	-0.52	0.03	0.0251219
MSTRG.14553	LOC_Os03g20180	GO:0003674(molecular_function);GO:0003723(RNA binding);GO:0005634(nucleus);GO:0008150(biological_process);GO:0008150(biological_process)	04141(Protein processing in endoplasmic reticulum);04141(Protein processing in endoplasmic reticulum)	2.11	2.14	2.58	3.66	-0.39	0.18	2.99	2.45	7.14	7.75	-1.19	0.01	0.000246795
MSTRG.1460	LOC_Os01g28730	GO:0004674(protein serine/threonine kinase activity);GO:0005886(plasma membrane)	04075(Plant hormone signal transduction);04626(Plant-pathogen interaction)	0.18	0	0	0.19	-0.01	0.97	0	0	0.31	0.49	-0.48	0.04	0.0273989
MSTRG.14607	LOC_Os03g20980	GO:0005576(extracellular region);GO:0005634(nucleus);GO:0008150(biological_process);GO:0008270(zinc ion binding);GO:0016021(integral component of membrane);GO:0016829(lyase activity)	NA	16.91	16.12	60.14	20.18	-1.04	0.31	9.5	8.08	40.36	38.67	-2.05	0	6.8925e-05
MSTRG.14626	LOC_Os03g21210	GO:0004553(hydrolase activity, hydrolyzing O-glycosyl compounds);GO:0005768(endosome);GO:0005769(early endosome);GO:0005794(Golgi apparatus);GO:0005802(trans-Golgi network);GO:0005886(plasma membrane);GO:0008810(cellulase activity);GO:0009504(cell plate);GO:0009735(response to cytokinin);GO:0009826(unidimensional cell growth);GO:0016021(integral component of membrane);GO:0030244(cellulose biosynt…	00500(Starch and sucrose metabolism)	7.43	7.11	8.98	6.59	-0.07	0.75	5.01	4.67	6.42	7.09	-0.41	0.03	4.35431e-05
MSTRG.14659	LOC_Os03g21620	GO:0004674(protein serine/threonine kinase activity);GO:0005634(nucleus);GO:0005737(cytoplasm);GO:0035556(intracellular signal transduction)	04931(Insulin resistance)	16.19	17.49	38.82	30.18	-0.98	0.03	7.35	9.71	32.06	28.61	-1.73	0.01	0.000530349
MSTRG.14868	LOC_Os03g25970	GO:0003676(nucleic acid binding);GO:0003723(RNA binding);GO:0005634(nucleus);GO:0008150(biological_process);GO:0008150(biological_process)	NA	12.15	12.97	17.08	16.05	-0.37	0.03	8.47	4.6	8.33	10.56	-0.51	0.34	0.000419093
MSTRG.14934	LOC_Os03g27390	GO:0005634(nucleus);GO:0005634(nucleus)	NA	5.28	5.03	6.26	6.69	-0.28	0.03	3.03	0.93	3.9	2.46	-0.56	0.44	0.00112451
MSTRG.15025	LOC_Os03g30550	GO:0000166(nucleotide binding);GO:0003676(nucleic acid binding);GO:0003723(RNA binding);GO:0005622(intracellular);GO:0006810(transport);GO:0006913(nucleocytoplasmic transport);GO:0009737(response to abscisic acid)	NA	31.79	25.21	34.91	29.17	-0.17	0.5	18.42	21.88	31.86	35.57	-0.72	0.04	0.0394725
MSTRG.15167		NA	NA	0.03	0.11	0	0.52	-0.21	0.57	0	0.23	1.1	1.32	-0.99	0.03	0.00851016
MSTRG.15453	LOC_Os03g42050	NA	NA	4.69	4.6	5.63	7.55	-0.42	0.15	3.13	3.45	4.74	4.82	-0.43	0.02	0.000128551
MSTRG.15728	LOC_Os03g47754;LOC_Os03g47760	GO:0005576(extracellular region);GO:0005794(Golgi apparatus);GO:0009860(pollen tube growth);GO:0035619(root hair tip);GO:0048768(root hair cell tip growth);GO:0090404(pollen tube tip);GO:0090404(pollen tube tip)	NA	2.67	3.69	4.05	3.43	-0.19	0.45	2.59	2.34	5.42	5.47	-0.9	0	0.000844887
MSTRG.15756	LOC_Os03g48104	NA	NA	3.38	4.82	5.25	5.28	-0.31	0.27	2.21	1.59	6.03	5.93	-1.28	0.01	1.03218e-05
MSTRG.15787	LOC_Os03g48540	GO:0005886(plasma membrane);GO:0005975(carbohydrate metabolic process);GO:0016901(oxidoreductase activity, acting on the CH-OH group of donors, quinone or similar compound as acceptor);GO:0031225(anchored component of membrane);GO:0046658(anchored component of plasma membrane);GO:0048038(quinone binding);GO:0055114(oxidation-reduction process)	NA	1.11	1.65	1.06	1.78	-0.02	0.95	1.38	1.59	3.77	4.35	-1.03	0.01	0.00079494
MSTRG.15806	LOC_Os03g48850;LOC_Os03g48870	GO:0004832(valine-tRNA ligase activity);GO:0005829(cytosol);GO:0006438(valyl-tRNA aminoacylation);GO:0004842(ubiquitin-protein transferase activity);GO:0005737(cytoplasm);GO:0009966(regulation of signal transduction)	00970(Aminoacyl-tRNA biosynthesis);00970(Aminoacyl-tRNA biosynthesis)	5.15	6.25	6.16	7.06	-0.19	0.33	3.8	3.54	6.72	6.05	-0.66	0.01	0.00642401
MSTRG.15811	LOC_Os03g48940	GO:0005247(voltage-gated chloride channel activity);GO:0005253(anion channel activity);GO:0005622(intracellular);GO:0005802(trans-Golgi network);GO:0009826(unidimensional cell growth);GO:0010038(response to metal ion);GO:0030002(cellular anion homeostasis);GO:0034707(chloride channel complex);GO:0034707(chloride channel complex)	NA	5.45	5.66	13.86	5.47	-0.58	0.43	2.47	3.16	6.02	5.27	-0.8	0.04	0.000197553
MSTRG.16000	LOC_Os03g51520	GO:0003723(RNA binding);GO:0005515(protein binding);GO:0005634(nucleus);GO:0006397(mRNA processing);GO:0042802(identical protein binding);GO:0042802(identical protein binding)	03015(mRNA surveillance pathway);03015(mRNA surveillance pathway)	27.21	27.61	40.77	38.27	-0.51	0.01	19.82	7.36	30.87	31.22	-1.28	0.19	0.000290105
MSTRG.16006	LOC_Os03g51640	GO:0003674(molecular_function);GO:0005768(endosome);GO:0005794(Golgi apparatus);GO:0005802(trans-Golgi network);GO:0008150(biological_process)	NA	2.29	1.77	12.82	15.23	-2.31	0.01	1.32	0.86	13.95	21.35	-3.14	0.01	0.017022
MSTRG.16056	LOC_Os03g52390	GO:0004867(serine-type endopeptidase inhibitor activity);GO:0005576(extracellular region);GO:0006979(response to oxidative stress);GO:0016021(integral component of membrane)	NA	221.59	8.16	67.79	122.73	-1.03	0.7	6.45	20.96	295.91	177.42	-4.17	0.04	0.0357207
MSTRG.16060	LOC_Os03g52470	GO:0000166(nucleotide binding);GO:0005634(nucleus);GO:0009793(embryo development ending in seed dormancy);GO:0010073(meristem maintenance);GO:0010305(leaf vascular tissue pattern formation);GO:0010311(lateral root formation);GO:0010449(root meristem growth);GO:0035266(meristem growth);GO:0048366(leaf development);GO:0048569(post-embryonic organ development);GO:2000012(regulation of auxin polar tr…	03008(Ribosome biogenesis in eukaryotes)	6	8.75	10.74	12.12	-0.59	0.15	3.12	3.14	7.02	6.84	-0.95	0	0.000272077
MSTRG.16089	LOC_Os03g52794;LOC_Os03g52830	GO:0005634(nucleus);GO:0006281(DNA repair);GO:0016301(kinase activity)	03015(mRNA surveillance pathway)	1.99	2.3	2.66	2.42	-0.17	0.19	1.96	1.95	3.67	3.17	-0.58	0.02	0.00833728
MSTRG.16124	LOC_Os03g53390	GO:0003674(molecular_function);GO:0005634(nucleus);GO:0008150(biological_process)	NA	4.19	3.98	5.3	5.94	-0.38	0.04	3.5	2.77	4.65	5.48	-0.55	0.07	0.0210032
MSTRG.16129	LOC_Os03g53590	GO:0003674(molecular_function);GO:0005634(nucleus);GO:0008150(biological_process);GO:0008150(biological_process)	NA	13.76	9.25	18.5	10.3	-0.27	0.63	4.35	4.34	10.63	15.71	-1.38	0.03	0.011001
MSTRG.16137	LOC_Os03g53650;LOC_Os03g53630	GO:0003677(DNA binding);GO:0005634(nucleus);GO:0006355(regulation of transcription, DNA-templated);GO:0008270(zinc ion binding);GO:0016746(transferase activity, transferring acyl groups);GO:0004124(cysteine synthase activity);GO:0005737(cytoplasm);GO:0006535(cysteine biosynthetic process from serine);GO:0030170(pyridoxal phosphate binding);GO:0030170(pyridoxal phosphate binding)	03010(Ribosome);01200(Carbon metabolism);01230(Biosynthesis of amino acids);00920(Sulfur metabolism);00270(Cysteine and methionine metabolism);00270(Cysteine and methionine metabolism)	4.47	4.68	4.05	6.01	-0.09	0.73	3.7	2.95	5.61	5.64	-0.62	0.04	0.00989632
MSTRG.16387	LOC_Os03g57110	GO:0005634(nucleus);GO:0005739(mitochondrion);GO:0005794(Golgi apparatus);GO:0005794(Golgi apparatus)	NA	2.08	2.23	5.43	1.82	-0.43	0.54	0.68	0.63	1.31	1.32	-0.48	0	2.24338e-06
MSTRG.16615	LOC_Os03g60240	GO:0003779(actin binding);GO:0005515(protein binding);GO:0005737(cytoplasm);GO:0005856(cytoskeleton);GO:0005886(plasma membrane);GO:0010090(trichome morphogenesis);GO:0010091(trichome branching);GO:0016337(single organismal cell-cell adhesion);GO:0030036(actin cytoskeleton organization);GO:0031209(SCAR complex);GO:0045010(actin nucleation);GO:0051127(positive regulation of actin nucleation);GO:00…	01200(Carbon metabolism);00620(Pyruvate metabolism);00710(Carbon fixation in photosynthetic organisms);00710(Carbon fixation in photosynthetic organisms)	2	2.36	3.35	2.64	-0.32	0.17	1.1	1.29	1.93	2.11	-0.46	0.03	0.000938796
MSTRG.16648	LOC_Os03g60610	GO:0005215(transporter activity);GO:0005634(nucleus);GO:0005739(mitochondrion);GO:0006810(transport);GO:0016021(integral component of membrane);GO:0016021(integral component of membrane)	NA	8.06	9.22	11.95	11.82	-0.42	0.04	11.9	3.22	10.95	10.98	-0.7	0.48	1.10366e-05
MSTRG.16732	LOC_Os03g61760	GO:0003677(DNA binding);GO:0003700(transcription factor activity, sequence-specific DNA binding);GO:0005634(nucleus);GO:0006351(transcription, DNA-templated);GO:0006355(regulation of transcription, DNA-templated);GO:0046872(metal ion binding)	NA	11.57	13.86	16.81	10.01	-0.04	0.93	6.4	7.41	12.46	13.32	-0.82	0.02	0.00209561
MSTRG.16868	LOC_Os03g63660;LOC_Os03g63670	GO:0004526(ribonuclease P activity);GO:0005655(nucleolar ribonuclease P complex);GO:0090502(RNA phosphodiester bond hydrolysis, endonucleolytic);GO:0000978(RNA polymerase II core promoter proximal region sequence-specific DNA binding);GO:0001078(transcriptional repressor activity, RNA polymerase II core promoter proximal region sequence-specific binding);GO:0005634(nucleus);GO:0005634(nucleus)	NA	2.82	2.85	3.3	3.4	-0.18	0.01	0.33	1.7	2.67	2.32	-0.88	0.23	0.00104668
MSTRG.16873	LOC_Os03g63700	GO:0016746(transferase activity, transferring acyl groups);GO:0080167(response to karrikin)	NA	6.02	5.6	8.39	7.48	-0.39	0.04	6.61	0	4.3	3.42	-0.81	0.64	0.000439961
MSTRG.17255		NA	NA	1.17	1.95	2.54	2.43	-0.48	0.18	2.15	2.12	4.54	5.38	-0.92	0.01	0.000622689
MSTRG.17258	LOC_Os04g14450	GO:0003674(molecular_function);GO:0008150(biological_process);GO:0008270(zinc ion binding);GO:0009507(chloroplast);GO:0009507(chloroplast)	01212(Fatty acid metabolism);00062(Fatty acid elongation);00062(Fatty acid elongation)	0.3	0.32	1.17	0.26	-0.33	0.48	1.16	0.94	2.25	1.96	-0.6	0.03	0.000248104
MSTRG.17262	LOC_Os04g14510	GO:0005634(nucleus);GO:0008270(zinc ion binding);GO:0008270(zinc ion binding)	NA	4.94	5.78	6.38	8.12	-0.37	0.18	3.15	2.08	9.65	9.46	-1.56	0.02	0.00177022
MSTRG.17605	LOC_Os04g24414	NA	NA	0.77	0.61	1.08	2.19	-0.61	0.19	0.42	0.29	1.24	1.21	-0.72	0.01	0.0090941
MSTRG.1768	LOC_Os01g37210;LOC_Os01g37220	NA	NA	0.39	0.01	0	1.42	-0.4	0.63	0.69	0.8	1.44	1.67	-0.56	0.02	0.0141863
MSTRG.17778	LOC_Os04g31520	NA	NA	0	0	0	0.14	-0.09	0.42	0	0.03	0.31	0.24	-0.33	0.02	0.0185246
MSTRG.17912	LOC_Os04g33460	GO:0003844(1,4-alpha-glucan branching enzyme activity);GO:0009790(embryo development)	00500(Starch and sucrose metabolism)	38.66	45.3	61.09	63.1	-0.56	0.04	15.19	11.59	38.54	62.02	-1.81	0.04	0.000200212
MSTRG.1792	LOC_Os01g37760	GO:0005737(cytoplasm);GO:0006520(cellular amino acid metabolic process);GO:0016491(oxidoreductase activity);GO:0055114(oxidation-reduction process);GO:0055114(oxidation-reduction process)	00910(Nitrogen metabolism);00250(Alanine, aspartate and glutamate metabolism);00220(Arginine biosynthesis);00220(Arginine biosynthesis)	9.66	8.61	17.79	9.45	-0.47	0.39	3.78	4.11	9.09	7.06	-0.87	0.04	6.85353e-05
MSTRG.17939	LOC_Os04g33820	GO:0008150(biological_process)	NA	0.49	0.07	0	2.06	-0.48	0.63	0.44	0	16.88	26.4	-4.2	0.01	0.003183
MSTRG.18030	LOC_Os04g35260	GO:0004004(ATP-dependent RNA helicase activity);GO:0005634(nucleus);GO:0005739(mitochondrion);GO:0006396(RNA processing);GO:0044822(poly(A) RNA binding)	03018(RNA degradation)	4.57	4.28	5.59	3.93	-0.07	0.77	3.45	3.36	6.54	6.52	-0.77	0	0.000294572
MSTRG.18278	LOC_Os04g39629	GO:0000166(nucleotide binding);GO:0003676(nucleic acid binding);GO:0003723(RNA binding);GO:0005634(nucleus);GO:0006397(mRNA processing)	03015(mRNA surveillance pathway)	16.96	20.36	35.12	19.87	-0.49	0.36	5.85	3.76	15.09	13.54	-1.42	0.03	0.000274491
MSTRG.18381	LOC_Os04g41160	GO:0004674(protein serine/threonine kinase activity);GO:0005634(nucleus);GO:0005737(cytoplasm);GO:0005886(plasma membrane);GO:0035556(intracellular signal transduction)	04931(Insulin resistance)	5.04	0.8	10.98	6.47	-1.52	0.25	3.29	4.06	14.35	13.52	-1.68	0.01	0.0394783
MSTRG.18654	LOC_Os04g45460	GO:0003674(molecular_function);GO:0005886(plasma membrane);GO:0006810(transport);GO:0009506(plasmodesma);GO:0016021(integral component of membrane);GO:0016032(viral process)	NA	1.85	1.53	3.2	2.76	-0.56	0.04	1.6	1.36	3.5	3.5	-0.86	0.01	0.0254165
MSTRG.18702	LOC_Os04g45990	GO:0000775(chromosome, centromeric region);GO:0005634(nucleus);GO:0008270(zinc ion binding);GO:0010200(response to chitin);GO:0010216(maintenance of DNA methylation);GO:0016571(histone methylation);GO:0018024(histone-lysine N-methyltransferase activity);GO:0031048(chromatin silencing by small RNA);GO:0034968(histone lysine methylation);GO:0040029(regulation of gene expression, epigenetic);GO:0042…	00310(Lysine degradation)	2.66	2.25	2.4	2.61	-0.02	0.84	0	0	2.91	3.25	-2.03	0	1.93159e-05
MSTRG.18739	LOC_Os04g46450	GO:0004842(ubiquitin-protein transferase activity);GO:0005515(protein binding);GO:0005634(nucleus);GO:0005739(mitochondrion);GO:0006513(protein monoubiquitination);GO:0008270(zinc ion binding);GO:0009817(defense response to fungus, incompatible interaction);GO:0009965(leaf morphogenesis);GO:0010162(seed dormancy process);GO:0010228(vegetative to reproductive phase transition of meristem);GO:00103…	03013(RNA transport)	9.62	10.18	14.62	14.15	-0.5	0.01	6.02	4.37	16.36	13.07	-1.35	0.03	0.00104
MSTRG.18799	LOC_Os04g47300	GO:0004683(calmodulin-dependent protein kinase activity);GO:0005516(calmodulin binding);GO:0005634(nucleus);GO:0005737(cytoplasm);GO:0009738(abscisic acid-activated signaling pathway);GO:0009931(calcium-dependent protein serine/threonine kinase activity);GO:0018105(peptidyl-serine phosphorylation);GO:0035556(intracellular signal transduction);GO:0046777(protein autophosphorylation)	04626(Plant-pathogen interaction)	2.05	3.53	2.31	5.11	-0.28	0.65	9.22	9.31	16.1	13.83	-0.63	0.03	3.79776e-05
MSTRG.1897	LOC_Os01g40340;LOC_Os01g40330	GO:0003677(DNA binding);GO:0005515(protein binding);GO:0005634(nucleus);GO:0008150(biological_process);GO:0010167(response to nitrate);GO:0015706(nitrate transport);GO:0071249(cellular response to nitrate);GO:0071705(nitrogen compound transport);GO:1901698(response to nitrogen compound);GO:0003674(molecular_function);GO:0005774(vacuolar membrane);GO:0005829(cytosol);GO:0008150(biological_process)	04120(Ubiquitin mediated proteolysis);03420(Nucleotide excision repair);03420(Nucleotide excision repair)	10.1	9.79	12.85	12.01	-0.29	0.03	8.02	4.86	11.39	11.16	-0.76	0.14	0.00783998
MSTRG.19104	LOC_Os04g52000	GO:0004722(protein serine/threonine phosphatase activity);GO:0005575(cellular_component);GO:0006470(protein dephosphorylation);GO:0046872(metal ion binding)	04075(Plant hormone signal transduction);04931(Insulin resistance)	37.75	38.18	79.2	77.27	-1.02	0	29.68	11.54	58.36	39.53	-1.32	0.2	0.00624214
MSTRG.19157	LOC_Os04g52500	NA	NA	0.22	0.23	0	0.61	-0.05	0.89	0.3	0.47	1.32	1.83	-0.89	0.03	0.00575886
MSTRG.19183	LOC_Os04g52760	NA	NA	3.13	1.87	6.9	3.15	-0.73	0.3	1.67	1.02	8.94	8.41	-2.06	0.01	0.0279106
MSTRG.19207	LOC_Os04g53190;LOC_Os04g53195	GO:0005777(peroxisome);GO:0006598(polyamine catabolic process);GO:0008131(primary amine oxidase activity);GO:0046592(polyamine oxidase activity);GO:0055114(oxidation-reduction process);GO:0055114(oxidation-reduction process)	00330(Arginine and proline metabolism);00410(beta-Alanine metabolism);00410(beta-Alanine metabolism)	22.79	19.21	23.44	22.5	-0.13	0.4	19.12	16.65	34.36	47.22	-1.13	0.04	0.0121033
MSTRG.19294	LOC_Os04g53994	GO:0004674(protein serine/threonine kinase activity);GO:0005886(plasma membrane);GO:0006468(protein phosphorylation);GO:0006952(defense response);GO:0009506(plasmodesma)	00520(Amino sugar and nucleotide sugar metabolism)	4.7	8.36	13.6	6.33	-0.5	0.5	2.46	1.98	4.12	3.62	-0.6	0.04	0.0168119
MSTRG.19421	LOC_Os04g55930	GO:0008150(biological_process);GO:0009507(chloroplast);GO:0009536(plastid);GO:0009941(chloroplast envelope);GO:0016021(integral component of membrane);GO:0031969(chloroplast membrane)	NA	4.51	3.37	4.53	5.41	-0.28	0.29	5.17	4.94	12.48	13.87	-1.23	0	4.98664e-05
MSTRG.19536	LOC_Os04g57540;LOC_Os04g57550	GO:0004017(adenylate kinase activity);GO:0005524(ATP binding);GO:0009507(chloroplast);GO:0019201(nucleotide kinase activity);GO:0046939(nucleotide phosphorylation);GO:0005777(peroxisome);GO:0006598(polyamine catabolic process);GO:0008131(primary amine oxidase activity);GO:0046592(polyamine oxidase activity);GO:0055114(oxidation-reduction process)	00230(Purine metabolism);00330(Arginine and proline metabolism);00410(beta-Alanine metabolism)	52.09	50.32	107.55	95.33	-0.97	0.01	51.62	27.6	84.27	76.57	-1.07	0.14	0.0128952
MSTRG.19637	LOC_Os04g58620	GO:0006813(potassium ion transport);GO:0009507(chloroplast);GO:0009941(chloroplast envelope);GO:0015079(potassium ion transmembrane transporter activity);GO:0015299(solute:proton antiporter activity);GO:0015386(potassium:proton antiporter activity);GO:0016021(integral component of membrane);GO:0031969(chloroplast membrane)	NA	2.78	3.63	6.13	4.19	-0.54	0.18	1.9	1.52	3.04	3.06	-0.58	0.03	0.00471681
MSTRG.19754	LOC_Os05g01550	GO:0003676(nucleic acid binding);GO:0005634(nucleus);GO:0008150(biological_process);GO:0043565(sequence-specific DNA binding);GO:0046872(metal ion binding)	NA	9.17	11.71	15.66	9.45	-0.21	0.62	3.03	2.7	10.44	7.52	-1.35	0.03	0.000632536
MSTRG.19849	LOC_Os05g02940	GO:0005783(endoplasmic reticulum);GO:0005887(integral component of plasma membrane);GO:0019829(cation-transporting ATPase activity);GO:0019829(cation-transporting ATPase activity)	00190(Oxidative phosphorylation);00190(Oxidative phosphorylation)	6.67	6.41	7.78	8.24	-0.26	0.03	6.76	3.86	9.02	9.51	-0.74	0.16	0.00499227
MSTRG.19979	LOC_Os05g05390	NA	NA	13.2	16.42	15.77	15.57	-0.08	0.63	7.5	6.51	14.27	12.31	-0.83	0.02	0.0012164
MSTRG.19992	LOC_Os05g05440	GO:0003674(molecular_function);GO:0005634(nucleus);GO:0008150(biological_process)	NA	1.07	1.53	1.75	1.31	-0.14	0.54	0.82	0.99	2.34	2.08	-0.75	0.01	0.0121429
MSTRG.2	LOC_Os01g01050	NA	NA	7.74	3.04	7.42	5.8	-0.35	0.61	0.78	0.89	4.54	3.47	-1.44	0.01	0.00936207
MSTRG.20085	LOC_Os05g07050	GO:0000244(spliceosomal tri-snRNP complex assembly);GO:0000386(second spliceosomal transesterification activity);GO:0005682(U5 snRNP);GO:0017070(U6 snRNA binding);GO:0030619(U1 snRNA binding);GO:0030620(U2 snRNA binding);GO:0030623(U5 snRNA binding);GO:0071013(catalytic step 2 spliceosome);GO:0097157(pre-mRNA intronic binding)	03040(Spliceosome)	18.9	27.23	26.72	19.46	-0.01	0.99	17.05	12.04	34.16	37.59	-1.26	0.04	0.00626554
MSTRG.20108	LOC_Os05g07690	GO:0000103(sulfate assimilation);GO:0005829(cytosol);GO:0005886(plasma membrane);GO:0006457(protein folding);GO:0015035(protein disulfide oxidoreductase activity);GO:0016671(oxidoreductase activity, acting on a sulfur group of donors, disulfide as acceptor);GO:0034599(cellular response to oxidative stress);GO:0045454(cell redox homeostasis);GO:0055114(oxidation-reduction process);GO:0055114(oxida…	NA	21.11	23.69	44.71	15.53	-0.23	0.78	12.61	16.98	29.85	33.6	-1.06	0.04	0.014112
MSTRG.20176	LOC_Os05g08810	GO:0005942(phosphatidylinositol 3-kinase complex);GO:0016303(1-phosphatidylinositol-3-kinase activity);GO:0016303(1-phosphatidylinositol-3-kinase activity)	00562(Inositol phosphate metabolism);04070(Phosphatidylinositol signaling system);04145(Phagosome);04140(Regulation of autophagy);04140(Regulation of autophagy)	10.13	10.24	13.95	11.29	-0.28	0.19	5.05	4.39	11.73	8.79	-0.97	0.04	4.71114e-06
MSTRG.20196	LOC_Os05g09360	GO:0003674(molecular_function);GO:0005773(vacuole);GO:0008150(biological_process);GO:0009507(chloroplast);GO:0016021(integral component of membrane)	NA	2.24	2.29	3.84	2.61	-0.36	0.24	1.96	2	3.48	3.03	-0.51	0.02	9.50758e-05
MSTRG.20342	LOC_Os05g13380	GO:0000350(generation of catalytic spliceosome for second transesterification step);GO:0000386(second spliceosomal transesterification activity);GO:0071013(catalytic step 2 spliceosome)	NA	1.41	0.01	0.64	0.81	-0.14	0.84	0.01	0.02	0.25	0.33	-0.34	0.02	0.0019181
MSTRG.20381		NA	NA	8.09	9.92	12.56	7.75	-0.13	0.74	6.05	5.22	9.76	10.94	-0.78	0.02	0.00884056
MSTRG.20382	LOC_Os05g14860	GO:0005634(nucleus);GO:0005737(cytoplasm);GO:0006915(apoptotic process);GO:0042787(protein ubiquitination involved in ubiquitin-dependent protein catabolic process);GO:0043161(proteasome-mediated ubiquitin-dependent protein catabolic process);GO:0061630(ubiquitin protein ligase activity)	04120(Ubiquitin mediated proteolysis)	12.88	11.85	18.3	16.61	-0.47	0.03	7.8	7.54	20.23	17.98	-1.21	0	9.43155e-05
MSTRG.20597	LOC_Os05g23530	GO:0003674(molecular_function);GO:0005634(nucleus);GO:0008150(biological_process);GO:0008150(biological_process)	NA	3.39	3.12	4.57	2.93	-0.14	0.64	2.59	2.38	4.52	4.32	-0.65	0.01	0.00224731
MSTRG.20772	LOC_Os05g28300	NA	NA	0	0	0	0.25	-0.16	0.42	0.01	0	1.22	0.95	-1.05	0.01	0.00112622
MSTRG.20785		NA	NA	3.48	4.83	3.77	4.53	-0.01	0.98	4.56	3.77	8.12	10.03	-0.96	0.03	0.00181741
MSTRG.20874	LOC_Os05g30870	GO:0004674(protein serine/threonine kinase activity);GO:0005515(protein binding);GO:0005524(ATP binding);GO:0005886(plasma membrane);GO:0006468(protein phosphorylation);GO:0016301(kinase activity);GO:0045087(innate immune response);GO:0045087(innate immune response)	04626(Plant-pathogen interaction);04626(Plant-pathogen interaction)	4.58	4.99	6.76	4.78	-0.21	0.43	2.9	1.78	10.28	8.89	-1.68	0.02	0.00127557
MSTRG.20935	LOC_Os05g31920	GO:0003682(chromatin binding);GO:0005634(nucleus);GO:0005886(plasma membrane);GO:0008270(zinc ion binding);GO:0008536(Ran GTPase binding);GO:0046872(metal ion binding)	04120(Ubiquitin mediated proteolysis)	3.95	4.46	5.3	4.85	-0.22	0.13	2.79	2.33	5.74	6.59	-1.01	0.02	0.00113949
MSTRG.21041	LOC_Os05g33570	GO:0005524(ATP binding);GO:0005634(nucleus);GO:0005829(cytosol);GO:0006090(pyruvate metabolic process);GO:0009507(chloroplast);GO:0009570(chloroplast stroma);GO:0015979(photosynthesis);GO:0016301(kinase activity);GO:0016310(phosphorylation);GO:0046872(metal ion binding);GO:0050242(pyruvate, phosphate dikinase activity);GO:0050242(pyruvate, phosphate dikinase activity)	01200(Carbon metabolism);00620(Pyruvate metabolism);00710(Carbon fixation in photosynthetic organisms);00710(Carbon fixation in photosynthetic organisms)	17.69	16.44	21.49	14.18	-0.03	0.92	25.93	15.19	81.61	114.28	-2.22	0.04	0.00175314
MSTRG.21042	LOC_Os05g33610	GO:0005737(cytoplasm);GO:0016192(vesicle-mediated transport);GO:0042594(response to starvation);GO:0042594(response to starvation)	NA	10.01	10.59	10.01	12.72	-0.12	0.53	13.35	11.42	22.41	21.78	-0.79	0.02	0.000161227
MSTRG.21048	LOC_Os05g33730	GO:0005634(nucleus);GO:0009739(response to gibberellin);GO:0010331(gibberellin binding)	04075(Plant hormone signal transduction)	2.54	6.42	23.13	31.38	-2.45	0.05	6.56	2.1	40.46	46.93	-3.2	0.04	0.0117333
MSTRG.21092	LOC_Os05g34270	GO:0004672(protein kinase activity);GO:0005515(protein binding);GO:0005524(ATP binding);GO:0005886(plasma membrane);GO:0006468(protein phosphorylation);GO:0009506(plasmodesma);GO:0016021(integral component of membrane);GO:0016301(kinase activity);GO:0031348(negative regulation of defense response);GO:0033612(receptor serine/threonine kinase binding);GO:0042742(defense response to bacterium);GO:00…	04075(Plant hormone signal transduction)	1.92	6.84	13.51	5.55	-1.03	0.38	0.66	0.43	3.41	3.81	-1.6	0.01	0.0499436
MSTRG.21098	LOC_Os05g34290	GO:0005507(copper ion binding);GO:0005829(cytosol);GO:0009507(chloroplast);GO:0015446(arsenite-transmembrane transporting ATPase activity);GO:0015700(arsenite transport);GO:0016756(glutathione gamma-glutamylcysteinyltransferase activity);GO:0042344(indole glucosinolate catabolic process);GO:0042742(defense response to bacterium);GO:0046685(response to arsenic-containing substance);GO:0046686(resp…	00010(Glycolysis / Gluconeogenesis)	1.35	1.15	3.2	1.07	-0.39	0.53	0.8	0.9	1.81	1.66	-0.56	0.01	0.00655649
MSTRG.21140	LOC_Os05g34900	GO:0005634(nucleus);GO:0009611(response to wounding);GO:0009611(response to wounding)	NA	2.2	2.49	1.87	6.33	-0.46	0.57	3.39	3.3	5.15	5.22	-0.51	0	0.000402413
MSTRG.2115	LOC_Os01g43370;LOC_Os01g43372	GO:0003674(molecular_function);GO:0005634(nucleus);GO:0005634(nucleus)	NA	9.95	8.4	31.15	7.69	-0.72	0.53	1.43	0.36	13.05	33.72	-3.6	0.04	0.000100794
MSTRG.21362	LOC_Os05g38830	GO:0004842(ubiquitin-protein transferase activity);GO:0005634(nucleus);GO:0005737(cytoplasm);GO:0042787(protein ubiquitination involved in ubiquitin-dependent protein catabolic process);GO:0042787(protein ubiquitination involved in ubiquitin-dependent protein catabolic process)	04120(Ubiquitin mediated proteolysis);04120(Ubiquitin mediated proteolysis)	9.07	11.64	11.67	11.92	-0.18	0.39	5.48	4.83	15	13.42	-1.3	0.01	0.00156363
MSTRG.21460	LOC_Os05g40270	GO:0004674(protein serine/threonine kinase activity);GO:0005524(ATP binding);GO:0005886(plasma membrane);GO:0006468(protein phosphorylation);GO:0007169(transmembrane receptor protein tyrosine kinase signaling pathway);GO:0009507(chloroplast);GO:0016021(integral component of membrane);GO:0016301(kinase activity);GO:0016301(kinase activity)	04626(Plant-pathogen interaction);04626(Plant-pathogen interaction)	2.29	3.23	10.51	2.37	-0.74	0.5	0.69	0.84	2.53	2.65	-1.02	0	0.00298587
MSTRG.21601	LOC_Os05g43060	GO:0000166(nucleotide binding);GO:0003677(DNA binding);GO:0003682(chromatin binding);GO:0003723(RNA binding);GO:0005515(protein binding);GO:0005634(nucleus);GO:0005654(nucleoplasm);GO:0006306(DNA methylation);GO:0006342(chromatin silencing);GO:0016458(gene silencing);GO:0030422(production of siRNA involved in RNA interference);GO:0080188(RNA-directed DNA methylation)	NA	25.25	23.46	60.97	47.4	-1.11	0.03	16.94	9.68	49.78	40.8	-1.73	0.05	0.0115249
MSTRG.21809	LOC_Os05g46030	GO:0046740(transport of virus in host, cell to cell)	03440(Homologous recombination)	0.75	1	1.11	1.04	-0.15	0.27	0.67	0.96	1.86	2.4	-0.79	0.04	0.00466888
MSTRG.21868	LOC_Os05g46770;LOC_Os05g46780	GO:0005654(nucleoplasm);GO:0003674(molecular_function);GO:0003723(RNA binding);GO:0005515(protein binding);GO:0005634(nucleus);GO:0005829(cytosol);GO:0008283(cell proliferation);GO:0009507(chloroplast);GO:0035196(production of miRNAs involved in gene silencing by miRNA);GO:0048638(regulation of developmental growth);GO:0048638(regulation of developmental growth)	03040(Spliceosome);04141(Protein processing in endoplasmic reticulum);04141(Protein processing in endoplasmic reticulum)	13.34	13.05	21.55	14.94	-0.42	0.24	7.39	6.75	12.17	13.55	-0.78	0.01	3.38409e-06
MSTRG.22117	LOC_Os05g50690	NA	NA	0.47	0.62	2.55	0.58	-0.62	0.4	0	0.13	0.77	1.01	-0.83	0.02	0.00166446
MSTRG.22239	LOC_Os06g01640	GO:0005829(cytosol);GO:0006355(regulation of transcription, DNA-templated);GO:0008469(histone-arginine N-methyltransferase activity);GO:0035242(protein-arginine omega-N asymmetric methyltransferase activity)	NA	2.11	2.81	3.46	3.13	-0.32	0.18	2.33	2.51	5.05	5.11	-0.84	0	3.96277e-05
MSTRG.22250	LOC_Os06g01650	GO:0005634(nucleus);GO:0005783(endoplasmic reticulum);GO:0015031(protein transport);GO:0048208(COPII vesicle coating);GO:0048208(COPII vesicle coating)	NA	10.84	8.79	15.17	13.6	-0.51	0.08	7.01	7.75	13.05	12.56	-0.72	0.01	0.0151598
MSTRG.22252	LOC_Os06g01680;LOC_Os06g01690	GO:0003674(molecular_function);GO:0005634(nucleus);GO:0008150(biological_process);GO:0000918(barrier septum site selection);GO:0005515(protein binding);GO:0005524(ATP binding);GO:0009507(chloroplast);GO:0009570(chloroplast stroma);GO:0009706(chloroplast inner membrane);GO:0009941(chloroplast envelope);GO:0010020(chloroplast fission);GO:0016887(ATPase activity);GO:0030899(calcium-dependent ATPase …	NA	9.15	9.15	11.77	10.98	-0.29	0.03	7.47	5.48	12.76	9.5	-0.7	0.13	0.0217436
MSTRG.22289	LOC_Os06g02260	GO:0000148(1,3-beta-D-glucan synthase complex);GO:0003843(1,3-beta-D-glucan synthase activity);GO:0005886(plasma membrane)	NA	5.16	6.02	6.22	6.69	-0.18	0.23	5.25	5.02	8.71	9.99	-0.75	0.01	0.00277418
MSTRG.22435	LOC_Os06g04399	GO:0005773(vacuole);GO:0005774(vacuolar membrane);GO:0005794(Golgi apparatus);GO:0005886(plasma membrane);GO:0009506(plasmodesma);GO:0009506(plasmodesma)	NA	3.36	3.51	3.65	7.26	-0.48	0.37	2.99	2.9	5.64	5.46	-0.73	0	0.000878186
MSTRG.22560	LOC_Os06g05910	GO:0005737(cytoplasm);GO:0008757(S-adenosylmethionine-dependent methyltransferase activity);GO:0032259(methylation);GO:0032259(methylation)	00130(Ubiquinone and other terpenoid-quinone biosynthesis);00130(Ubiquinone and other terpenoid-quinone biosynthesis)	2.67	4.81	5.22	4.63	-0.36	0.4	1.08	1.16	2.59	3.09	-0.85	0.01	0.00067653
MSTRG.22631	LOC_Os06g06810	GO:0004252(serine-type endopeptidase activity);GO:0005618(cell wall)	04141(Protein processing in endoplasmic reticulum)	4	4.26	6.19	3.42	-0.14	0.74	1.65	1.21	3.23	3.69	-0.88	0.03	4.02742e-05
MSTRG.22799	LOC_Os06g09540	GO:0004439(phosphatidylinositol-4,5-bisphosphate 5-phosphatase activity);GO:0005634(nucleus);GO:0005774(vacuolar membrane);GO:0007033(vacuole organization);GO:0016021(integral component of membrane);GO:0036092(phosphatidylinositol-3-phosphate biosynthetic process);GO:0042578(phosphoric ester hydrolase activity)	04712(Circadian rhythm - plant)	8.02	6.55	8.28	9.1	-0.23	0.25	5.08	4.73	9.55	10.81	-0.92	0.01	0.005654
MSTRG.2281	LOC_Os01g46700	NA	NA	4.03	3.26	6.45	6.35	-0.68	0.03	2.7	2.52	5.18	6.03	-0.87	0.01	0.0106529
MSTRG.22818	LOC_Os06g09890	GO:0003684(damaged DNA binding);GO:0005515(protein binding);GO:0005524(ATP binding);GO:0006298(mismatch repair);GO:0009507(chloroplast);GO:0009507(chloroplast)	NA	14.72	21.42	21.16	19.27	-0.18	0.57	9.15	10.18	20.17	19.88	-0.98	0.01	0.0294778
MSTRG.22907	LOC_Os06g11380	GO:0003777(microtubule motor activity);GO:0005871(kinesin complex);GO:0007018(microtubule-based movement);GO:0016887(ATPase activity)	NA	5.77	5.7	7.36	7.37	-0.31	0	2.89	2.04	6.39	5.13	-0.98	0.05	0.000152296
MSTRG.23076	LOC_Os06g14440	GO:0000419(DNA-directed RNA polymerase V complex);GO:0003676(nucleic acid binding);GO:0003677(DNA binding);GO:0004386(helicase activity);GO:0005515(protein binding);GO:0005524(ATP binding);GO:0005634(nucleus);GO:0005730(nucleolus);GO:0006306(DNA methylation);GO:0010424(DNA methylation on cytosine within a CG sequence);GO:0030422(production of siRNA involved in RNA interference);GO:0031618(nuclear…	03440(Homologous recombination);03440(Homologous recombination)	6.34	5.78	4.85	7.88	-0.03	0.93	5.74	4.79	9.53	11.66	-0.89	0.04	0.0214685
MSTRG.23077	LOC_Os06g14406	NA	NA	13.01	13.13	17.41	16.65	-0.36	0.01	7.78	2.91	14.1	12.07	-1.26	0.17	0.00175564
MSTRG.23117	LOC_Os06g15700	GO:0000045(autophagosome assembly);GO:0000407(pre-autophagosomal structure);GO:0000422(mitophagy);GO:0019898(extrinsic component of membrane);GO:0044804(nucleophagy)	NA	2.63	2.74	3.58	4.84	-0.49	0.11	1.8	1.5	3.13	3.66	-0.73	0.03	0.000407553
MSTRG.23230	LOC_Os06g19444	GO:0003700(transcription factor activity, sequence-specific DNA binding);GO:0005634(nucleus);GO:0006355(regulation of transcription, DNA-templated);GO:0007623(circadian rhythm);GO:0008270(zinc ion binding);GO:0048579(negative regulation of long-day photoperiodism, flowering);GO:0048579(negative regulation of long-day photoperiodism, flowering)	04712(Circadian rhythm - plant);04712(Circadian rhythm - plant)	6.95	5.62	6.48	7.23	-0.11	0.53	4.04	4.4	6.74	7.83	-0.66	0.03	0.0128723
MSTRG.23354	LOC_Os06g22650	GO:0005622(intracellular);GO:0005795(Golgi stack);GO:0006886(intracellular protein transport);GO:0006891(intra-Golgi vesicle-mediated transport);GO:0008565(protein transporter activity);GO:0015031(protein transport)	04120(Ubiquitin mediated proteolysis)	17.58	19.89	31.48	21.35	-0.45	0.25	7.87	6.02	19.04	21.65	-1.43	0.02	0.000154939
MSTRG.23385	LOC_Os06g23290	GO:0004430(1-phosphatidylinositol 4-kinase activity);GO:0004674(protein serine/threonine kinase activity);GO:0005524(ATP binding);GO:0005829(cytosol);GO:0009507(chloroplast);GO:0009651(response to salt stress);GO:0016020(membrane);GO:0016301(kinase activity);GO:0016310(phosphorylation);GO:0016773(phosphotransferase activity, alcohol group as acceptor);GO:0046777(protein autophosphorylation);GO:00…	03008(Ribosome biogenesis in eukaryotes);03008(Ribosome biogenesis in eukaryotes)	9.36	38.68	40.58	14.94	-0.34	0.8	8.26	4.97	52.58	60.44	-2.95	0.01	0.0313556
MSTRG.23572	LOC_Os06g29430	GO:0002100(tRNA wobble adenosine to inosine editing);GO:0008251(tRNA-specific adenosine deaminase activity);GO:0009507(chloroplast)	03015(mRNA surveillance pathway)	1.88	2.28	3.49	3.09	-0.48	0.05	0.94	1.2	3.85	2.79	-1.05	0.03	0.00318982
MSTRG.23574	LOC_Os06g29400	GO:0003723(RNA binding);GO:0005515(protein binding);GO:0005634(nucleus);GO:0006396(RNA processing);GO:0006397(mRNA processing);GO:0009734(auxin-activated signaling pathway);GO:0009926(auxin polar transport);GO:0010087(phloem or xylem histogenesis);GO:0016607(nuclear speck);GO:0030422(production of siRNA involved in RNA interference);GO:0035196(production of miRNAs involved in gene silencing by mi…	NA	7.4	8.22	10.95	9.56	-0.35	0.09	3.48	3.77	11.38	10.55	-1.37	0	6.36763e-05
MSTRG.23659	LOC_Os06g31060;LOC_Os06g31070	NA	NA	15.73	1676.41	3221.06	2590.2	-4.11	0.34	30.9	29.88	1938.62	741.41	-5.26	0.02	0.0283406
MSTRG.23833		NA	NA	17.01	18.72	16.64	21.51	-0.08	0.71	11.15	8.21	23.1	21.09	-1.13	0.03	0.00156772
MSTRG.24043	LOC_Os06g40650	GO:0004842(ubiquitin-protein transferase activity);GO:0005634(nucleus);GO:0005886(plasma membrane);GO:0008270(zinc ion binding);GO:0009690(cytokinin metabolic process);GO:0009850(auxin metabolic process);GO:0016874(ligase activity);GO:0080148(negative regulation of response to water deprivation);GO:0080148(negative regulation of response to water deprivation)	NA	9.19	7.41	12.45	11.76	-0.5	0.07	2.27	2.54	7.82	6.66	-1.27	0.01	6.12734e-05
MSTRG.24129	LOC_Os06g42430	GO:0003674(molecular_function);GO:0005634(nucleus);GO:0008150(biological_process);GO:0000419(DNA-directed RNA polymerase V complex);GO:0003677(DNA binding);GO:0005515(protein binding);GO:0005654(nucleoplasm);GO:0006306(DNA methylation);GO:0043621(protein self-association);GO:0044030(regulation of DNA methylation);GO:0070918(production of small RNA involved in gene silencing by RNA);GO:0070918(pro…	NA	8.53	7.61	11.09	7.05	-0.12	0.72	5.48	4.63	9.12	8.47	-0.7	0.02	0.00177553
MSTRG.24162	LOC_Os06g43120	GO:0046872(metal ion binding);GO:0046872(metal ion binding)	NA	0.7	0.67	0.9	2.81	-0.68	0.31	0.3	0.51	1.11	1.41	-0.7	0.04	0.0211744
MSTRG.24185	LOC_Os06g43210;LOC_Os06g43190	GO:0005509(calcium ion binding);GO:0005544(calcium-dependent phospholipid binding);GO:0005886(plasma membrane);GO:0004842(ubiquitin-protein transferase activity);GO:0008270(zinc ion binding);GO:0008299(isoprenoid biosynthetic process);GO:0009414(response to water deprivation);GO:0010025(wax biosynthetic process);GO:0010143(cutin biosynthetic process);GO:0010345(suberin biosynthetic process);GO:00…	04141(Protein processing in endoplasmic reticulum)	22.64	33	36.64	32.58	-0.33	0.36	14	16.68	32.33	27.27	-0.91	0.03	0.0196089
MSTRG.24357	LOC_Os06g45860	GO:0005737(cytoplasm);GO:0006777(Mo-molybdopterin cofactor biosynthetic process);GO:0006970(response to osmotic stress);GO:0008265(Mo-molybdopterin cofactor sulfurase activity);GO:0009000(selenocysteine lyase activity);GO:0009408(response to heat);GO:0009409(response to cold);GO:0009651(response to salt stress);GO:0009688(abscisic acid biosynthetic process);GO:0009734(auxin-activated signaling pa…	NA	4.89	4.45	6.17	6.03	-0.33	0.03	4.05	3.39	7.89	7.05	-0.85	0.02	0.00406429
MSTRG.24543	LOC_Os06g48640	GO:0004175(endopeptidase activity);GO:0005634(nucleus);GO:0008540(proteasome regulatory particle, base subcomplex);GO:0034515(proteasome storage granule);GO:0043161(proteasome-mediated ubiquitin-dependent protein catabolic process);GO:0043161(proteasome-mediated ubiquitin-dependent protein catabolic process)	03050(Proteasome);03050(Proteasome)	21.91	22.07	32.26	20.04	-0.2	0.6	12.38	10.17	22.21	23.8	-0.97	0.02	6.29759e-05
MSTRG.24727	LOC_Os06g51160	GO:0000139(Golgi membrane);GO:0005768(endosome);GO:0005774(vacuolar membrane);GO:0005794(Golgi apparatus);GO:0005802(trans-Golgi network);GO:0016021(integral component of membrane);GO:0016051(carbohydrate biosynthetic process);GO:0016757(transferase activity, transferring glycosyl groups);GO:0045489(pectin biosynthetic process);GO:0047262(polygalacturonate 4-alpha-galacturonosyltransferase activi…	00500(Starch and sucrose metabolism);00520(Amino sugar and nucleotide sugar metabolism)	0.59	0.47	1.23	0.37	-0.19	0.64	0.13	0	1.05	1.2	-1	0.01	0.00112986
MSTRG.24877	LOC_Os07g03230	GO:0003743(translation initiation factor activity);GO:0005852(eukaryotic translation initiation factor 3 complex);GO:0006413(translational initiation);GO:0031369(translation initiation factor binding);GO:0031369(translation initiation factor binding)	03013(RNA transport);03013(RNA transport)	8.74	8.32	19.13	15.7	-0.95	0.02	2.62	1.32	5.44	6.47	-1.26	0.07	2.6622e-05
MSTRG.24909	LOC_Os07g04210	NA	NA	2.98	3.37	5.77	4.89	-0.6	0.04	4.81	3.16	6.96	8.21	-0.8	0.09	0.0122986
MSTRG.25259	LOC_Os07g10810	NA	NA	1.22	1.58	1.93	2.42	-0.4	0.12	2.34	1.98	3.81	3.83	-0.62	0.02	0.000241909
MSTRG.25354	LOC_Os07g12810	NA	NA	3.47	4.55	9.81	2.72	-0.35	0.7	2.15	2.14	3.29	3.04	-0.41	0.01	0.00683851
MSTRG.25417	LOC_Os07g15270	GO:0000166(nucleotide binding);GO:0005575(cellular_component);GO:0008150(biological_process)	NA	2.31	2.79	4.98	2.21	-0.31	0.57	0.99	0.72	1.66	1.92	-0.59	0.04	0.000507604
MSTRG.25508	LOC_Os07g18300	NA	NA	1.83	1.74	2.32	2.3	-0.25	0.01	0.93	0.33	1.47	1.19	-0.55	0.2	0.000164499
MSTRG.25519		NA	NA	0.44	0.6	0	3.18	-0.43	0.72	0.07	0	0.51	0.67	-0.62	0.02	0.00088777
MSTRG.25578	LOC_Os07g22220	GO:0000118(histone deacetylase complex);GO:0003714(transcription corepressor activity);GO:0006357(regulation of transcription from RNA polymerase II promoter);GO:0016575(histone deacetylation)	03022(Basal transcription factors)	12	15.13	17.98	11.15	-0.07	0.87	5.06	4.56	11.86	8.88	-0.96	0.04	0.000852668
MSTRG.25688	LOC_Os07g25700	NA	NA	8.58	9.22	11.98	11.56	-0.37	0.02	6.2	1.91	7.57	5.67	-0.72	0.4	0.000780026
MSTRG.25744	LOC_Os07g27300	GO:0003729(mRNA binding);GO:0005685(U1 snRNP);GO:0006376(mRNA splice site selection);GO:0071004(U2-type prespliceosome);GO:0071004(U2-type prespliceosome)	NA	7.59	6.87	9.76	9.24	-0.35	0.04	5.57	5.14	7.02	8.7	-0.48	0.08	0.00172723
MSTRG.25903	LOC_Os07g31260	GO:0009507(chloroplast);GO:0016021(integral component of membrane)	NA	16.03	16.04	20.23	20.8	-0.34	0	12.65	9.1	24.2	17.64	-0.88	0.1	0.0159635
MSTRG.25917	LOC_Os07g31450	NA	NA	12.45	15.83	17.56	19.57	-0.38	0.17	2.71	2.76	14.78	14.56	-2.07	0	0.000184096
MSTRG.25988		NA	NA	1.74	2.09	5.54	2.69	-0.75	0.22	0.89	0.68	3.01	3.11	-1.19	0.01	0.000890341
MSTRG.25993	LOC_Os07g32800	GO:0005515(protein binding);GO:0005515(protein binding)	04140(Regulation of autophagy);04140(Regulation of autophagy)	14.82	15.3	20.52	17.84	-0.33	0.08	12.01	9.8	27.81	24.68	-1.2	0.02	0.00145789
MSTRG.26202	LOC_Os07g37560	GO:0003774(motor activity);GO:0003779(actin binding);GO:0005516(calmodulin binding);GO:0005524(ATP binding);GO:0005737(cytoplasm);GO:0005768(endosome);GO:0005886(plasma membrane);GO:0006897(endocytosis);GO:0009506(plasmodesma);GO:0016459(myosin complex);GO:0030048(actin filament-based movement);GO:0030048(actin filament-based movement)	03440(Homologous recombination);03440(Homologous recombination)	4.83	7.01	7.36	4.83	-0.03	0.94	3.05	2.46	5	5.94	-0.79	0.04	0.0175777
MSTRG.26219	LOC_Os07g37800	GO:0003677(DNA binding);GO:0005634(nucleus);GO:0008150(biological_process);GO:0008150(biological_process)	NA	6.28	5	16.76	13.28	-1.27	0.03	2.69	1.01	4.57	13.41	-1.72	0.17	0.00512163
MSTRG.26396	LOC_Os07g40270	GO:0005515(protein binding);GO:0005634(nucleus);GO:0009908(flower development);GO:0030154(cell differentiation)	03008(Ribosome biogenesis in eukaryotes);03018(RNA degradation)	10.01	12.87	22.3	16.26	-0.7	0.13	6.21	7.2	13.95	13.36	-0.93	0.01	0.00625205
MSTRG.26423	LOC_Os07g40630	GO:0009826(unidimensional cell growth)	04075(Plant hormone signal transduction)	1.7	3.42	8.16	2.14	-0.64	0.53	0.7	0.07	4.04	3.93	-1.91	0.03	0.0334059
MSTRG.26444	LOC_Os07g40920	NA	NA	0	0.15	0	0.45	-0.17	0.62	0	0	1.14	1.08	-1.08	0	0.00400262
MSTRG.26494	LOC_Os07g41564	GO:0004004(ATP-dependent RNA helicase activity);GO:0010501(RNA secondary structure unwinding)	03440(Homologous recombination)	5.1	4.91	6.46	5.13	-0.17	0.35	4.34	4.64	8.13	8.45	-0.76	0	0.00206449
MSTRG.26568	LOC_Os07g42650	NA	NA	6.2	4.77	9.83	6.55	-0.49	0.25	3.57	3.06	6.9	5.57	-0.74	0.04	0.0129144
MSTRG.26627	LOC_Os07g43316	GO:0000166(nucleotide binding);GO:0003677(DNA binding);GO:0005634(nucleus);GO:0005737(cytoplasm);GO:0005829(cytosol);GO:0009507(chloroplast);GO:0042981(regulation of apoptotic process);GO:0048025(negative regulation of mRNA splicing, via spliceosome);GO:0048025(negative regulation of mRNA splicing, via spliceosome)	03040(Spliceosome);03013(RNA transport);03015(mRNA surveillance pathway);03015(mRNA surveillance pathway)	14.29	14.46	18.66	18.07	-0.33	0	5.84	4.32	8.53	5.8	-0.42	0.3	8.43879e-06
MSTRG.26857	LOC_Os07g46690	GO:0003677(DNA binding);GO:0005634(nucleus);GO:0006355(regulation of transcription, DNA-templated);GO:0008270(zinc ion binding)	NA	2.75	2.8	5.72	4.48	-0.69	0.04	1.55	1.32	3.27	5.05	-1.07	0.05	2.80464e-05
MSTRG.27044	LOC_Os07g48960;LOC_Os07g48920	GO:0004029(aldehyde dehydrogenase (NAD) activity);GO:0003697(single-stranded DNA binding);GO:0004176(ATP-dependent peptidase activity);GO:0005759(mitochondrial matrix);GO:0006515(misfolded or incompletely synthesized protein catabolic process);GO:0007005(mitochondrion organization);GO:0051131(chaperone-mediated protein complex assembly);GO:0070361(mitochondrial light strand promoter anti-sense bi…	00260(Glycine, serine and threonine metabolism);04145(Phagosome)	11.25	10.9	12.87	12.72	-0.19	0.01	8.38	5.47	12.46	10.27	-0.66	0.16	0.0120381
MSTRG.27098	LOC_Os08g01054;LOC_Os08g01070;LOC_Os08g01080	GO:0003700(transcription factor activity, sequence-specific DNA binding);GO:0005634(nucleus);GO:0006351(transcription, DNA-templated);GO:0006355(regulation of transcription, DNA-templated);GO:0006397(mRNA processing);GO:0009910(negative regulation of flower development);GO:0030154(cell differentiation);GO:0043481(anthocyanin accumulation in tissues in response to UV light);GO:0048497(maintenance …	NA	1.97	2.21	2.97	2.52	-0.27	0.12	1.84	1.78	3.43	4.03	-0.75	0.02	0.0076812
MSTRG.27210	LOC_Os08g02690	GO:0005634(nucleus);GO:0008150(biological_process);GO:0016853(isomerase activity)	03013(RNA transport)	8	9.96	23.07	8.78	-0.63	0.45	6.09	4.82	11.35	9.97	-0.86	0.04	0.0122108
MSTRG.2725	LOC_Os01g53090	GO:0003674(molecular_function);GO:0005737(cytoplasm);GO:0008150(biological_process)	NA	0.81	0.95	1.91	0.42	-0.12	0.84	1.22	1.05	1.95	1.71	-0.41	0.04	0.0299282
MSTRG.27419	LOC_Os08g06930;LOC_Os08g06940	GO:0005634(nucleus);GO:0006355(regulation of transcription, DNA-templated);GO:0008270(zinc ion binding);GO:0009639(response to red or far red light)	NA	1.93	1.95	2.89	2.18	-0.26	0.22	1.35	1	2.85	2.36	-0.75	0.04	0.0027748
MSTRG.27451	LOC_Os08g07830	GO:0005739(mitochondrion);GO:0008150(biological_process);GO:0015031(protein transport);GO:0003674(molecular_function);GO:0003674(molecular_function)	04144(Endocytosis);04144(Endocytosis)	8	6.69	19.26	15.94	-1.15	0.02	5.3	1.51	19.35	25.82	-2.56	0.07	0.033928
MSTRG.2757	LOC_Os01g53650	GO:0005634(nucleus);GO:0008270(zinc ion binding);GO:0009867(jasmonic acid mediated signaling pathway);GO:0010150(leaf senescence)	NA	5.7	0	0.18	9.43	-0.44	0.85	0	0	13.43	23.75	-4.24	0.01	0.0443032
MSTRG.27711	LOC_Os08g14700	GO:0004553(hydrolase activity, hydrolyzing O-glycosyl compounds);GO:0030247(polysaccharide binding);GO:0046658(anchored component of plasma membrane)	00500(Starch and sucrose metabolism)	0.04	0.02	0	0.16	-0.07	0.6	0.44	0.49	2.02	2.13	-1.07	0	4.60149e-07
MSTRG.27944	LOC_Os08g21760	GO:0006890(retrograde vesicle-mediated transport, Golgi to ER)	NA	4.36	5.33	8.23	3.2	-0.1	0.88	1.54	1.12	6.94	5.22	-1.6	0.02	0.000388835
MSTRG.28034	LOC_Os08g24930	GO:0003700(transcription factor activity, sequence-specific DNA binding);GO:0005515(protein binding);GO:0005634(nucleus);GO:0006351(transcription, DNA-templated);GO:0006355(regulation of transcription, DNA-templated);GO:0007165(signal transduction);GO:0008270(zinc ion binding);GO:0009911(positive regulation of flower development);GO:0010228(vegetative to reproductive phase transition of meristem)…	NA	2.55	3.32	4.58	6.08	-0.68	0.09	4.19	4.82	9.15	8.7	-0.85	0.01	0.000901509
MSTRG.28038	LOC_Os08g24946	NA	NA	8.17	9.66	11.8	10.22	-0.28	0.19	5.04	5.76	10.94	10.83	-0.9	0.01	0.00313414
MSTRG.2805	LOC_Os01g54350	GO:0004712(protein serine/threonine/tyrosine kinase activity);GO:0004713(protein tyrosine kinase activity);GO:0005524(ATP binding);GO:0005829(cytosol);GO:0005886(plasma membrane);GO:0016301(kinase activity)	04075(Plant hormone signal transduction)	6.61	6.21	11.89	11.21	-0.76	0.01	5.39	4.34	10.26	9.45	-0.89	0.02	0.00322747
MSTRG.28054	LOC_Os08g25390	GO:0004072(aspartate kinase activity);GO:0004412(homoserine dehydrogenase activity);GO:0005524(ATP binding);GO:0009067(aspartate family amino acid biosynthetic process);GO:0009086(methionine biosynthetic process);GO:0009088(threonine biosynthetic process);GO:0009089(lysine biosynthetic process via diaminopimelate);GO:0009507(chloroplast);GO:0009570(chloroplast stroma);GO:0016310(phosphorylation);…	01230(Biosynthesis of amino acids);00260(Glycine, serine and threonine metabolism);00270(Cysteine and methionine metabolism);00300(Lysine biosynthesis);00261(Monobactam biosynthesis);00261(Monobactam biosynthesis)	7.43	8.27	12.39	5.35	-0.06	0.92	6.62	6.37	11.46	11.1	-0.71	0	0.0112722
MSTRG.28225	LOC_Os08g30910	GO:0000775(chromosome, centromeric region);GO:0005634(nucleus);GO:0008270(zinc ion binding);GO:0010200(response to chitin);GO:0010216(maintenance of DNA methylation);GO:0016571(histone methylation);GO:0018024(histone-lysine N-methyltransferase activity);GO:0031048(chromatin silencing by small RNA);GO:0034968(histone lysine methylation);GO:0040029(regulation of gene expression, epigenetic);GO:0042…	00310(Lysine degradation)	0.4	0.58	0.87	0.81	-0.3	0.08	0	0.07	0.73	0.76	-0.75	0	0.000959732
MSTRG.28284	LOC_Os08g32100	GO:0000166(nucleotide binding);GO:0003676(nucleic acid binding);GO:0005886(plasma membrane);GO:0006397(mRNA processing)	03040(Spliceosome)	9.48	10.44	14.18	11.29	-0.32	0.19	7.59	5.54	13.61	15.33	-1.04	0.04	0.0111949
MSTRG.28462	LOC_Os08g35000	GO:0003677(DNA binding);GO:0005622(intracellular);GO:0005634(nucleus);GO:0006351(transcription, DNA-templated);GO:0006355(regulation of transcription, DNA-templated);GO:0008270(zinc ion binding);GO:0008270(zinc ion binding)	NA	2.59	2.86	4.08	2.95	-0.27	0.29	1.49	1.39	2.54	3.21	-0.66	0.04	9.11653e-05
MSTRG.28483	LOC_Os08g35980	NA	NA	0.25	0.37	0	1.26	-0.2	0.77	0.11	0.17	0.79	0.72	-0.72	0.01	0.0271619
MSTRG.28537	LOC_Os08g36994	GO:0005215(transporter activity);GO:0005737(cytoplasm);GO:0006810(transport);GO:0006886(intracellular protein transport);GO:0006888(ER to Golgi vesicle-mediated transport);GO:0008270(zinc ion binding);GO:0030127(COPII vesicle coat);GO:0030127(COPII vesicle coat)	04141(Protein processing in endoplasmic reticulum);04141(Protein processing in endoplasmic reticulum)	11.11	13.06	17.77	12.32	-0.28	0.41	8.42	7.66	11.81	13.2	-0.58	0.03	0.00425692
MSTRG.28593	LOC_Os08g37810	GO:0003700(transcription factor activity, sequence-specific DNA binding);GO:0005634(nucleus);GO:0006355(regulation of transcription, DNA-templated);GO:0044212(transcription regulatory region DNA binding)	00240(Pyrimidine metabolism)	0	9.99	6.28	3.86	-0.84	0.68	0	0	8.03	7.53	-3.13	0	0.0331774
MSTRG.28594	LOC_Os08g37800	GO:0004674(protein serine/threonine kinase activity);GO:0005634(nucleus);GO:0005737(cytoplasm);GO:0006468(protein phosphorylation);GO:0035556(intracellular signal transduction)	04140(Regulation of autophagy);04931(Insulin resistance)	17.69	17.94	20.15	16.87	-0.05	0.73	7.99	7.84	10.87	9.98	-0.36	0.03	3.86378e-09
MSTRG.28616	LOC_Os08g38210	GO:0005634(nucleus);GO:0005634(nucleus)	NA	11.38	11.6	13.99	14.33	-0.28	0.01	9.95	9.01	14.34	12.42	-0.46	0.06	0.00317037
MSTRG.28623	LOC_Os08g38240	GO:0000166(nucleotide binding);GO:0003676(nucleic acid binding);GO:0003723(RNA binding);GO:0005634(nucleus);GO:0008150(biological_process)	03015(mRNA surveillance pathway)	5.96	7.37	13.41	5.87	-0.38	0.56	2.56	1.91	4.39	5.25	-0.85	0.04	0.000718563
MSTRG.2865	LOC_Os01g55050	GO:0003674(molecular_function);GO:0005634(nucleus);GO:0008150(biological_process);GO:0008150(biological_process)	00380(Tryptophan metabolism);00380(Tryptophan metabolism)	1.16	0.42	0.72	7.1	-1.09	0.45	1.96	1.5	6.82	11.57	-1.87	0.04	0.0274865
MSTRG.28667	LOC_Os08g39080	GO:0005052(peroxisome matrix targeting signal-1 binding);GO:0005778(peroxisomal membrane);GO:0005829(cytosol);GO:0016560(protein import into peroxisome matrix, docking);GO:0016560(protein import into peroxisome matrix, docking)	04146(Peroxisome);04146(Peroxisome)	22	22.9	44.58	22.28	-0.47	0.43	9.71	8.46	21.45	18.76	-1.07	0.01	3.49445e-06
MSTRG.28694		NA	NA	0.64	1.22	2.2	0.76	-0.31	0.58	0	0	0.23	0.27	-0.32	0	0.00627974
MSTRG.28750	LOC_Os08g40250	GO:0003674(molecular_function);GO:0005634(nucleus);GO:0005773(vacuole);GO:0005829(cytosol);GO:0005886(plasma membrane);GO:0008150(biological_process);GO:0016021(integral component of membrane)	NA	6.18	4.86	11.54	11.18	-0.93	0.02	4.9	1.87	8.84	8.38	-1.22	0.14	6.90645e-05
MSTRG.28785	LOC_Os08g40870	GO:0005739(mitochondrion);GO:0009507(chloroplast)	NA	0	0	0	0.8	-0.42	0.42	0	0.2	1.25	1.29	-1.05	0.02	0.0341741
MSTRG.28852	LOC_Os08g41850	NA	NA	3.93	5.1	7.16	2.87	-0.04	0.96	1.79	1.88	3.37	2.93	-0.55	0.02	0.00208806
MSTRG.28885	LOC_Os08g42420	GO:0003674(molecular_function);GO:0008150(biological_process);GO:0009507(chloroplast);GO:0009507(chloroplast)	NA	20.83	39	55.18	54.24	-0.91	0.17	19.55	16.19	43.39	34.68	-1.08	0.03	0.00511093
MSTRG.28902	LOC_Os08g42740	GO:0000151(ubiquitin ligase complex);GO:0000209(protein polyubiquitination);GO:0005737(cytoplasm);GO:0031624(ubiquitin conjugating enzyme binding);GO:0032436(positive regulation of proteasomal ubiquitin-dependent protein catabolic process);GO:0042787(protein ubiquitination involved in ubiquitin-dependent protein catabolic process);GO:0061630(ubiquitin protein ligase activity);GO:0061630(ubiquitin…	NA	51.28	52.91	62.38	62.12	-0.25	0.01	33.71	28.66	66.44	70.27	-1.11	0.01	0.000119182
MSTRG.28927	LOC_Os08g43050;LOC_Os08g43060	GO:0005515(protein binding);GO:0005524(ATP binding);GO:0005576(extracellular region);GO:0006952(defense response);GO:0043531(ADP binding);GO:0005829(cytosol);GO:0008150(biological_process);GO:0009507(chloroplast);GO:0009507(chloroplast)	03040(Spliceosome)	7.11	8.15	10.14	7.72	-0.19	0.43	4.29	4.14	7	5.98	-0.52	0.04	0.000359913
MSTRG.29071	LOC_Os08g44820	GO:0003677(DNA binding);GO:0003700(transcription factor activity, sequence-specific DNA binding);GO:0005634(nucleus);GO:0005737(cytoplasm);GO:0005789(endoplasmic reticulum membrane);GO:0005886(plasma membrane);GO:0006351(transcription, DNA-templated);GO:0007275(multicellular organism development);GO:0009819(drought recovery);GO:0010150(leaf senescence);GO:0016021(integral component of membrane);G…	03018(RNA degradation);04626(Plant-pathogen interaction);04626(Plant-pathogen interaction)	12.23	11.13	12.11	15.68	-0.22	0.35	5.72	5.98	11.07	11.79	-0.86	0	4.43256e-05
MSTRG.29265	LOC_Os09g06499	GO:0005887(integral component of plasma membrane);GO:0015116(sulfate transmembrane transporter activity);GO:0015116(sulfate transmembrane transporter activity)	NA	1.32	1.02	2.47	2.93	-0.77	0.03	1.31	1.21	4.53	4.15	-1.24	0	0.000936246
MSTRG.29290	LOC_Os09g07300;LOC_Os09g07294	GO:0009826(unidimensional cell growth);GO:0009926(auxin polar transport);GO:0009926(auxin polar transport)	NA	13.71	15.01	19.72	17.52	-0.35	0.07	9.05	8.17	18.09	15.59	-0.89	0.02	0.000232579
MSTRG.29421	LOC_Os09g10960	GO:0001104(RNA polymerase II transcription cofactor activity);GO:0016592(mediator complex);GO:0070847(core mediator complex)	NA	5.45	4.97	7.35	6.96	-0.39	0.03	5.72	3.13	10.63	10.11	-1.11	0.09	5.62684e-05
MSTRG.29497	LOC_Os09g13630	GO:0003677(DNA binding);GO:0003700(transcription factor activity, sequence-specific DNA binding);GO:0005515(protein binding);GO:0005634(nucleus);GO:0006349(regulation of gene expression by genetic imprinting);GO:0006351(transcription, DNA-templated);GO:0006355(regulation of transcription, DNA-templated);GO:0009908(flower development);GO:0009910(negative regulation of flower development);GO:003015…	NA	11.29	11.07	16.8	15.79	-0.51	0.01	10	6.85	14.39	10.56	-0.52	0.24	0.0248691
MSTRG.2976	LOC_Os01g56350	GO:0000427(plastid-encoded plastid RNA polymerase complex);GO:0005515(protein binding);GO:0005634(nucleus);GO:0009295(nucleoid);GO:0009416(response to light stimulus);GO:0009507(chloroplast);GO:0009508(plastid chromosome);GO:0009585(red, far-red light phototransduction);GO:0009637(response to blue light);GO:0010114(response to red light);GO:0010218(response to far red light);GO:0042793(transcript…	NA	2.03	1.75	2.12	2.18	-0.13	0.21	1.97	2.17	4.05	4.77	-0.81	0.02	0.00048802
MSTRG.29917		NA	NA	0	0	0	0.2	-0.13	0.42	0.14	0.06	0.83	1.05	-0.82	0.01	0.00055286
MSTRG.29999	LOC_Os09g26700	GO:0004305(ethanolamine kinase activity);GO:0005524(ATP binding);GO:0005737(cytoplasm);GO:0006646(phosphatidylethanolamine biosynthetic process);GO:0009793(embryo development ending in seed dormancy);GO:0016301(kinase activity);GO:0016310(phosphorylation);GO:0016773(phosphotransferase activity, alcohol group as acceptor);GO:0016773(phosphotransferase activity, alcohol group as acceptor)	00564(Glycerophospholipid metabolism);00564(Glycerophospholipid metabolism)	15.91	17.82	23.09	21.85	-0.4	0.04	12.96	11.08	21.29	20.17	-0.74	0.02	0.0034079
MSTRG.30135		NA	NA	21.9	22.31	30.09	28.25	-0.38	0.01	13.95	9.69	22.09	25.14	-0.96	0.07	0.00079012
MSTRG.30241	LOC_Os09g30411;LOC_Os09g30418;LOC_Os09g30412;LOC_Os09g30438	GO:0005811(lipid particle);GO:0030433(ER-associated ubiquitin-dependent protein catabolic process);GO:0030970(retrograde protein transport, ER to cytosol);GO:0031625(ubiquitin protein ligase binding);GO:0034098(VCP-NPL4-UFD1 AAA ATPase complex);GO:0034389(lipid particle organization);GO:0035473(lipase binding);GO:0043086(negative regulation of catalytic activity);GO:0043130(ubiquitin binding);GO:…	04141(Protein processing in endoplasmic reticulum);04141(Protein processing in endoplasmic reticulum)	70.4	71.45	85.4	97.28	-0.36	0.06	83.44	84.02	156.91	217.01	-1.13	0.04	1.19669e-06
MSTRG.30470	LOC_Os09g34070;LOC_Os09g34130	GO:0000398(mRNA splicing, via spliceosome);GO:0003676(nucleic acid binding);GO:0005634(nucleus);GO:0003674(molecular_function);GO:0005515(protein binding);GO:0005576(extracellular region);GO:0008150(biological_process);GO:0016021(integral component of membrane);GO:0050832(defense response to fungus)	03040(Spliceosome);03040(Spliceosome)	6.53	8.79	7.3	10.44	-0.18	0.6	4.87	4.55	7.95	7.16	-0.58	0.02	0.0212116
MSTRG.30532	LOC_Os09g35960	GO:0005096(GTPase activator activity);GO:0005622(intracellular);GO:0006886(intracellular protein transport);GO:0012505(endomembrane system);GO:0017137(Rab GTPase binding);GO:0031338(regulation of vesicle fusion)	03040(Spliceosome)	3.03	2.13	7.4	5.71	-1.08	0.05	0.62	0.29	5.61	3.54	-1.92	0.03	0.00203579
MSTRG.30543	LOC_Os09g36090	GO:0005634(nucleus);GO:0005829(cytosol)	00565(Ether lipid metabolism)	22.2	24.17	33.44	33.56	-0.51	0.01	13.42	7.24	28.74	24.22	-1.33	0.09	0.00144572
MSTRG.30630	LOC_Os09g37230	GO:0004672(protein kinase activity);GO:0004674(protein serine/threonine kinase activity);GO:0004712(protein serine/threonine/tyrosine kinase activity);GO:0005524(ATP binding);GO:0005829(cytosol);GO:0005886(plasma membrane);GO:0006468(protein phosphorylation);GO:0009658(chloroplast organization);GO:0016597(amino acid binding);GO:0016597(amino acid binding)	04075(Plant hormone signal transduction);04075(Plant hormone signal transduction)	11.05	9.24	16.47	8.99	-0.25	0.61	5.54	6.5	9.61	10.57	-0.66	0.03	0.00373864
MSTRG.30666		NA	NA	0.01	0.12	0	0.29	-0.09	0.68	0.07	0.08	1.34	1.23	-1.09	0	0.000240295
MSTRG.30721	LOC_Os09g38440	GO:0003677(DNA binding);GO:0005634(nucleus);GO:0006355(regulation of transcription, DNA-templated);GO:0008270(zinc ion binding);GO:0042800(histone methyltransferase activity (H3-K4 specific));GO:0051568(histone H3-K4 methylation)	00310(Lysine degradation)	1.97	1.82	5.57	2.6	-0.75	0.23	1.29	1.29	2.76	3.35	-0.82	0.02	0.000150928
MSTRG.30728	LOC_Os09g38580	GO:0005249(voltage-gated potassium channel activity);GO:0005887(integral component of plasma membrane);GO:0042391(regulation of membrane potential);GO:0042391(regulation of membrane potential)	04626(Plant-pathogen interaction);04626(Plant-pathogen interaction)	10.58	9.46	17.9	17.45	-0.76	0.01	5.16	2.7	10.34	6.26	-0.93	0.2	0.000461945
MSTRG.30753	LOC_Os09g39020	GO:0003674(molecular_function);GO:0005634(nucleus);GO:0008150(biological_process)	NA	8.13	2.22	12.36	11.53	-1.26	0.24	1.82	2.31	8.66	7.78	-1.6	0.01	0.000524599
MSTRG.3131	LOC_Os01g58114	GO:0003674(molecular_function);GO:0005773(vacuole);GO:0009507(chloroplast);GO:0009507(chloroplast)	NA	18.97	13.29	18.82	19.44	-0.25	0.41	11	7.93	21.1	20.28	-1.07	0.04	0.00600613
MSTRG.3211	LOC_Os01g59320	GO:0000460(maturation of 5.8S rRNA);GO:0000470(maturation of LSU-rRNA);GO:0000478(endonucleolytic cleavage involved in rRNA processing);GO:0006325(chromatin organization);GO:0030687(preribosome, large subunit precursor)	NA	4.79	5.56	7.57	3.47	-0.01	0.99	6.03	5.95	6.85	6.9	-0.17	0	0.0457254
MSTRG.338	LOC_Os01g05600	GO:0005515(protein binding);GO:0005524(ATP binding);GO:0005576(extracellular region);GO:0006952(defense response);GO:0043531(ADP binding)	04626(Plant-pathogen interaction)	0.01	0	0	0.02	-0.01	0.66	0.01	0	0.06	0.09	-0.1	0.03	0.00649153
MSTRG.344	LOC_Os01g05500	GO:0000151(ubiquitin ligase complex);GO:0005737(cytoplasm);GO:0061630(ubiquitin protein ligase activity);GO:0071596(ubiquitin-dependent protein catabolic process via the N-end rule pathway)	NA	10.23	12.62	18.82	20.05	-0.72	0.04	7.33	4.12	12.18	11.24	-0.96	0.11	4.48612e-05
MSTRG.3923	LOC_Os01g68810	NA	NA	7.34	8.4	9.05	7.42	-0.06	0.75	3.6	3.75	8.9	9.71	-1.14	0	0.000167347
MSTRG.3968	LOC_Os01g69920	GO:0000155(phosphorelay sensor kinase activity);GO:0000160(phosphorelay signal transduction system);GO:0004673(protein histidine kinase activity);GO:0004721(phosphoprotein phosphatase activity);GO:0005034(osmosensor activity);GO:0005515(protein binding);GO:0005789(endoplasmic reticulum membrane);GO:0005886(plasma membrane);GO:0006970(response to osmotic stress);GO:0009409(response to cold);GO:000…	04075(Plant hormone signal transduction);04075(Plant hormone signal transduction)	7.65	12.86	13.24	9.7	-0.17	0.71	5.55	4.38	9.51	10.02	-0.86	0.03	0.0463185
MSTRG.3972	LOC_Os01g69980	NA	NA	1.72	3.93	5.13	4.38	-0.65	0.28	1.25	0.6	3.31	3.43	-1.2	0.04	0.00410304
MSTRG.4207	LOC_Os01g73005	GO:0009813(flavonoid biosynthetic process);GO:0043231(intracellular membrane-bounded organelle);GO:0052696(flavonoid glucuronidation);GO:0080043(quercetin 3-O-glucosyltransferase activity);GO:0080044(quercetin 7-O-glucosyltransferase activity)	NA	0.41	0.38	0.51	0.69	-0.2	0.14	0.28	0.5	1.34	1.67	-0.85	0.03	0.0017767
MSTRG.4211	LOC_Os01g72990	GO:0004674(protein serine/threonine kinase activity);GO:0005524(ATP binding);GO:0005886(plasma membrane);GO:0006468(protein phosphorylation);GO:0007169(transmembrane receptor protein tyrosine kinase signaling pathway);GO:0009507(chloroplast);GO:0016021(integral component of membrane);GO:0016301(kinase activity);GO:0016301(kinase activity)	04626(Plant-pathogen interaction);04626(Plant-pathogen interaction)	3.12	2.41	3.67	3.32	-0.26	0.22	2.94	3.18	4.15	3.95	-0.32	0.03	0.0170167
MSTRG.4272	LOC_Os01g73890	GO:0005634(nucleus);GO:0005672(transcription factor TFIIA complex);GO:0006355(regulation of transcription, DNA-templated);GO:0006367(transcription initiation from RNA polymerase II promoter)	03022(Basal transcription factors)	5.79	3.87	5.28	7.58	-0.35	0.4	3.13	3.58	11.32	9.52	-1.39	0.01	0.0120728
MSTRG.4299	LOC_Os01g74310	GO:0008150(biological_process);GO:0009507(chloroplast);GO:0009507(chloroplast)	NA	3.76	4.36	7.25	5.1	-0.49	0.17	2.12	2.41	4.18	3.7	-0.6	0.02	0.000772915
MSTRG.4318	LOC_Os01g74590	GO:0003677(DNA binding);GO:0003700(transcription factor activity, sequence-specific DNA binding);GO:0005634(nucleus);GO:0006355(regulation of transcription, DNA-templated);GO:0009723(response to ethylene);GO:0009737(response to abscisic acid);GO:0009751(response to salicylic acid);GO:0009753(response to jasmonic acid);GO:0010200(response to chitin);GO:0044212(transcription regulatory region DNA b…	00190(Oxidative phosphorylation);00860(Porphyrin and chlorophyll metabolism)	1.49	0	4.14	0	-0.52	0.74	0	0	11.56	12.81	-3.72	0	0.0018316
MSTRG.4375	LOC_Os10g02980	GO:0003779(actin binding);GO:0004721(phosphoprotein phosphatase activity);GO:0005737(cytoplasm);GO:0005819(spindle);GO:0008017(microtubule binding);GO:0009524(phragmoplast);GO:0009556(microsporogenesis);GO:0009574(preprophase band);GO:0051015(actin filament binding);GO:0051017(actin filament bundle assembly)	NA	3.06	3.14	3.47	3.12	-0.06	0.41	4.27	4.62	5.62	5.67	-0.29	0.03	6.69214e-06
MSTRG.438	LOC_Os01g07490	GO:0006723(cuticle hydrocarbon biosynthetic process);GO:0009507(chloroplast);GO:0009793(embryo development ending in seed dormancy)	NA	2.91	2.54	4.37	3.48	-0.4	0.12	2.65	2.66	6.54	6.02	-0.99	0	0.00222437
MSTRG.4512	LOC_Os10g07970	GO:0009813(flavonoid biosynthetic process);GO:0043231(intracellular membrane-bounded organelle);GO:0052696(flavonoid glucuronidation);GO:0080043(quercetin 3-O-glucosyltransferase activity);GO:0080044(quercetin 7-O-glucosyltransferase activity)	00942(Anthocyanin biosynthesis)	0.19	0.21	0.07	0.41	-0.03	0.9	0.06	0	0.22	0.26	-0.27	0.03	0.00106581
MSTRG.4561	LOC_Os10g08570	GO:0000245(spliceosomal complex assembly);GO:0015030(Cajal body)	03040(Spliceosome)	7.65	10.58	12.55	6.69	-0.03	0.96	5.41	4.18	9.82	10.18	-0.93	0.03	0.020829
MSTRG.4681		NA	NA	0	0.51	0.04	0.72	-0.12	0.82	0.55	0.22	1.53	1.47	-0.86	0.04	0.00937242
MSTRG.4798	LOC_Os10g19880	GO:0005576(extracellular region);GO:0008152(metabolic process);GO:0047513(1,2-alpha-L-fucosidase activity);GO:0048046(apoplast)	00511(Other glycan degradation)	16.96	14.18	28.02	20.57	-0.6	0.14	7.7	6.45	19.18	14.95	-1.16	0.03	0.000731637
MSTRG.4815	LOC_Os10g20240	GO:0000149(SNARE binding);GO:0005484(SNAP receptor activity);GO:0006886(intracellular protein transport);GO:0006906(vesicle fusion);GO:0012505(endomembrane system);GO:0016021(integral component of membrane);GO:0031201(SNARE complex);GO:0048278(vesicle docking)	NA	2.59	3.21	5.58	4.15	-0.58	0.11	3.73	3.69	8.14	9.88	-1.08	0.01	0.00239613
MSTRG.4878	LOC_Os10g21560	GO:0004197(cysteine-type endopeptidase activity);GO:0005615(extracellular space);GO:0005764(lysosome);GO:0051603(proteolysis involved in cellular protein catabolic process);GO:0051603(proteolysis involved in cellular protein catabolic process)	NA	5.64	6.22	7.65	6.4	-0.21	0.24	3.08	3.18	6.91	6.03	-0.85	0.01	6.77152e-05
MSTRG.499	LOC_Os01g08430	GO:0005634(nucleus);GO:0008150(biological_process)	03430(Mismatch repair)	5.43	6.14	5.53	6.34	-0.03	0.81	3.36	2.68	6.08	5.41	-0.75	0.03	0.000853488
MSTRG.4999	LOC_Os10g25487	GO:0006855(drug transmembrane transport);GO:0015238(drug transmembrane transporter activity)	04626(Plant-pathogen interaction)	0.46	0.55	0.46	1.42	-0.32	0.48	1.35	1.07	2.57	2.17	-0.61	0.04	0.000936096
MSTRG.5022	LOC_Os10g26050	GO:0005829(cytosol);GO:0006418(tRNA aminoacylation for protein translation);GO:0006418(tRNA aminoacylation for protein translation)	00450(Selenocompound metabolism);00970(Aminoacyl-tRNA biosynthesis);00970(Aminoacyl-tRNA biosynthesis)	2.46	2.31	3.02	2.21	-0.08	0.66	1.27	0.9	2.5	2.44	-0.74	0.03	0.000427351
MSTRG.5038	LOC_Os10g26570	GO:0003872(6-phosphofructokinase activity);GO:0005524(ATP binding);GO:0005945(6-phosphofructokinase complex);GO:0006002(fructose 6-phosphate metabolic process);GO:0006096(glycolytic process);GO:0009507(chloroplast);GO:0046872(metal ion binding)	01200(Carbon metabolism);01230(Biosynthesis of amino acids);00010(Glycolysis / Gluconeogenesis);00030(Pentose phosphate pathway);00051(Fructose and mannose metabolism);00052(Galactose metabolism);03018(RNA degradation)	0.78	0.87	1.57	0.77	-0.22	0.49	0.52	0.46	2.18	2.49	-1.16	0	0.000359175
MSTRG.5097	LOC_Os10g28120	GO:0004568(chitinase activity);GO:0005576(extracellular region);GO:0006032(chitin catabolic process);GO:0008061(chitin binding)	NA	12.04	3.78	26.27	21.48	-1.65	0.15	3.96	1.45	17.91	16.85	-2.4	0.04	0.0159667
MSTRG.5397	LOC_Os10g34380	GO:0000122(negative regulation of transcription from RNA polymerase II promoter);GO:0001103(RNA polymerase II repressing transcription factor binding);GO:0001106(RNA polymerase II transcription corepressor activity);GO:0005730(nucleolus);GO:0015629(actin cytoskeleton);GO:0044822(poly(A) RNA binding);GO:0070064(proline-rich region binding)	03040(Spliceosome)	7.42	8.94	11.1	6.91	-0.1	0.8	5.07	4.25	9.42	11.96	-1.04	0.03	0.00355325
MSTRG.542	LOC_Os01g08970	GO:0000741(karyogamy);GO:0003677(DNA binding);GO:0003700(transcription factor activity, sequence-specific DNA binding);GO:0005634(nucleus);GO:0005719(nuclear euchromatin);GO:0006260(DNA replication);GO:0006281(DNA repair);GO:0006351(transcription, DNA-templated);GO:0006355(regulation of transcription, DNA-templated);GO:0010197(polar nucleus fusion);GO:0010228(vegetative to reproductive phase tran…	NA	96.66	82.02	108.68	74.38	-0.01	0.97	50.44	46.16	69.11	63.46	-0.45	0.04	0.00089961
MSTRG.5524	LOC_Os10g35920	GO:0005634(nucleus)	NA	5.32	6.93	10.91	7.07	-0.47	0.29	3.12	2.06	6.7	6.58	-1.11	0.04	0.00478318
MSTRG.5606	LOC_Os10g37410	GO:0005096(GTPase activator activity);GO:0005622(intracellular);GO:0006886(intracellular protein transport);GO:0012505(endomembrane system);GO:0017137(Rab GTPase binding);GO:0031338(regulation of vesicle fusion)	03040(Spliceosome)	3.92	5.28	9.21	18.86	-1.36	0.12	1.87	1.82	23.37	22.5	-3.07	0	0.00255898
MSTRG.5633	LOC_Os10g37740	GO:0004674(protein serine/threonine kinase activity);GO:0005524(ATP binding);GO:0005634(nucleus);GO:0005829(cytosol);GO:0009741(response to brassinosteroid);GO:0016301(kinase activity);GO:0046777(protein autophosphorylation)	04931(Insulin resistance)	28.23	29.48	22.87	36.95	-0.01	0.97	23.4	21.81	49.03	43.4	-1	0.01	0.000420578
MSTRG.5712	LOC_Os10g39400;LOC_Os10g39410	GO:0005794(Golgi apparatus);GO:0005796(Golgi lumen);GO:0016021(integral component of membrane);GO:0016407(acetyltransferase activity);GO:0045492(xylan biosynthetic process);GO:1990538(xylan O-acetyltransferase activity);GO:0000786(nucleosome);GO:0003677(DNA binding);GO:0005634(nucleus);GO:0005774(vacuolar membrane);GO:0005829(cytosol);GO:0005886(plasma membrane);GO:0009506(plasmodesma);GO:0009507…	NA	0.87	1.39	5.55	5.33	-1.64	0.01	1.79	0.01	6.71	6.75	-2.2	0.09	2.66206e-05
MSTRG.582	LOC_Os01g09560	NA	NA	0.08	0	0	0.36	-0.16	0.54	0	0.24	1.26	1.14	-0.98	0.03	0.00103208
MSTRG.5903	LOC_Os10g42066	NA	NA	0	0.02	0	0.05	-0.03	0.67	0	0	0.18	0.14	-0.29	0.01	0.00287366
MSTRG.63	LOC_Os01g01689	GO:0005634(nucleus);GO:0006281(DNA repair);GO:0016301(kinase activity);GO:0016301(kinase activity)	04931(Insulin resistance);04931(Insulin resistance)	2.27	2.07	2.75	3.24	-0.33	0.08	2.32	2.56	4.55	4.4	-0.67	0.01	0.000620998
MSTRG.6414	LOC_Os11g09040	GO:0005829(cytosol);GO:0009903(chloroplast avoidance movement);GO:0009904(chloroplast accumulation movement)	03015(mRNA surveillance pathway)	0	6.25	8.43	7.23	-1.71	0.36	0	0	5.77	5.76	-2.76	0	0.00666315
MSTRG.7176	LOC_Os11g35020	GO:0003674(molecular_function);GO:0005634(nucleus);GO:0008150(biological_process);GO:0046872(metal ion binding);GO:0046872(metal ion binding)	NA	0.97	1.82	1.84	1.25	-0.1	0.78	1.98	1.92	2.3	2.2	-0.14	0.03	0.0217458
MSTRG.7276	LOC_Os11g37540	GO:0004722(protein serine/threonine phosphatase activity);GO:0006470(protein dephosphorylation);GO:0046872(metal ion binding)	04075(Plant hormone signal transduction);04931(Insulin resistance)	2.87	4.88	4.34	4.36	-0.17	0.64	2.88	2.32	4.54	4.41	-0.61	0.03	0.0420214
MSTRG.7427	LOC_Os11g40590	GO:0005737(cytoplasm);GO:0009734(auxin-activated signaling pathway);GO:0010928(regulation of auxin mediated signaling pathway);GO:0071470(cellular response to osmotic stress);GO:2000028(regulation of photoperiodism, flowering);GO:2000028(regulation of photoperiodism, flowering)	NA	1.1	0.83	1.09	2.45	-0.46	0.35	0.5	0.32	2.92	4.67	-1.74	0.02	0.00471951
MSTRG.7465	LOC_Os11g41770	NA	NA	2.89	2.63	3.94	3.29	-0.29	0.12	0.62	0.59	0.91	1.08	-0.31	0.04	2.77441e-06
MSTRG.7495	LOC_Os11g42420	GO:0000973(posttranscriptional tethering of RNA polymerase II gene DNA at nuclear periphery);GO:0005487(nucleocytoplasmic transporter activity);GO:0006355(regulation of transcription, DNA-templated);GO:0006406(mRNA export from nucleus);GO:0006606(protein import into nucleus);GO:0017056(structural constituent of nuclear pore);GO:0031080(nuclear pore outer ring);GO:0031080(nuclear pore outer ring)	03013(RNA transport);03013(RNA transport)	15.27	16.93	18.81	15.24	-0.07	0.7	9.12	7.47	16.61	18.48	-1	0.02	0.000382674
MSTRG.7764	LOC_Os12g02260	GO:0003674(molecular_function);GO:0005634(nucleus);GO:0008150(biological_process);GO:0008150(biological_process)	04933(AGE-RAGE signaling pathway in diabetic complications);04933(AGE-RAGE signaling pathway in diabetic complications)	4.22	4.66	2.94	7.1	-0.06	0.92	3.65	3.42	7.02	7.28	-0.84	0	0.00524535
MSTRG.7843	LOC_Os12g03220	NA	NA	2.56	1.97	4.57	1.46	-0.19	0.79	0.79	0.86	2.05	1.82	-0.69	0.01	0.00164482
MSTRG.8058	LOC_Os12g06890	GO:0000973(posttranscriptional tethering of RNA polymerase II gene DNA at nuclear periphery);GO:0003723(RNA binding);GO:0005487(nucleocytoplasmic transporter activity);GO:0006405(RNA export from nucleus);GO:0006606(protein import into nucleus);GO:0008139(nuclear localization sequence binding);GO:0017056(structural constituent of nuclear pore);GO:0034398(telomere tethering at nuclear periphery);GO…	03013(RNA transport)	12.74	24.3	22.41	19.01	-0.22	0.68	8.27	10.43	24.1	26.04	-1.34	0.01	0.0209131
MSTRG.8082		NA	NA	2.16	2.6	4.12	4.16	-0.61	0.02	0.26	0.48	3.36	2.43	-1.5	0.02	0.000112587
MSTRG.8083	LOC_Os12g07300	GO:0005524(ATP binding);GO:0005634(nucleus);GO:0005730(nucleolus);GO:0006364(rRNA processing);GO:0008033(tRNA processing);GO:0008080(N-acetyltransferase activity);GO:0008080(N-acetyltransferase activity)	03008(Ribosome biogenesis in eukaryotes);03008(Ribosome biogenesis in eukaryotes)	9.6	10.53	13.56	13.03	-0.37	0.03	5.13	6.09	14.08	8.15	-0.83	0.16	0.00037405
MSTRG.8217	LOC_Os12g10700	NA	NA	6.42	6.23	7.37	8.87	-0.31	0.12	5.34	4.46	9.98	10.11	-0.91	0.01	0.00381167
MSTRG.8294	LOC_Os12g13150	NA	NA	1.9	3.01	3.17	1.86	-0.02	0.96	2.82	2.34	4.37	4.29	-0.58	0.03	0.0193408
MSTRG.848	LOC_Os01g13460	GO:0003677(DNA binding);GO:0003700(transcription factor activity, sequence-specific DNA binding);GO:0005634(nucleus);GO:0006351(transcription, DNA-templated);GO:0006355(regulation of transcription, DNA-templated);GO:0009611(response to wounding);GO:0009737(response to abscisic acid);GO:0009738(abscisic acid-activated signaling pathway);GO:0046983(protein dimerization activity)	04075(Plant hormone signal transduction)	11.97	10.97	37.2	23.56	-1.3	0.06	2.23	2.07	9.76	12.25	-1.92	0.01	2.49342e-06
MSTRG.8629	LOC_Os12g24250	GO:0000139(Golgi membrane);GO:0005215(transporter activity);GO:0005737(cytoplasm);GO:0005789(endoplasmic reticulum membrane);GO:0005829(cytosol);GO:0006886(intracellular protein transport);GO:0006888(ER to Golgi vesicle-mediated transport);GO:0006979(response to oxidative stress);GO:0008270(zinc ion binding);GO:0016192(vesicle-mediated transport);GO:0030127(COPII vesicle coat);GO:0033116(endoplas…	04141(Protein processing in endoplasmic reticulum)	3.7	3.49	6.06	2.84	-0.18	0.72	2.68	2.68	3.54	3.75	-0.33	0.01	0.000104647
MSTRG.8810	LOC_Os12g31880	NA	NA	0.29	0.24	0.63	0.57	-0.34	0.01	7.77	2.06	9.09	11.48	-1.11	0.29	0.000136538
MSTRG.8874	LOC_Os12g33100	GO:0004385(guanylate kinase activity);GO:0005524(ATP binding);GO:0009117(nucleotide metabolic process);GO:0016310(phosphorylation);GO:0048229(gametophyte development)	00230(Purine metabolism)	17.59	17.42	25.85	22.83	-0.45	0.03	12.81	6.78	12.83	16.25	-0.57	0.32	0.00149496
MSTRG.903	LOC_Os01g14370	GO:0003712(transcription cofactor activity);GO:0004402(histone acetyltransferase activity);GO:0005634(nucleus);GO:0006351(transcription, DNA-templated);GO:0006355(regulation of transcription, DNA-templated);GO:0006473(protein acetylation);GO:0008270(zinc ion binding);GO:0009908(flower development);GO:0016573(histone acetylation);GO:0016573(histone acetylation)	03050(Proteasome);03050(Proteasome)	6.64	5.67	7.3	9.21	-0.37	0.18	3.68	3.88	5.25	5.67	-0.44	0.02	0.000892554
MSTRG.9102	LOC_Os12g37760	GO:0006952(defense response)	04626(Plant-pathogen interaction)	0.5	0.62	1.35	0.42	-0.23	0.6	0.18	0.18	0.85	0.58	-0.53	0.04	0.000487989
MSTRG.9197	LOC_Os12g39320	GO:0005886(plasma membrane);GO:0006811(ion transport);GO:0009507(chloroplast);GO:0016021(integral component of membrane)	NA	16.84	20.46	24.38	18.25	-0.18	0.54	11.28	11.29	21.82	29.77	-1.11	0.04	0.00343291
MSTRG.926	LOC_Os01g14920	GO:0003676(nucleic acid binding);GO:0005634(nucleus);GO:0008150(biological_process);GO:0008270(zinc ion binding)	NA	5.44	4.97	6.57	6.72	-0.3	0.03	3.85	2.95	4.76	4.19	-0.32	0.19	0.000143765
MSTRG.9292	LOC_Os12g41210;LOC_Os12g41220	GO:0003700(transcription factor activity, sequence-specific DNA binding);GO:0005634(nucleus);GO:0007275(multicellular organism development);GO:0044212(transcription regulatory region DNA binding);GO:0046872(metal ion binding);GO:0005737(cytoplasm);GO:0006301(postreplication repair);GO:0031625(ubiquitin protein ligase binding);GO:0061630(ubiquitin protein ligase activity);GO:0070534(protein K63-li…	NA	29.21	35.26	39.71	26.63	-0.02	0.96	20.06	20.4	32.79	31.52	-0.64	0	0.0042773
MSTRG.9300	LOC_Os12g41380	GO:0004175(endopeptidase activity);GO:0005634(nucleus);GO:0016926(protein desumoylation);GO:0016929(SUMO-specific protease activity)	NA	5.89	6.07	6.77	6.26	-0.11	0.18	3.68	2.8	7.07	6.17	-0.85	0.04	0.000585627
MSTRG.9343	LOC_Os12g41950	GO:0003677(DNA binding);GO:0003700(transcription factor activity, sequence-specific DNA binding);GO:0005515(protein binding);GO:0005634(nucleus);GO:0006351(transcription, DNA-templated);GO:0006355(regulation of transcription, DNA-templated);GO:0009733(response to auxin);GO:0009734(auxin-activated signaling pathway);GO:0009908(flower development)	04075(Plant hormone signal transduction)	5.45	5.97	7.24	7.61	-0.33	0.04	5.96	3.43	6.37	6.96	-0.46	0.3	0.0382143
MSTRG.9421	LOC_Os12g42980	GO:0004124(cysteine synthase activity);GO:0005737(cytoplasm);GO:0006535(cysteine biosynthetic process from serine);GO:0030170(pyridoxal phosphate binding);GO:0030170(pyridoxal phosphate binding)	01200(Carbon metabolism);01230(Biosynthesis of amino acids);00920(Sulfur metabolism);00270(Cysteine and methionine metabolism);00270(Cysteine and methionine metabolism)	2.62	1.55	1.65	2.92	-0.09	0.84	0.93	1.24	3.05	3.29	-1	0.01	0.0421345
MSTRG.9426		NA	NA	0	0	0	0.56	-0.32	0.42	0.11	0.05	1.09	0.81	-0.85	0.02	0.00815511
MSTRG.9509	LOC_Os02g01070	GO:0003674(molecular_function);GO:0005739(mitochondrion);GO:0005774(vacuolar membrane);GO:0005783(endoplasmic reticulum);GO:0005794(Golgi apparatus);GO:0007160(cell-matrix adhesion);GO:0008305(integrin complex);GO:0016021(integral component of membrane)	NA	29.82	23.96	34.34	28.07	-0.21	0.42	11.89	12.01	17.89	19.58	-0.61	0.01	0.000473714
MSTRG.9523	LOC_Os02g01240;LOC_Os02g01245	GO:0005634(nucleus);GO:0005739(mitochondrion);GO:0009553(embryo sac development);GO:0009567(double fertilization forming a zygote and endosperm);GO:0080173(male-female gamete recognition during double fertilization);GO:0080173(male-female gamete recognition during double fertilization)	NA	17.02	14.65	28.5	16.64	-0.44	0.37	11.65	12.56	17.18	17.88	-0.5	0.01	0.0130208
MSTRG.9598	LOC_Os02g02050	NA	NA	4.14	4.89	5.24	5.27	-0.19	0.2	2.94	3.37	4.88	5.04	-0.52	0.02	0.00180393
MSTRG.9729	LOC_Os02g03970	GO:0003674(molecular_function);GO:0005739(mitochondrion);GO:0008150(biological_process)	NA	3.65	3.34	3.21	4.52	-0.1	0.66	2.39	2.06	4.92	4.1	-0.77	0.03	0.00082895
MSTRG.9787	LOC_Os02g04690	GO:0010686(tetracyclic triterpenoid biosynthetic process);GO:0016871(cycloartenol synthase activity)	00100(Steroid biosynthesis)	3.63	3.98	5.06	3.72	-0.16	0.49	3.98	3.46	5.79	6.64	-0.61	0.03	0.0384374
MSTRG.9875	LOC_Os02g05880	GO:0001056(RNA polymerase III activity);GO:0005666(DNA-directed RNA polymerase III complex)	00230(Purine metabolism);00240(Pyrimidine metabolism);03020(RNA polymerase)	4.17	6.03	9.41	6.74	-0.57	0.2	2.81	2.47	5.55	5.61	-0.86	0.01	0.0107448
MSTRG.9985	LOC_Os02g07200	GO:0008150(biological_process);GO:0016021(integral component of membrane);GO:0016757(transferase activity, transferring glycosyl groups);GO:0016757(transferase activity, transferring glycosyl groups)	NA	2.52	0.31	1.08	3.55	-0.52	0.63	2.73	3.33	6.6	6.83	-0.94	0.01	0.00505867

## Sheet: NX32_YZX-artificial aging
Genes with expression in NX32 v.s. Mock & YZX v.s. Mock as determined by RNA-seq analysis
(log2FC HL<0 & log2FC LL<0 & (log2FC HL-log2FC LL)>0, p-value group<0.05 for ((HL-AA v.s. HL-Mock) v.s. (LL-AA v.s. LL-Mock)) (AA: artificial aging)
gene_id	gene_name	GO	KEGG	FPKM.NX32-AA_1	FPKM.NX32-AA_2	FPKM.NX32-0d_1	FPKM.NX32-0d_2	log2FC.NX32	p-value.NX32	FPKM.YZX-AA_1	FPKM.YZX-AA_2	FPKM.YZX-0d_1	FPKM.YZX-0d_1	log2FC.YZX	p-value.YZX	p-value-group
MSTRG.1003	LOC_Os01g13070	NA	NA	4.02	4.25	9.1	6.65	-0.93	0.15	3.41	3.74	8.06	6.08	-0.78	0.01	0.0178261
MSTRG.10036	LOC_Os12g06810	GO:0000166(nucleotide binding);GO:0005634(nucleus);GO:0010311(lateral root formation);GO:0080008(Cul4-RING E3 ubiquitin ligase complex)	04120(Ubiquitin mediated proteolysis)	11.42	9.07	7.58	14	0.24	0.74	5.49	4.92	6.16	9.42	-0.52	0	0.00313449
MSTRG.10065	LOC_Os12g07260	NA	NA	8.92	6.08	20.91	11.8	-1.44	0.01	1.38	3.14	10.83	12.65	-2.03	0.18	0.00960217
MSTRG.10337	LOC_Os12g13290	NA	NA	2.66	1.64	5.16	4.56	-1.09	0.16	0.23	0.84	9.7	2.11	-1.82	0.04	0.0205436
MSTRG.10647	.	NA	NA	0.61	0.22	2.11	1.01	-1.19	0.01	0	0	0	0.26	-0.39	0.18	0.0094069
MSTRG.10767	LOC_Os12g24250	GO:0000139(Golgi membrane);GO:0005215(transporter activity);GO:0005737(cytoplasm);GO:0005789(endoplasmic reticulum membrane);GO:0005829(cytosol);GO:0006886(intracellular protein transport);GO:0006888(ER to Golgi vesicle-mediated transport);GO:0006979(response to oxidative stress);GO:0008270(zinc ion binding);GO:0016192(vesicle-mediated transport);GO:0030127(COPII vesicle coat);GO:0033116(endoplas…	04141(Protein processing in endoplasmic reticulum)	3.88	2.54	5.79	5.84	-0.82	0.25	1.52	2.07	5.25	1.75	-0.49	0	0.0359164
MSTRG.11733	LOC_Os12g42700	NA	NA	3.92	2.79	5.11	4.35	-0.58	0.21	0.41	0.75	4.95	1.66	-1.26	0.01	0.00184084
MSTRG.11773	LOC_Os12g43340	NA	NA	6.19	1.75	15.08	2.1	-1.99	0.01	0	0	0	1.11	-0.64	0.18	0.0483293
MSTRG.11867	LOC_Os02g01110	NA	NA	7.94	9.41	12.12	11.56	-0.39	0.29	5.05	4.69	9.85	12.16	-1.05	0.01	0.00139108
MSTRG.12155	LOC_Os02g04325	NA	NA	3.69	3.32	4.86	2.36	-0.37	0.41	3.63	4.3	10.04	6.71	-0.86	0.04	0.0254636
MSTRG.12227	LOC_Os02g05660	GO:0004004(ATP-dependent RNA helicase activity);GO:0010501(RNA secondary structure unwinding);GO:0071013(catalytic step 2 spliceosome)	03040(Spliceosome)	12.05	13.13	21.59	19.08	-0.69	0.14	7.79	8.78	17.73	12.93	-0.77	0.03	0.000560719
MSTRG.12408	LOC_Os02g07070	GO:0000122(negative regulation of transcription from RNA polymerase II promoter);GO:0000166(nucleotide binding);GO:0000381(regulation of alternative mRNA splicing, via spliceosome);GO:0003676(nucleic acid binding);GO:0008270(zinc ion binding);GO:0008285(negative regulation of cell proliferation);GO:0008380(RNA splicing);GO:0034393(positive regulation of smooth muscle cell apoptotic process);GO:00…	03040(Spliceosome)	6.43	4.96	7.27	8.32	-0.4	0.42	2.72	3.9	13.72	4.76	-1.01	0.03	0.0268083
MSTRG.12637	LOC_Os02g10180	NA	NA	8.42	10.74	17.44	13.68	-0.71	0.31	5.28	5.98	22.31	11.88	-1.33	0.02	0.00983317
MSTRG.12672	LOC_Os02g10600	GO:0004842(ubiquitin-protein transferase activity);GO:0019005(SCF ubiquitin ligase complex);GO:0031146(SCF-dependent proteasomal ubiquitin-dependent protein catabolic process)	NA	2.63	4.98	4.99	5.97	-0.21	0.72	3.57	3.68	14.88	10.09	-1.49	0.03	0.0168817
MSTRG.12863	LOC_Os02g13580	NA	NA	1.84	0.91	2.18	0.65	-0.52	0.03	0.27	0.02	1.13	0.6	-0.68	0.26	0.0233645
MSTRG.12904	LOC_Os02g14110	GO:0004069(L-aspartate:2-oxoglutarate aminotransferase activity);GO:0005739(mitochondrion);GO:0030170(pyridoxal phosphate binding);GO:0042802(identical protein binding)	01200(Carbon metabolism);01210(2-Oxocarboxylic acid metabolism);01230(Biosynthesis of amino acids);00710(Carbon fixation in photosynthetic organisms);00250(Alanine, aspartate and glutamate metabolism);00270(Cysteine and methionine metabolism);00220(Arginine biosynthesis);00330(Arginine and proline metabolism);00350(Tyrosine metabolism);00360(Phenylalanine metabolism);00400(Phenylalanine, tyrosine…	14.09	14.1	22.96	22.43	-0.66	0.01	8.24	8.95	23.75	20.35	-1.25	0.02	6.20122e-06
MSTRG.13056	LOC_Os02g16600	GO:0005634(nucleus);GO:0008150(biological_process)	NA	10.45	8.53	5.12	14	0.6	0.57	5.93	6.37	10.52	9.44	-0.61	0.04	0.008433
MSTRG.13253	LOC_Os02g19780	NA	NA	1.43	1.32	3.26	1.8	-0.82	0.16	0.02	0.47	6.27	0.84	-1.46	0.02	0.00165167
MSTRG.13543	LOC_Os02g25680	NA	NA	3.68	3.02	3.36	4.47	-0.09	0.82	1.65	2.25	7.67	3.62	-1.05	0.03	0.0101726
MSTRG.1358	LOC_Os01g17320	GO:0003677(DNA binding);GO:0005739(mitochondrion);GO:0008150(biological_process);GO:0009941(chloroplast envelope)	NA	2.53	2.57	3.45	3.55	-0.33	0.01	0.59	1.88	2.57	3.36	-0.89	0.4	0.031663
MSTRG.1381	LOC_Os01g18210	GO:0003755(peptidyl-prolyl cis-trans isomerase activity)	03040(Spliceosome)	9.11	3.54	12.36	2.64	-1.1	0.03	0.91	1.43	1.98	1.88	-0.43	0.31	0.0485042
MSTRG.13882	LOC_Os02g31290	NA	NA	43.32	46.64	49.7	56.23	-0.13	0.01	19.19	23.45	48.43	42.06	-1.04	0.1	9.39677e-05
MSTRG.14110	LOC_Os02g34590	GO:0005634(nucleus);GO:0006355(regulation of transcription, DNA-templated);GO:0008270(zinc ion binding);GO:0009506(plasmodesma);GO:0009639(response to red or far red light)	00310(Lysine degradation)	2.8	3.03	3.69	4.29	-0.26	0.03	1.49	1.22	3.42	4.04	-1.02	0.05	9.96187e-05
MSTRG.14157	LOC_Os02g35140	NA	NA	5.93	4.71	10.87	10.5	-0.98	0.12	1.49	1.82	7.2	4.48	-1.3	0.01	0.000352577
MSTRG.14368	LOC_Os02g38050	GO:0005737(cytoplasm);GO:0005773(vacuole);GO:0006914(autophagy);GO:0008270(zinc ion binding);GO:0015031(protein transport);GO:0043130(ubiquitin binding);GO:0051258(protein polymerization)	NA	180.86	173.84	209.56	255.12	-0.28	0.34	188.42	208.27	360.55	287.46	-0.67	0.04	0.0158033
MSTRG.14513	LOC_Os02g39840	NA	NA	1.87	2.66	3.18	8.49	-0.38	0.36	0.98	1.27	6.34	4.29	-1.52	0.02	0.0210281
MSTRG.14619	LOC_Os02g41470	NA	NA	4.89	4.63	15.23	4.2	-1.37	0.28	1.13	1.71	20.18	4.19	-1.98	0.03	4.21248e-05
MSTRG.15052	LOC_Os02g45980	NA	NA	1.45	2.64	4.74	3.09	-0.77	0.44	0.53	0.55	3.4	2.18	-1.25	0.03	0.0198191
MSTRG.15268	LOC_Os02g47970	NA	NA	5.94	7.51	7.7	12.36	-0.16	0.17	4.15	4.87	11.84	8.16	-0.94	0.03	0.0262461
MSTRG.15275	LOC_Os02g48100	GO:0004004(ATP-dependent RNA helicase activity);GO:0010501(RNA secondary structure unwinding)	03440(Homologous recombination)	2.66	1.84	6.26	2.74	-1.18	0.07	0.38	0.6	5.53	3.53	-1.83	0.02	0.00350661
MSTRG.15320	LOC_Os02g48620	NA	NA	8.2	9.07	20.22	21.42	-1.12	0.04	8.18	5.39	18.36	15.57	-1.22	0.2	0.0176788
MSTRG.15704	LOC_Os02g52780	GO:0003677(DNA binding);GO:0003700(transcription factor activity, sequence-specific DNA binding);GO:0005515(protein binding);GO:0005634(nucleus);GO:0006351(transcription, DNA-templated);GO:0006355(regulation of transcription, DNA-templated);GO:0009414(response to water deprivation);GO:0009651(response to salt stress);GO:0009737(response to abscisic acid);GO:0009738(abscisic acid-activated signali…	04075(Plant hormone signal transduction)	14.14	5.31	17.08	11.42	-1.14	0.35	3.4	3.78	8.47	4.89	-0.65	0.03	0.0230357
MSTRG.15756	LOC_Os02g53330	GO:0005737(cytoplasm);GO:0030170(pyridoxal phosphate binding)	NA	2.97	1.92	2.16	4.38	-0.06	0.94	1	1.36	6.17	2.52	-1.14	0	0.0373611
MSTRG.15826	LOC_Os02g54200	NA	NA	0.71	0.93	0	3.45	0.72	0.53	1.09	1.63	9.16	2.6	-1.26	0.01	0.0489099
MSTRG.15829	LOC_Os02g54160	NA	NA	30.62	31.41	41.57	42.85	-0.41	0.01	21.71	25.05	50.56	29.16	-0.64	0.01	0.00253698
MSTRG.15900	LOC_Os02g55110	GO:0005515(protein binding);GO:0005874(microtubule);GO:0007067(mitotic nuclear division);GO:0051301(cell division)	NA	2.07	1.95	2.3	1.99	-0.13	0.09	0.7	1.25	4.92	0.84	-0.63	0	0.00583799
MSTRG.16472	LOC_Os03g03370	NA	NA	4.97	6.24	6.88	9.98	-0.23	0.01	4.17	3.94	14.24	2.42	-0.37	0.53	0.0336221
MSTRG.16520	LOC_Os03g03830	NA	NA	7.89	5.97	15	17.65	-1.13	0.19	3.71	4.36	13.64	8.99	-1.23	0.02	0.0081967
MSTRG.16637	LOC_Os03g04960	NA	NA	6.11	6.45	11.8	16.14	-0.84	0.1	4.83	5.48	17.69	9.21	-1.11	0.02	0.0128353
MSTRG.16879	LOC_Os03g07580	NA	NA	12.89	10.56	18.52	13.58	-0.65	0.02	4.77	13.39	21.47	22.24	-1.31	0.39	0.0339035
MSTRG.16890	LOC_Os03g07750	NA	NA	1.68	3.11	1.69	4.45	0.37	0.05	3.75	3.87	6.69	5.28	-0.51	0.03	0.020729
MSTRG.17347	LOC_Os03g12590	NA	NA	12.32	11.51	11.3	27.6	-0.05	0.94	6.3	7.5	19.31	11.7	-0.98	0.02	0.000317032
MSTRG.17854	LOC_Os03g17570	NA	NA	9.56	11.06	19.37	17.74	-0.8	0.15	3.38	4.43	16.65	7.12	-1.21	0.01	0.000278574
MSTRG.17889	LOC_Os03g17980	GO:0004674(protein serine/threonine kinase activity);GO:0005634(nucleus);GO:0005737(cytoplasm);GO:0006468(protein phosphorylation);GO:0035556(intracellular signal transduction)	04140(Regulation of autophagy);04931(Insulin resistance)	23.89	24.56	26.04	27.41	-0.1	0.01	12.5	20.45	34.17	36.67	-1.09	0.26	0.000466944
MSTRG.17990	LOC_Os03g19059	NA	NA	5.83	3.41	6.89	2.89	-0.59	0.03	2.33	1.97	3.12	2.28	-0.23	0.44	0.040314
MSTRG.18034	LOC_Os03g19480	NA	NA	11.97	13.24	13.57	14.54	-0.08	0.42	10.26	11.39	32.3	16.97	-0.99	0.03	0.0286465
MSTRG.18213	.	NA	NA	1.21	3.18	1.89	4.18	0.22	0.62	0	0.36	3.1	0.08	-0.72	0.01	0.0499599
MSTRG.18391	LOC_Os03g23950	NA	NA	15.37	13.43	16.45	30.62	-0.3	0.66	7.41	7.08	15.37	14.84	-0.96	0.03	0.000237921
MSTRG.18488	LOC_Os03g25600	NA	NA	2.35	1.88	1.74	3.98	0.06	0.93	0.51	0.68	3.55	1.85	-1.13	0	0.000595202
MSTRG.18840	LOC_Os03g31750	NA	NA	38.58	39.86	61.48	62.16	-0.63	0.03	24.51	15.73	34.86	32.13	-0.74	0.34	1.51043e-06
MSTRG.18948	.	NA	NA	18.18	15.13	24.56	19.08	-0.57	0.04	5.74	5.23	3.78	21.88	-0.85	0.22	0.000251078
MSTRG.19484	LOC_Os03g46330	NA	NA	0.57	0.59	0.74	2.56	-0.22	0.69	0.22	0.3	2.34	1.99	-1.32	0.02	0.000182856
MSTRG.19797	LOC_Os03g50325	GO:0004430(1-phosphatidylinositol 4-kinase activity);GO:0005886(plasma membrane)	00562(Inositol phosphate metabolism);04070(Phosphatidylinositol signaling system)	3.72	4.65	4.11	6.47	0.03	0.56	2.52	2.35	3.83	5.88	-0.79	0.03	0.00571613
MSTRG.19852	LOC_Os03g50885	GO:0005200(structural constituent of cytoskeleton);GO:0005524(ATP binding);GO:0005737(cytoplasm);GO:0005739(mitochondrion);GO:0005856(cytoskeleton);GO:0005886(plasma membrane);GO:0009506(plasmodesma);GO:0009570(chloroplast stroma);GO:0009941(chloroplast envelope);GO:0030036(actin cytoskeleton organization)	04145(Phagosome)	69.35	57.42	64.58	87.84	-0.13	0.79	40.53	48.94	81.49	37.57	-0.23	0	0.0234037
MSTRG.20444	LOC_Os03g57600	NA	NA	1.84	1.42	2.49	2.05	-0.45	0.12	0.43	0.7	1.85	0.52	-0.35	0.03	0.00233024
MSTRG.20536	LOC_Os03g58700	NA	NA	19.18	18.25	32.28	30.41	-0.77	0.01	14.15	13.6	27.47	21.37	-0.74	0.08	8.01769e-05
MSTRG.20600	LOC_Os03g59264	GO:0005634(nucleus);GO:0005737(cytoplasm);GO:0008150(biological_process);GO:0008270(zinc ion binding);GO:0009507(chloroplast)	04141(Protein processing in endoplasmic reticulum);04145(Phagosome)	0	0.21	1.18	1.27	-0.93	0.12	0	0	0.29	0.24	-0.34	0.02	2.45475e-06
MSTRG.20744	LOC_Os03g60930	NA	NA	5.01	5.3	7.66	7.96	-0.48	0.04	2.14	7.48	11.17	9.71	-1.11	0.45	0.0071017
MSTRG.20794	LOC_Os03g61560	GO:0003729(mRNA binding);GO:0005730(nucleolus);GO:0006417(regulation of translation)	NA	13.77	15.64	21.58	17.52	-0.46	0.31	4.92	6.43	26.84	16.09	-1.66	0.04	0.000215469
MSTRG.20803	LOC_Os03g61640	NA	NA	24.14	16.68	25.72	26.53	-0.47	0.45	11.44	12.15	33.94	19.99	-1.03	0.04	0.0392745
MSTRG.21511	LOC_Os04g14510	NA	NA	2.65	3.17	3.8	7.36	-0.32	0.35	2.02	2.36	6.09	3.82	-0.85	0.01	0.0372199
MSTRG.21980	LOC_Os04g26850	NA	NA	8.81	8.59	13.9	13.18	-0.62	0.01	4.03	3.1	5.86	7.21	-0.75	0.13	9.83522e-06
MSTRG.2231	LOC_Os01g36850	GO:0004364(glutathione transferase activity);GO:0005737(cytoplasm);GO:0006749(glutathione metabolic process);GO:0009407(toxin catabolic process)	NA	1.57	0.49	8.17	1.73	-2.28	0.04	0	0.01	0.81	0.44	-0.67	0.04	0.0379643
MSTRG.22666	LOC_Os04g38340	NA	NA	7.07	5.86	7.52	7.35	-0.25	0.37	3.69	4.54	10.63	4.16	-0.52	0.04	0.0111014
MSTRG.22834	LOC_Os04g40180	GO:0004197(cysteine-type endopeptidase activity);GO:0005615(extracellular space);GO:0005764(lysosome);GO:0051603(proteolysis involved in cellular protein catabolic process)	NA	6.71	6.24	4.97	8.22	0.25	0.59	1.4	1.3	9.73	7.87	-2.03	0.03	1.25737e-06
MSTRG.22955	LOC_Os04g41410	GO:0005215(transporter activity);GO:0005886(plasma membrane);GO:0006810(transport);GO:0016021(integral component of membrane)	NA	0.51	0.27	2.24	2.58	-1.3	0.12	0.14	0.25	4.46	3.28	-1.99	0.01	0.018642
MSTRG.23655	LOC_Os04g49570	GO:0004970(ionotropic glutamate receptor activity);GO:0005217(intracellular ligand-gated ion channel activity);GO:0005262(calcium channel activity);GO:0005576(extracellular region);GO:0006816(calcium ion transport);GO:0006874(cellular calcium ion homeostasis);GO:0008066(glutamate receptor activity);GO:0009416(response to light stimulus);GO:0009611(response to wounding);GO:0009630(gravitropism);GO…	NA	1.53	1.93	1.39	2.15	0.2	0.03	1.24	1.02	6.2	1.66	-0.95	0.22	0.0188607
MSTRG.24020	LOC_Os04g53220	NA	NA	8.37	4.36	15.07	9.47	-1.32	0.16	2.65	3.28	7.69	4.48	-0.77	0.04	0.027022
MSTRG.24068	LOC_Os04g53530	GO:0005634(nucleus);GO:0008150(biological_process);GO:0044599(AP-5 adaptor complex)	NA	6.86	8.35	6.53	9.27	0.21	0.01	2.29	2.99	4.53	4.83	-0.65	0.19	0.000444451
MSTRG.24330	LOC_Os04g56630	NA	NA	3.36	2.71	7.76	5.39	-1.14	0.01	2.25	1.94	9.17	4.07	-1.15	0.15	0.0245163
MSTRG.24332	LOC_Os04g56654	NA	NA	27.52	25.14	24.21	32.51	0.05	0.88	13.89	14.24	23.65	20.69	-0.61	0.01	4.67178e-05
MSTRG.24408	LOC_Os04g57520	NA	NA	19.86	18.2	28.48	25.43	-0.57	0.02	12.15	10.3	31.02	13.77	-0.76	0.27	0.000503401
MSTRG.24414	LOC_Os04g57600	GO:0003676(nucleic acid binding);GO:0003677(DNA binding);GO:0005634(nucleus);GO:0008150(biological_process);GO:0046872(metal ion binding)	NA	48.4	60.1	51.77	61.72	0.11	0.53	52.41	53.47	88.53	71.31	-0.56	0.04	0.0369524
MSTRG.24696	LOC_Os05g01760	NA	NA	30.54	26.27	65.86	25.47	-1.13	0.22	14.79	15.42	36.18	27.55	-0.99	0.02	0.000544387
MSTRG.24710	LOC_Os05g02010	GO:0003674(molecular_function);GO:0008150(biological_process);GO:0009507(chloroplast);GO:0016021(integral component of membrane)	NA	1.53	1.53	0.02	5.51	1.09	0.51	2.17	2.73	16.4	5.27	-1.5	0.04	0.00708121
MSTRG.25127	LOC_Os05g07900	NA	NA	4.58	3.44	6.59	2.85	-0.61	0.18	2.1	2.31	4.48	3.64	-0.64	0.02	0.0117838
MSTRG.25317	LOC_Os05g11780	GO:0003735(structural constituent of ribosome);GO:0006412(translation)	NA	42.55	43.32	36.66	68.78	0.15	0.74	24.3	27.06	43.94	27.3	-0.37	0.01	2.12484e-05
MSTRG.25660	LOC_Os05g22260	GO:0000245(spliceosomal complex assembly);GO:0000974(Prp19 complex);GO:0071010(prespliceosome);GO:0071011(precatalytic spliceosome);GO:0071012(catalytic step 1 spliceosome);GO:0071013(catalytic step 2 spliceosome);GO:0071014(post-mRNA release spliceosomal complex)	03040(Spliceosome)	16.83	9.74	18.3	24.81	-0.69	0.51	8.22	9.24	28.61	26.55	-1.55	0.04	0.0481102
MSTRG.25738	LOC_Os05g23740	NA	NA	36.02	33.87	27.95	52.94	0.22	0.71	23.75	27.39	48.58	27.68	-0.45	0.01	0.00258146
MSTRG.26024	LOC_Os05g29760	GO:0004325(ferrochelatase activity);GO:0006783(heme biosynthetic process)	00860(Porphyrin and chlorophyll metabolism)	3.39	5.42	5.36	4.39	-0.11	0.86	1.17	1.43	5	3.39	-1.13	0.02	0.0120024
MSTRG.27106	LOC_Os05g44922	NA	NA	19.66	17.91	19.95	28.04	-0.15	0.69	12.79	15.85	37.58	20.18	-0.84	0.04	0.0255082
MSTRG.27567	LOC_Os05g50380	GO:0005524(ATP binding);GO:0005978(glycogen biosynthetic process);GO:0008878(glucose-1-phosphate adenylyltransferase activity);GO:0009507(chloroplast);GO:0019252(starch biosynthetic process)	00500(Starch and sucrose metabolism);00520(Amino sugar and nucleotide sugar metabolism)	115.64	102.6	224.55	180.73	-1.05	0	26.7	87.87	129.49	118.24	-1.29	0.46	0.00483582
MSTRG.27619	LOC_Os05g50970	GO:0004722(protein serine/threonine phosphatase activity);GO:0006470(protein dephosphorylation);GO:0046872(metal ion binding)	04075(Plant hormone signal transduction);04931(Insulin resistance)	16.93	13.19	15.18	24.14	-0.15	0.82	7.63	8.99	18.45	10.59	-0.64	0.02	0.0073776
MSTRG.27620	LOC_Os05g50990	NA	NA	0.41	0.5	0.89	1.05	-0.36	0.03	0	0.13	0	0.42	-0.2	0.5	0.000645065
MSTRG.27630	LOC_Os05g51110	GO:0000118(histone deacetylase complex);GO:0000122(negative regulation of transcription from RNA polymerase II promoter);GO:0000785(chromatin);GO:0001106(RNA polymerase II transcription corepressor activity);GO:0004407(histone deacetylase activity);GO:0016575(histone deacetylation)	NA	5.08	4.17	13.41	0.46	-1.14	0.52	2.55	2.71	4.58	3.71	-0.48	0.01	0.00285552
MSTRG.28542	LOC_Os06g11140	GO:0005575(cellular_component);GO:0008150(biological_process);GO:0016491(oxidoreductase activity);GO:0044351(macropinocytosis);GO:0055114(oxidation-reduction process)	00190(Oxidative phosphorylation)	3.56	4.55	3.23	5.04	0.27	0.02	1.35	3.18	1.68	3.22	-0.13	0.88	0.0440821
MSTRG.28817	LOC_Os06g15360	GO:0003684(damaged DNA binding);GO:0005634(nucleus);GO:0005737(cytoplasm);GO:0005829(cytosol);GO:0006289(nucleotide-excision repair);GO:0009409(response to cold);GO:0031593(polyubiquitin binding);GO:0043130(ubiquitin binding);GO:0043161(proteasome-mediated ubiquitin-dependent protein catabolic process);GO:0070628(proteasome binding)	04141(Protein processing in endoplasmic reticulum);03420(Nucleotide excision repair)	95.43	50.95	92.04	89.47	-0.6	0.52	57.75	56.74	108.24	98.19	-0.83	0.03	0.0286333
MSTRG.29006	LOC_Os06g19730	NA	NA	15.02	11.36	19.9	12.41	-0.61	0.01	9.71	7.27	17.88	8.15	-0.42	0.51	0.0464316
MSTRG.29384	LOC_Os06g28060	NA	NA	8.69	9.61	12.19	6.94	-0.29	0.61	5.21	6.04	14.28	8.08	-0.78	0	0.000807319
MSTRG.29400	.	NA	NA	2.25	2.19	0	5.4	1.46	0.43	0	0.64	18.87	2.4	-2.5	0.02	0.000644575
MSTRG.29488	LOC_Os06g30060	GO:0000932(cytoplasmic mRNA processing body);GO:0005515(protein binding);GO:0005829(cytosol);GO:0006397(mRNA processing);GO:0010606(positive regulation of cytoplasmic mRNA processing body assembly);GO:0017148(negative regulation of translation);GO:0031087(deadenylation-independent decapping of nuclear-transcribed mRNA);GO:0033962(cytoplasmic mRNA processing body assembly);GO:0042803(protein homod…	NA	34.8	35.72	57.83	59.33	-0.69	0.01	20.73	29.44	55.42	49.26	-1.03	0.19	0.013257
MSTRG.29500	LOC_Os06g30179	GO:0016020(membrane);GO:0016709(oxidoreductase activity, acting on paired donors, with incorporation or reduction of molecular oxygen, NAD(P)H as one donor, and incorporation of one atom of oxygen);GO:0044550(secondary metabolite biosynthetic process)	00909(Sesquiterpenoid and triterpenoid biosynthesis)	42.53	39.85	65.14	61.34	-0.66	0.03	6.31	12.09	32.5	24.05	-1.52	0.21	1.75202e-05
MSTRG.29510	LOC_Os06g30320	NA	NA	7.66	7.85	9.43	10.79	-0.26	0.13	6.12	6.53	13.15	8.97	-0.66	0.03	0.000487721
MSTRG.29518	LOC_Os06g30380	GO:0003924(GTPase activity);GO:0005739(mitochondrion);GO:0042254(ribosome biogenesis)	NA	7.69	7.52	10.32	10.04	-0.4	0.01	3.07	5.1	10.28	8.41	-1.02	0.22	0.00680098
MSTRG.29811	LOC_Os06g37160	NA	NA	0.87	0.37	11.19	19.57	-3.1	0.13	0.23	0.09	3.96	8.75	-2.66	0.01	0.0258075
MSTRG.30241	LOC_Os06g43710	NA	NA	15.41	12.09	18.89	19.93	-0.52	0.31	7.82	9.79	24.47	10.56	-0.73	0.01	0.0258033
MSTRG.3065	LOC_Os01g48380	NA	NA	3.74	4.58	8.98	6.33	-0.86	0.25	2.43	2.97	9.2	5.03	-1.04	0.01	0.0154704
MSTRG.30725	LOC_Os06g49530	NA	NA	48.4	52.47	57.7	58.95	-0.17	0.26	36.38	42.26	81.96	51.49	-0.67	0.03	0.0114191
MSTRG.30805	LOC_Os06g50450	NA	NA	0.68	1.07	2.3	1.74	-0.73	0.28	1.83	2.29	12.83	8.06	-1.83	0.02	0.00117155
MSTRG.30806	LOC_Os06g50510	NA	NA	1.3	0.77	2.02	0.72	-0.6	0.07	0.12	0.24	0.91	0.22	-0.35	0.02	0.00910953
MSTRG.30892	LOC_Os06g51430	NA	NA	6.85	5.96	9.96	7.86	-0.58	0	4.4	5.32	6.86	6.86	-0.42	0.23	0.0122398
MSTRG.31066	LOC_Os07g03240	NA	NA	13.99	13.92	18.19	19.16	-0.37	0.06	7.35	7.56	11.3	9.78	-0.43	0.01	7.62783e-09
MSTRG.31111	LOC_Os07g04240	NA	NA	36.36	26.75	37.38	51.4	-0.39	0.58	21.28	21.59	34.92	31.1	-0.59	0.01	0.0240432
MSTRG.31298	LOC_Os07g07490	NA	NA	24.95	17.17	18.82	35.43	-0.06	0.95	7.77	8.94	36.35	26.64	-1.75	0.02	0.00996347
MSTRG.31746	LOC_Os07g15959	NA	NA	1.35	1.34	2.18	2.47	-0.45	0.08	0.14	0.44	4.02	1.28	-1.32	0.02	0.00029766
MSTRG.3201	LOC_Os01g49940	NA	NA	15.57	15.16	20.42	20.22	-0.4	0.03	10.8	12.56	18.41	12.6	-0.32	0.1	0.00267751
MSTRG.32055	LOC_Os07g25590	NA	NA	0.81	1.1	1.6	1.67	-0.36	0.24	1.69	1.82	5.99	4.59	-1.18	0	0.000257484
MSTRG.32117	LOC_Os07g27110	NA	NA	9.6	7.94	17.2	11.89	-0.92	0.02	6.82	5.36	15.6	10.18	-0.92	0.2	0.0305877
MSTRG.32224	LOC_Os07g28910	NA	NA	3.93	4.75	4.65	5.92	-0.06	0.39	3.01	3.16	4.42	4.1	-0.36	0.04	0.00842244
MSTRG.32249	LOC_Os07g29360	NA	NA	5.54	5.29	2.71	8.43	0.67	0.47	3.07	3.65	10.06	4.88	-0.82	0.02	0.00042609
MSTRG.32359	LOC_Os07g31390	GO:0009505(plant-type cell wall);GO:0009506(plasmodesma);GO:0016020(membrane)	NA	3.68	1.91	1.74	3.94	0.2	0.86	0.68	1.09	5.63	2.56	-1.32	0.03	0.0458573
MSTRG.32687	LOC_Os07g37100	NA	NA	76.65	130.19	145.8	74.66	-0.28	0.82	47.49	50.22	81.05	58.69	-0.46	0.03	0.0390802
MSTRG.32733	LOC_Os07g37640	NA	NA	5.7	6.68	7.24	7.03	-0.15	0.52	3.14	4.19	21.14	9.91	-1.67	0.02	0.00504284
MSTRG.3310	LOC_Os01g51290	NA	NA	5	3.67	6.22	7.59	-0.56	0.38	1.8	2.58	9.05	3.84	-1.06	0.04	0.0189563
MSTRG.33378	LOC_Os07g45090	NA	NA	26.45	25.31	36.31	48.95	-0.52	0.26	0.02	0.01	46.9	33.01	-5.29	0.01	2.93341e-08
MSTRG.33468	LOC_Os07g46180	NA	NA	3.92	4.22	6.84	8.2	-0.63	0.04	3.67	3.75	11.84	5.33	-0.87	0.11	0.0369655
MSTRG.33627	LOC_Os07g47820	NA	NA	15.1	13.16	24.8	15	-0.76	0.13	9.49	9.95	29.58	18.66	-1.15	0.04	0.00252028
MSTRG.33790	LOC_Os07g49480	GO:0003779(actin binding)	03013(RNA transport)	0.98	0.82	3.35	1.17	-1.14	0.18	0.18	0.11	0.47	0.64	-0.45	0.04	0.00010137
MSTRG.33799	LOC_Os08g01040	NA	NA	3.37	4.8	6.94	4.75	-0.52	0.49	1.32	2	8.75	3.06	-1.16	0.02	0.0129428
MSTRG.33875	LOC_Os08g01880	NA	NA	3.64	4.56	8.33	4.22	-0.74	0.41	0.02	0.06	3.46	3.12	-2.03	0.01	9.33361e-05
MSTRG.3396	LOC_Os01g52390	GO:0003723(RNA binding);GO:0003729(mRNA binding);GO:0005634(nucleus);GO:0005737(cytoplasm);GO:0048471(perinuclear region of cytoplasm);GO:0071470(cellular response to osmotic stress);GO:0071472(cellular response to salt stress)	NA	48.2	35.85	37.16	51.59	0.02	0.97	25.83	26.57	49.28	37.67	-0.67	0.03	0.026436
MSTRG.34031	LOC_Os08g04270	NA	NA	11.44	7.36	10.15	11.66	-0.28	0.67	3.7	4.47	12.29	5.11	-0.75	0.03	0.0238322
MSTRG.34100	LOC_Os08g05520	NA	NA	1.26	0.56	1.6	0.49	-0.53	0.07	1.56	2.01	4.25	1.52	-0.31	0.04	0.0314297
MSTRG.34143	.	NA	NA	20.5	19.31	30.4	26.25	-0.59	0.03	6.67	13.1	17.49	20.53	-0.94	0.38	0.00190265
MSTRG.34230	LOC_Os08g07400	GO:0031461(cullin-RING ubiquitin ligase complex);GO:0031625(ubiquitin protein ligase binding);GO:0042787(protein ubiquitination involved in ubiquitin-dependent protein catabolic process);GO:0061630(ubiquitin protein ligase activity)	04120(Ubiquitin mediated proteolysis)	11.38	9.54	10.25	11.74	-0.05	0.88	5.63	6.87	16.13	8.65	-0.77	0.03	0.00508875
MSTRG.34524	LOC_Os08g13360	GO:0004842(ubiquitin-protein transferase activity);GO:0005634(nucleus);GO:0006511(ubiquitin-dependent protein catabolic process)	04712(Circadian rhythm - plant)	0.59	0.79	0	2.03	0.66	0.45	0	0.02	1.48	0.9	-1.08	0.02	0.00035792
MSTRG.34561	LOC_Os08g14000	GO:0005634(nucleus);GO:0005737(cytoplasm);GO:0005829(cytosol);GO:0005886(plasma membrane);GO:0009651(response to salt stress);GO:0016787(hydrolase activity);GO:0048046(apoplast)	NA	1.06	1.07	1.15	3.43	-0.14	0.8	0.32	0.37	1.93	1.44	-1.09	0	3.12688e-07
MSTRG.34808	LOC_Os08g19320	NA	NA	3.81	2.55	7.3	3.99	-1.05	0.01	1.03	1.3	3.18	3.4	-0.99	0.09	0.00800095
MSTRG.35080	LOC_Os08g25734	GO:0005982(starch metabolic process)	00500(Starch and sucrose metabolism);00520(Amino sugar and nucleotide sugar metabolism)	214.68	192.78	227.54	219.86	-0.19	0.29	116.1	119.04	274.78	214.28	-1.01	0.02	0.00017756
MSTRG.35303	LOC_Os08g31470	GO:0005575(cellular_component);GO:0009507(chloroplast)	00040(Pentose and glucuronate interconversions);00052(Galactose metabolism);00053(Ascorbate and aldarate metabolism);00520(Amino sugar and nucleotide sugar metabolism)	9.27	5.73	4.44	10.93	0.38	0.76	2.07	3.16	16.14	3.95	-1.23	0	0.0228064
MSTRG.35345	LOC_Os08g32090	NA	NA	5.74	4.93	13.16	10.59	-1.18	0.01	2.69	4.1	9.84	6.89	-1.05	0.15	0.0143794
MSTRG.35478	LOC_Os08g34060	NA	NA	1.2	1.29	3.76	2.89	-1.05	0.1	0.44	0.57	3.5	1.87	-1.22	0.01	7.34196e-05
MSTRG.35571	.	NA	NA	0	0.63	0	1.16	0.43	0.07	0	0.09	2.43	1.75	-1.54	0.01	0.0336741
MSTRG.35578	LOC_Os08g35700	GO:0005634(nucleus)	04075(Plant hormone signal transduction)	1.4	1.79	0	5.18	1.21	0.43	0.41	0.52	6.25	2.78	-1.77	0.03	0.000871717
MSTRG.35942	LOC_Os08g40140	NA	NA	11.3	19.25	25.24	12.8	-0.48	0.69	5.5	5.49	9.76	10.51	-0.78	0.01	0.0175073
MSTRG.35960	LOC_Os08g40260	NA	NA	6.98	7.22	13.08	17.29	-0.82	0.1	4.85	4.82	18.11	12.62	-1.43	0.04	2.41987e-06
MSTRG.36152	LOC_Os08g42910	NA	NA	9.45	10.73	13.25	9.88	-0.29	0.5	6.83	7.98	15.77	10.3	-0.67	0.04	0.0114625
MSTRG.37379	LOC_Os09g24200	GO:0003684(damaged DNA binding);GO:0005634(nucleus);GO:0005737(cytoplasm);GO:0005829(cytosol);GO:0006289(nucleotide-excision repair);GO:0009409(response to cold);GO:0031593(polyubiquitin binding);GO:0043130(ubiquitin binding);GO:0043161(proteasome-mediated ubiquitin-dependent protein catabolic process);GO:0070628(proteasome binding)	04141(Protein processing in endoplasmic reticulum);03420(Nucleotide excision repair)	7.63	7.17	10.73	9.08	-0.49	0.04	4.09	5.89	15.45	6.08	-0.77	0.08	0.0248811
MSTRG.37388	LOC_Os09g24260	NA	NA	14.56	12.94	21.56	17.7	-0.63	0	6.86	9.15	21.78	9.7	-0.73	0.06	0.0035228
MSTRG.3742	LOC_Os01g56140	GO:0005515(protein binding);GO:0005634(nucleus);GO:0005652(nuclear lamina);GO:0005654(nucleoplasm);GO:0005737(cytoplasm);GO:0006997(nucleus organization);GO:0009507(chloroplast);GO:0010369(chromocenter);GO:0031965(nuclear membrane);GO:0034399(nuclear periphery);GO:0097298(regulation of nucleus size)	01210(2-Oxocarboxylic acid metabolism);01230(Biosynthesis of amino acids);00270(Cysteine and methionine metabolism);00280(Valine, leucine and isoleucine degradation);00290(Valine, leucine and isoleucine biosynthesis);00770(Pantothenate and CoA biosynthesis)	6.36	5.35	7.76	5.67	-0.38	0.02	1.94	3.69	9.25	6.16	-1.16	0.2	0.0130735
MSTRG.37560	LOC_Os09g26390	NA	NA	12.08	11.76	15.66	14.44	-0.37	0.04	7.14	9.38	15.85	9.56	-0.49	0.17	0.00928161
MSTRG.3798	LOC_Os01g56590	NA	NA	12.17	13.33	17.38	16.98	-0.39	0.17	8.89	9.29	19.83	15.06	-0.83	0.02	0.000652494
MSTRG.38159	LOC_Os09g34230	NA	NA	11.84	18.45	21.26	27.74	-0.38	0.41	3.71	3.9	39.27	26.03	-2.74	0.01	0.00650678
MSTRG.38190	LOC_Os09g34970	GO:0005515(protein binding);GO:0005524(ATP binding);GO:0005783(endoplasmic reticulum);GO:0006810(transport);GO:0006820(anion transport);GO:0009507(chloroplast);GO:0016020(membrane);GO:0016887(ATPase activity);GO:0045048(protein insertion into ER membrane);GO:0046872(metal ion binding)	NA	15.24	13.65	16.59	17.79	-0.23	0.37	9.77	11.43	28.21	16.55	-0.91	0.01	0.00774621
MSTRG.38368	LOC_Os09g37240	NA	NA	1.64	0.55	1.53	1.74	-0.52	0.56	0.55	0.52	1.01	1.14	-0.44	0.01	0.00208653
MSTRG.38520	LOC_Os09g39220	NA	NA	3.59	2.7	4.06	3.98	-0.37	0.34	1.1	1.15	3.85	2.49	-0.92	0.04	0.00198442
MSTRG.4407	LOC_Os01g63354	NA	NA	4.87	3.62	2.88	6.57	0.26	0.76	2.26	2.45	3.71	2.7	-0.3	0.01	0.0124248
MSTRG.4468	LOC_Os01g64120	NA	NA	20.08	0	69.67	54.34	-5.16	0.36	0	0	116.24	216.69	-7.87	0.01	0.0402845
MSTRG.4862	LOC_Os01g68330	GO:0016021(integral component of membrane);GO:0042626(ATPase activity, coupled to transmembrane movement of substances);GO:0055085(transmembrane transport)	02010(ABC transporters)	11.45	10.67	19.73	14.19	-0.77	0.1	13.11	12.38	28.75	30.92	-1.17	0.02	0.00108491
MSTRG.5282	LOC_Os01g73514	NA	NA	6	7.13	7.81	9.46	-0.19	0.18	4.08	4.13	8.89	8.08	-0.88	0.01	0.00281698
MSTRG.5344	LOC_Os01g74190	GO:0008175(tRNA methyltransferase activity);GO:0008649(rRNA methyltransferase activity);GO:0070475(rRNA base methylation)	NA	4.66	4.42	4.62	5.67	-0.06	0.78	2.92	3.6	13.02	4.46	-0.95	0.04	0.00617986
MSTRG.550	LOC_Os01g07760	NA	NA	75.33	26.1	112.79	113.15	-1.68	0.37	48.99	44.62	137.2	130.06	-1.49	0.04	0.000757046
MSTRG.6237	LOC_Os10g25487	NA	NA	1.57	1.76	2.77	2.39	-0.46	0.19	0.13	0.41	3.04	1.32	-1.22	0.04	0.000137054
MSTRG.6560	LOC_Os10g31850	GO:0005634(nucleus);GO:0008270(zinc ion binding);GO:1902456(regulation of stomatal opening)	04120(Ubiquitin mediated proteolysis)	14.82	20.06	16.55	27.92	0.1	0.01	22.51	20.42	40.75	32.14	-0.71	0.13	0.0311821
MSTRG.731	LOC_Os01g09760	NA	NA	3.34	3.17	7.72	4.29	-0.99	0.17	2.82	2.51	4.45	5.62	-0.73	0.03	0.00856501
MSTRG.7345	LOC_Os10g41829	NA	NA	12.6	6.2	7.11	12.94	0	1	2.18	2.8	10.9	3.67	-1.04	0.03	0.0441423
MSTRG.7889	LOC_Os11g06930	NA	NA	2.36	3.32	3.42	6.62	-0.2	0.19	0.78	1.28	8.42	2.19	-1.37	0	0.00895005
MSTRG.7912	LOC_Os11g07440	GO:0004575(sucrose alpha-glucosidase activity);GO:0005987(sucrose catabolic process);GO:0009555(pollen development);GO:0010311(lateral root formation);GO:0048510(regulation of timing of transition from vegetative to reproductive phase);GO:0080022(primary root development);GO:0004564(beta-fructofuranosidase activity);GO:0005634(nucleus);GO:0005829(cytosol);GO:0033926(glycopeptide alpha-N-acetylgal…	03010(Ribosome)	4.93	3.63	6.28	3.98	-0.52	0.04	1.92	1.79	4.06	1.41	-0.22	0.51	0.00432577
MSTRG.7962	LOC_Os11g08210	NA	NA	4.51	4.23	3.92	7.35	0.05	0.92	2.06	3.34	11.31	1.91	-0.56	0	0.0265738
MSTRG.8306	LOC_Os11g16410	GO:0005576(extracellular region);GO:0005783(endoplasmic reticulum);GO:0005886(plasma membrane);GO:0016491(oxidoreductase activity)	01212(Fatty acid metabolism);00062(Fatty acid elongation);01040(Biosynthesis of unsaturated fatty acids)	12.18	8.6	26.27	12.85	-1.31	0.04	4.66	6.08	10.51	9.84	-0.81	0.16	0.0149394
MSTRG.8443	LOC_Os11g21990	GO:0003743(translation initiation factor activity);GO:0005634(nucleus);GO:0005829(cytosol);GO:0006446(regulation of translational initiation);GO:0016020(membrane)	03013(RNA transport)	51.85	46.38	81.5	65.91	-0.73	0.01	25.02	37.15	62.66	41.48	-0.67	0.25	0.0112204
MSTRG.9196	LOC_Os11g39330	NA	NA	0.87	0.16	0	1.41	0.29	0.83	1.19	1.41	2.42	1.26	-0.23	0.01	0.0311812
MSTRG.9424	.	NA	NA	0.92	0.69	0.08	2.32	0.56	0.62	0.05	0	0.01	0.26	-0.16	0.03	0.000377117
MSTRG.9514	LOC_Os11g47320	GO:0005635(nuclear envelope);GO:0005829(cytosol);GO:0006606(protein import into nucleus);GO:0007165(signal transduction);GO:0008565(protein transporter activity)	NA	0.43	0.25	0.39	1.4	-0.17	0.78	0	0	0.02	0.03	-0.04	0.01	0.00348421
MSTRG.9802	LOC_Os12g03530	NA	NA	2.63	1.22	8.13	2.71	-1.75	0.01	0	0.34	2.16	1.36	-1.2	0.12	0.0195981
MSTRG.9810	LOC_Os12g03750	NA	NA	0.61	0.86	1.23	1.49	-0.33	0.16	0	0.27	3.25	0.39	-1.02	0.02	0.00976878
MSTRG.9880	LOC_Os12g04520	GO:0003885(D-arabinono-1,4-lactone oxidase activity);GO:0005739(mitochondrion);GO:0009536(plastid);GO:0016021(integral component of membrane);GO:0016633(galactonolactone dehydrogenase activity);GO:0019853(L-ascorbic acid biosynthetic process);GO:0031966(mitochondrial membrane);GO:0050660(flavin adenine dinucleotide binding);GO:0055114(oxidation-reduction process);GO:0080049(L-gulono-1,4-lactone d…	00053(Ascorbate and aldarate metabolism)	1.56	1.26	3.92	4.51	-1.09	0.12	0.49	0.59	3.67	2.61	-1.39	0	0.000757788
MSTRG.9910	LOC_Os12g05090	NA	NA	5.03	4.89	7.37	6.84	-0.49	0.02	1.9	1.98	7.86	5.25	-1.3	0.03	7.64092e-08

## Sheet: LLY534_JLY1212-artificial aging
Genes with expression in LLY534 v.s. Mock & JLY1212 v.s. Mock as determined by RNA-seq analysis
(log2FC HL<0 & log2FC LL<0 & (log2FC HL-log2FC LL)>0, p-value group<0.05 for ((HL-AA v.s. HL-Mock) v.s. (LL-AA v.s. LL-Mock)) (AA: artificial aging)
gene_id	gene_name.x	GO	KEGG	FPKM.LLY534-AA_1	FPKM.LLY534-AA_2	FPKM.LLY534-0d_1	FPKM.LLY534-0d_2	log2FC..LLY534	p-valuel.LLY534	FPKM.JLY1212-AA_1	FPKM.JLY1212-AA_2	FPKM.JLY1212-0d_1	FPKM.JLY1212-0d_2	log2FC.JLY1212	p-value.JLY1212	p-value-group
MSTRG.10038	LOC_Os12g06850	GO:0006368(transcription elongation from RNA polymerase II promoter);GO:0070449(elongin complex)	NA	6.02	5.8	10.06	5.83	-0.51	0.03	5.28	5.41	8.05	7.5	0.06	0.85	0.0026207
MSTRG.10045	LOC_Os12g06910	NA	NA	5.17	4.89	6.62	4.75	-0.24	0.03	2.13	1.89	4.09	1.6	3.52	0.6	4.5697e-06
MSTRG.10343	LOC_Os12g13380	GO:0004017(adenylate kinase activity);GO:0006163(purine nucleotide metabolic process)	00230(Purine metabolism)	28	31.03	13.82	45.97	0.65	0.04	14.4	20.56	33	39.84	-0.08	0.98	0.00712519
MSTRG.10589	LOC_Os12g19530	GO:0004673(protein histidine kinase activity);GO:0005515(protein binding);GO:0005524(ATP binding);GO:0009507(chloroplast);GO:0009570(chloroplast stroma);GO:0010109(regulation of photosynthesis);GO:0010468(regulation of gene expression);GO:0016301(kinase activity);GO:0043621(protein self-association);GO:0046777(protein autophosphorylation);GO:0048038(quinone binding);GO:0051776(detection of redox …	NA	0	0.19	0	0.32	0.04	0.84	0.53	0.21	0.69	1.17	-3.58	0.02	0.0131489
MSTRG.10799	LOC_Os12g25710	GO:0003723(RNA binding);GO:0004827(proline-tRNA ligase activity);GO:0005737(cytoplasm);GO:0006433(prolyl-tRNA aminoacylation)	00970(Aminoacyl-tRNA biosynthesis)	11.36	19.93	18.11	20.86	-0.27	0.71	18.79	17.23	28.47	31.25	-1.79	0.02	0.00110536
MSTRG.10919	LOC_Os12g30020	GO:0000307(cyclin-dependent protein kinase holoenzyme complex);GO:0005634(nucleus);GO:0016538(cyclin-dependent protein serine/threonine kinase regulator activity);GO:0045737(positive regulation of cyclin-dependent protein serine/threonine kinase activity);GO:0045944(positive regulation of transcription from RNA polymerase II promoter);GO:1901409(positive regulation of phosphorylation of RNA polym…	04122(Sulfur relay system)	17.84	16.54	21.35	23.69	-0.34	0.17	19.46	17.07	27.32	30.89	-2.19	0.01	0.0110072
MSTRG.11240	LOC_Os12g35950	NA	NA	0.42	0.3	1.67	0.8	-0.88	0.03	0.15	0	1.24	0.81	-0.43	0.88	0.014121
MSTRG.11361	LOC_Os12g37720	GO:0003676(nucleic acid binding);GO:0005634(nucleus);GO:0008270(zinc ion binding);GO:0009793(embryo development ending in seed dormancy)	04120(Ubiquitin mediated proteolysis)	18.04	16.02	36.55	22.87	-0.91	0.04	11.8	8.72	24.18	24.1	-2.89	0.35	0.00537493
MSTRG.11422	LOC_Os12g38720	NA	NA	0.33	0.42	0	0.85	0.25	0.02	0	0	0.14	0	0.72	0.54	0.00012805
MSTRG.11545	LOC_Os12g40540	NA	NA	9.44	7.17	15.4	10.51	-0.72	0.19	5.28	4.94	12.14	13.11	-1.97	0.03	0.0189709
MSTRG.11861	LOC_Os02g01030	NA	NA	34.8	32.58	44.94	25.15	-0.22	0.01	15.94	17.35	26.87	25.67	0.15	0.63	1.4836e-05
MSTRG.11941	LOC_Os02g01970	NA	NA	0.76	0.61	2.28	1.5	-0.87	0.04	0.35	0.16	1.63	2.2	-3.5	0.05	0.00691706
MSTRG.11954	LOC_Os02g02270	NA	NA	13.19	13.26	14.24	15.65	-0.13	0.03	15.27	13.62	21.46	21.55	-1.25	0.31	7.27758e-05
MSTRG.12113	LOC_Os02g03850	GO:0003921(GMP synthase activity);GO:0003922(GMP synthase (glutamine-hydrolyzing) activity);GO:0005829(cytosol);GO:0006177(GMP biosynthetic process)	NA	5.78	5.93	11.44	6.51	-0.69	0.08	3.52	4.82	7.47	5.48	2.78	0.02	0.0202493
MSTRG.12373	LOC_Os02g06640	NA	NA	68.9	70.71	85.37	92.76	-0.31	0.03	66.41	40.97	123.57	121.87	-4.12	0.41	9.1816e-05
MSTRG.12497	LOC_Os02g08120	NA	NA	33.09	33.54	54.54	47	-0.64	0.03	20.72	19.24	38.98	29.66	0.52	0.85	3.43164e-06
MSTRG.12637	LOC_Os02g10180	NA	NA	8.26	7.46	17.99	10.99	-0.95	0.03	5.8	6.19	12.72	12.37	-0.43	0.28	0.00321319
MSTRG.12742	LOC_Os02g11820	NA	NA	8.64	8.48	14.15	11.98	-0.61	0	7.63	6.86	12.73	11.63	-0.73	0.63	0.00812403
MSTRG.13122	LOC_Os02g17390	NA	NA	36.49	36.2	61.87	83.53	-0.85	0.03	41.17	40.72	67.22	98.58	-3.47	0.38	3.70214e-06
MSTRG.13245	LOC_Os02g19550	GO:0004674(protein serine/threonine kinase activity);GO:0005524(ATP binding);GO:0005886(plasma membrane);GO:0006468(protein phosphorylation);GO:0009751(response to salicylic acid);GO:0016021(integral component of membrane);GO:0016301(kinase activity);GO:0030246(carbohydrate binding)	00500(Starch and sucrose metabolism)	1.21	1	4.58	0.47	-0.96	0.04	0	0	0.51	0.66	-1.27	0.28	4.10905e-05
MSTRG.1327	LOC_Os01g16960	NA	NA	9.95	10.19	10.91	12.89	-0.16	0.02	8.12	12.48	13.95	15.89	1.17	0.78	0.0476317
MSTRG.13319	LOC_Os02g20934	NA	NA	1.1	0.9	2.81	0.24	-0.59	0.04	0	0.58	1.12	0.11	6.78	0.11	0.033383
MSTRG.13356	LOC_Os02g21650	GO:0003674(molecular_function);GO:0005774(vacuolar membrane);GO:0005783(endoplasmic reticulum);GO:0006886(intracellular protein transport);GO:0009506(plasmodesma);GO:0009507(chloroplast);GO:0016021(integral component of membrane)	04141(Protein processing in endoplasmic reticulum)	3.32	3.38	4.64	3.23	-0.28	0.12	2.38	1.06	1.8	3.75	-7	0.02	0.023174
MSTRG.13453	LOC_Os02g23890	NA	NA	18.44	18.26	22.39	22.07	-0.27	0.02	5.05	7.27	20.71	15.53	2.3	0.08	3.28232e-05
MSTRG.13613	LOC_Os02g26984	GO:0005739(mitochondrion);GO:0005783(endoplasmic reticulum);GO:0005794(Golgi apparatus);GO:0010584(pollen exine formation);GO:0016021(integral component of membrane)	NA	6.98	6.93	8.77	8.38	-0.28	0.01	6.66	6.92	13.77	10.2	1.26	0.56	0.0412383
MSTRG.13689	LOC_Os02g27950	NA	NA	54.11	49.48	51.31	60.78	-0.05	0.75	32.38	38.93	55.38	45.29	1.91	0.03	0.00365407
MSTRG.13887	LOC_Os02g31890	GO:0003676(nucleic acid binding);GO:0003677(DNA binding);GO:0003700(transcription factor activity, sequence-specific DNA binding);GO:0005634(nucleus);GO:0006351(transcription, DNA-templated);GO:0006355(regulation of transcription, DNA-templated);GO:0008270(zinc ion binding);GO:0046872(metal ion binding)	00052(Galactose metabolism);00600(Sphingolipid metabolism);00531(Glycosaminoglycan degradation);00604(Glycosphingolipid biosynthesis - ganglio series);00511(Other glycan degradation)	0.23	0.16	1.84	0.32	-0.99	0.02	0	0	0.13	0.09	0.09	0.77	0.000799341
MSTRG.1419	LOC_Os01g18850	NA	NA	6.88	7.76	4.54	10.93	0.33	0.03	3.64	2.09	7.18	5.05	-1.57	0.79	0.0014633
MSTRG.14300	LOC_Os02g37090	NA	NA	2.76	2.86	5.26	1.56	-0.41	0.22	2.45	1.83	4.57	6.09	-3.81	0.04	0.0370379
MSTRG.1439	LOC_Os01g19150	NA	NA	36.2	32.73	35.83	35	-0.05	0.7	20.21	27.6	37.58	27.31	3.45	0.01	0.0231213
MSTRG.14752	LOC_Os02g42940	NA	NA	8.53	8.59	10.24	10.76	-0.25	0	9.41	12.87	20.56	13.19	3.96	0.13	0.0406471
MSTRG.14807	LOC_Os02g43480	NA	NA	2.57	2.31	5.18	2.13	-0.62	0	0.7	0.91	2.45	2.79	-0.86	0.64	5.92211e-05
MSTRG.14826	LOC_Os02g43750	NA	NA	10.29	9.49	28.87	20.95	-1.35	0.02	5.11	7.5	16.75	16.99	0.69	0.81	0.00742969
MSTRG.15455	LOC_Os02g49992	GO:0003674(molecular_function);GO:0005634(nucleus);GO:0006351(transcription, DNA-templated);GO:0006355(regulation of transcription, DNA-templated);GO:0016592(mediator complex)	NA	6.87	6.67	6.04	7.76	0.07	0.45	2.86	4.88	8.28	5.01	4.81	0.01	0.0170944
MSTRG.15729	LOC_Os02g53070	NA	NA	12.46	12.62	20.33	25.78	-0.73	0.01	9.45	10.45	18.38	19.49	-0.65	0.62	0.00111406
MSTRG.15746	LOC_Os02g53270	NA	NA	2.48	2.8	2.39	3.3	0.02	0.77	1.62	1.86	2.62	2.31	0.79	0	0.00226034
MSTRG.15844	LOC_Os02g54510	GO:0004672(protein kinase activity);GO:0004712(protein serine/threonine/tyrosine kinase activity);GO:0005524(ATP binding);GO:0005634(nucleus);GO:0006468(protein phosphorylation)	04075(Plant hormone signal transduction)	13.36	11.16	16.78	16.2	-0.42	0.25	8.13	5.79	11.58	16.04	-4.72	0	0.00729935
MSTRG.15920	LOC_Os02g55320	GO:0005634(nucleus)	04075(Plant hormone signal transduction)	3.27	3.79	5.02	8.79	-0.58	0.07	1.88	2.72	5.65	4.04	2.58	0.03	0.0219719
MSTRG.16164	LOC_Os02g57780	NA	NA	4.27	4.08	9.8	6.07	-0.92	0.01	2.24	3.18	5.61	5.16	1.27	0.48	0.00897477
MSTRG.16218	LOC_Os02g58280	NA	NA	2.97	2.97	6.08	3.77	-0.7	0.04	2.19	2.15	4.63	5.18	-1.57	0.2	5.50704e-08
MSTRG.16427	.	NA	NA	6.98	6.95	13.21	9.18	-0.72	0.03	4.98	5.81	12.04	10.06	0.97	0.13	0.00527554
MSTRG.16641	LOC_Os03g04990	GO:0003674(molecular_function);GO:0005634(nucleus);GO:0008150(biological_process)	NA	2.27	2.06	3.76	1.63	-0.39	0.01	0.31	1.36	1.32	1.85	1.91	0.78	0.0220712
MSTRG.16740	LOC_Os03g06180	NA	NA	69.53	72.22	80.44	90.02	-0.22	0.08	139.7	100.45	154.19	224.99	-5.13	0.03	0.004897
MSTRG.16743	LOC_Os03g06190	NA	NA	7	7.58	5.73	10.23	0.13	0.04	4.9	4.29	9.96	7.55	0.11	0.97	0.000463928
MSTRG.16812	LOC_Os03g06880	GO:0005634(nucleus);GO:0005737(cytoplasm);GO:0016301(kinase activity);GO:0016310(phosphorylation)	NA	3.03	1.98	2.19	3	0.03	0.95	1.23	1.07	4.33	4.75	-2.32	0	0.00153756
MSTRG.16994	LOC_Os03g08710	NA	NA	1.78	1.84	2.13	2.72	-0.21	0	4.17	2.69	4.13	5.3	-3.82	0.14	0.00359419
MSTRG.17218	LOC_Os03g11120	NA	NA	1.42	1.47	3.14	4.23	-0.84	0.01	1.02	1.08	3.5	3.01	-0.16	0.82	5.02768e-05
MSTRG.17265	LOC_Os03g11590	GO:0000139(Golgi membrane);GO:0005886(plasma membrane);GO:0008643(carbohydrate transport);GO:0015780(nucleotide-sugar transport);GO:0016020(membrane);GO:0016021(integral component of membrane)	NA	4.66	4.3	8.37	3.65	-0.54	0.03	0.26	0.91	3.37	4.55	-0.55	0.92	4.20229e-05
MSTRG.17804	LOC_Os03g17210	GO:0003674(molecular_function);GO:0005634(nucleus);GO:0008150(biological_process)	NA	1.93	1.47	2.02	3.2	-0.29	0.42	0.41	0.78	2.51	1.73	2.18	0.01	0.00511938
MSTRG.17819	LOC_Os03g17340	NA	NA	1.48	1.1	3.29	0.56	-0.57	0.06	0.47	0.63	1.26	1.04	0.85	0.02	0.00627495
MSTRG.17853	LOC_Os03g17540	NA	NA	4.48	4.28	10.55	7.64	-1.01	0	1.53	1.99	6.31	5	1.07	0.1	3.92187e-05
MSTRG.17917	LOC_Os03g18200	GO:0005788(endoplasmic reticulum lumen);GO:0006457(protein folding);GO:0009408(response to heat);GO:0009506(plasmodesma);GO:0009860(pollen tube growth);GO:0016491(oxidoreductase activity);GO:0034605(cellular response to heat)	04141(Protein processing in endoplasmic reticulum)	3.05	3.99	4.84	4.73	-0.36	0.36	5.1	3.81	6.57	8.86	-3.91	0.02	0.0183172
MSTRG.1818	LOC_Os01g27730	GO:0003924(GTPase activity);GO:0005730(nucleolus);GO:0042254(ribosome biogenesis)	03008(Ribosome biogenesis in eukaryotes)	43.01	32.63	48.08	52.63	-0.39	0.42	19.22	24.06	34.79	27.58	2.29	0.01	0.00112804
MSTRG.18327	LOC_Os03g22550	NA	NA	5.62	5.45	8.96	6.83	-0.53	0	4.14	1.57	7.17	6.8	-5.21	0.47	0.0430248
MSTRG.18347	LOC_Os03g22730	GO:0000154(rRNA modification);GO:0030515(snoRNA binding);GO:0031428(box C/D snoRNP complex);GO:0032040(small-subunit processome)	03008(Ribosome biogenesis in eukaryotes)	40.62	37.93	87.57	68.68	-1.06	0.02	33.06	28.35	73	81.98	-2.99	0.05	0.0113655
MSTRG.18740	LOC_Os03g29960	NA	NA	28.08	27.01	54.5	47.26	-0.91	0.02	16.89	17.04	48.5	32.79	1.31	0.68	1.92071e-06
MSTRG.18914	LOC_Os03g34300	NA	NA	8.56	8.13	11.11	7.69	-0.26	0.02	6.59	7.06	11.39	6.64	3.16	0.45	0.00184857
MSTRG.19065	LOC_Os03g38980	NA	NA	15.92	9.63	25.35	16.97	-0.86	0.31	7.06	6.75	11.8	12.35	-1.25	0.01	0.0172079
MSTRG.19136	LOC_Os03g41229	NA	NA	1.43	1.4	1.87	1.54	-0.21	0.01	0.95	0.73	1.81	1.24	0.24	0.93	0.00123576
MSTRG.20156	LOC_Os03g54780	NA	NA	10.14	10.19	17.2	14.82	-0.66	0.02	5.72	6.79	13.68	8.8	2.8	0.33	0.000217192
MSTRG.2052	LOC_Os01g33030	NA	NA	28.9	28.36	31.82	27.25	-0.1	0	26.61	25.09	29.51	24.5	0.74	0.71	0.00714243
MSTRG.20906	.	NA	NA	3.41	3.22	4.49	2.96	-0.25	0.02	6.18	3.95	12.2	9.2	-1.66	0.75	0.0026073
MSTRG.21500	LOC_Os04g14130	NA	NA	0.44	0.42	0.92	1.01	-0.44	0.03	0.19	0.38	1.31	1.39	-0.18	0.9	0.000411982
MSTRG.21664	LOC_Os04g18010	NA	NA	3.45	3.49	5.3	3.88	-0.41	0.07	1.6	2.89	3.85	2.32	4.69	0.03	0.0345752
MSTRG.22060	LOC_Os04g29950	GO:0004674(protein serine/threonine kinase activity);GO:0005886(plasma membrane);GO:0007166(cell surface receptor signaling pathway)	NA	1.66	1.43	2.72	0.72	-0.29	0	0	0.6	0.47	0.82	1.25	0.82	0.0040378
MSTRG.22111	LOC_Os04g31000	NA	NA	4.14	3.84	7.86	4.66	-0.68	0.01	3.47	2.83	6.73	3.46	2.04	0.73	0.0321601
MSTRG.22275	LOC_Os04g33080	NA	NA	4.13	3.99	7.52	5.6	-0.67	0	2.97	1.45	5.73	4.89	-3.24	0.57	0.0214553
MSTRG.22311	LOC_Os04g33460	GO:0003844(1,4-alpha-glucan branching enzyme activity);GO:0009790(embryo development)	00500(Starch and sucrose metabolism)	4.62	4.85	61.18	63.06	-3.45	0.01	2.83	2.51	38.54	62.05	-7.33	0.2	4.18256e-05
MSTRG.22523	LOC_Os04g35840	NA	NA	6.99	8.89	7.96	13.15	-0.16	0.53	13.61	10.21	15	19.35	-3.71	0.03	0.0179856
MSTRG.22633	LOC_Os04g37920	GO:0004672(protein kinase activity);GO:0005515(protein binding);GO:0005524(ATP binding);GO:0005634(nucleus);GO:0005737(cytoplasm);GO:0006915(apoptotic process);GO:0006952(defense response);GO:0007623(circadian rhythm);GO:0009414(response to water deprivation);GO:0009416(response to light stimulus);GO:0009583(detection of light stimulus);GO:0009637(response to blue light);GO:0009638(phototropism);…	04712(Circadian rhythm - plant)	0.27	0.48	0.82	0.46	-0.32	0.35	0	0.16	0.46	0.27	1.49	0.04	0.0244862
MSTRG.2275	LOC_Os01g37470	GO:0009252(peptidoglycan biosynthetic process);GO:0047661(amino-acid racemase activity)	NA	0.56	0.36	3.31	0.63	-1.24	0.01	0	0	0.91	0.67	0.04	0.97	0.00201953
MSTRG.22792	LOC_Os04g39814	NA	NA	0.47	0.59	0.68	0.7	-0.13	0.36	0.46	0.73	1.52	1.11	1.67	0	0.0127054
MSTRG.22804	LOC_Os04g39900	NA	NA	1.18	1.58	1.83	1.19	-0.16	0.6	0.29	0.64	1.69	1.13	2.3	0.01	0.00783919
MSTRG.23004	LOC_Os04g42030	GO:0003674(molecular_function);GO:0009507(chloroplast);GO:0009793(embryo development ending in seed dormancy)	NA	0.51	0.63	0	1.27	0.37	0.04	0.71	0.78	1.77	1.5	0.32	0.55	0.0150348
MSTRG.23114	LOC_Os04g43150	NA	NA	21.06	15.12	24.88	23.57	-0.45	0.4	8.26	11.26	31.79	24.1	2.05	0.03	0.022171
MSTRG.23227	LOC_Os04g44750	NA	NA	0.25	0.29	1.17	1.1	-0.76	0.04	0	0	1.38	1.86	-2.56	0.27	1.16344e-05
MSTRG.23282	LOC_Os04g45470	NA	NA	16.52	23.07	24.51	42.67	-0.48	0.33	12.19	12.31	46.12	46.66	-1.85	0.04	0.0214975
MSTRG.23789	LOC_Os04g51370	NA	NA	25.02	22.47	29.51	38.24	-0.4	0.22	15.33	17.07	27.93	24.99	0.65	0.03	0.00130624
MSTRG.23965	LOC_Os04g52780	GO:0004674(protein serine/threonine kinase activity);GO:0004675(transmembrane receptor protein serine/threonine kinase activity);GO:0005515(protein binding);GO:0005524(ATP binding);GO:0005768(endosome);GO:0005886(plasma membrane);GO:0006468(protein phosphorylation);GO:0006898(receptor-mediated endocytosis);GO:0007169(transmembrane receptor protein tyrosine kinase signaling pathway);GO:0010008(end…	04626(Plant-pathogen interaction)	0.39	0.68	1.93	0.39	-0.67	0.27	0.01	0.12	0.47	0.3	1.05	0.04	0.0109127
MSTRG.23990	LOC_Os04g52930	NA	NA	0.54	0.28	0	0.83	0.31	0.5	0.68	1.11	1.59	1.09	2.52	0.03	0.02104
MSTRG.24165	LOC_Os04g54830	GO:0003674(molecular_function);GO:0005576(extracellular region);GO:0008150(biological_process)	NA	5.4	5.09	12.1	5.77	-0.85	0.02	3.15	1.7	5.36	3.23	-0.73	0.91	0.00389586
MSTRG.24178	LOC_Os04g55050	NA	NA	2.05	2.33	6.11	3.41	-0.99	0.1	0.89	1.33	3.81	2.84	1.73	0.04	0.00310234
MSTRG.24199	LOC_Os04g55220	GO:0005783(endoplasmic reticulum)	03013(RNA transport)	1.69	0.84	1.82	2.22	-0.4	0.52	0.86	0.81	1.53	1.59	-0.79	0.01	0.0294354
MSTRG.2428	LOC_Os01g40250	NA	NA	2.35	2.25	3.42	2.54	-0.35	0.01	1.39	0.54	3.29	1.93	-1.2	0.86	0.0114809
MSTRG.24370	LOC_Os04g57150	NA	NA	5.09	4.53	7.18	2.69	-0.23	0	3.15	4.08	3.84	4.86	-0.16	0.96	0.0450449
MSTRG.24416	LOC_Os04g57630	GO:0001653(peptide receptor activity);GO:0004383(guanylate cyclase activity);GO:0004672(protein kinase activity);GO:0004674(protein serine/threonine kinase activity);GO:0005515(protein binding);GO:0005524(ATP binding);GO:0005886(plasma membrane);GO:0006468(protein phosphorylation);GO:0007169(transmembrane receptor protein tyrosine kinase signaling pathway);GO:0009611(response to wounding);GO:0016…	04075(Plant hormone signal transduction)	2.74	2.37	7.39	3.22	-1.01	0.02	2.01	1.75	3.59	5.86	-4.12	0.28	0.0141871
MSTRG.24665	LOC_Os05g01480	GO:0005768(endosome)	04144(Endocytosis)	5.33	5.37	7.46	6.54	-0.37	0.03	2.17	2.85	3.96	2.69	2.83	0.13	6.69227e-05
MSTRG.24691	LOC_Os05g01700	NA	NA	3.02	2.16	3.15	3.33	-0.24	0.53	2.05	2.67	4.9	3.85	1.74	0.01	0.0481675
MSTRG.24763	LOC_Os05g02680	NA	NA	2.77	3.08	2.73	5.61	-0.12	0.07	4.62	4.52	6.66	6.75	-0.65	0.04	4.76387e-05
MSTRG.24945	LOC_Os05g05320	GO:0003674(molecular_function);GO:0005739(mitochondrion)	NA	10.4	10.3	18.25	12.57	-0.64	0.03	7.51	8.04	17.56	18.66	-1.11	0.38	6.5953e-05
MSTRG.25151	LOC_Os05g08370	NA	NA	7.65	7.42	9.21	7.77	-0.21	0.03	4.73	2.96	8.76	10.15	-4.32	0.22	0.00315207
MSTRG.25301	LOC_Os05g11140	NA	NA	4.64	4.61	8.79	9.78	-0.83	0.01	8.94	6.52	12.47	21.55	-6.07	0.15	0.012765
MSTRG.25316	LOC_Os05g11750	NA	NA	3.47	3.16	7.16	2.9	-0.68	0.02	2.05	1.35	4.07	1.9	1.43	0.84	0.00296125
MSTRG.25437	.	NA	NA	8.29	6.7	12.54	7.73	-0.54	0.17	5.74	5.19	9.74	10.91	-2.01	0.03	0.0329818
MSTRG.25520	LOC_Os05g16640	NA	NA	5.25	7.86	8.53	7.96	-0.32	0.56	7.1	6.21	9.63	11.07	-2.12	0.02	0.0209094
MSTRG.25603	LOC_Os05g19040	GO:0003674(molecular_function);GO:0005774(vacuolar membrane);GO:0005783(endoplasmic reticulum);GO:0006886(intracellular protein transport);GO:0009506(plasmodesma);GO:0009507(chloroplast);GO:0016021(integral component of membrane)	04141(Protein processing in endoplasmic reticulum)	3.51	4.31	3.78	6.34	-0.11	0.55	4.81	5.51	7.96	7.03	0.95	0.03	0.0150066
MSTRG.25720	LOC_Os05g23440	GO:0003674(molecular_function);GO:0006810(transport);GO:0016021(integral component of membrane)	NA	0.41	0.53	0	1.01	0.32	0	0.8	1.51	1.82	2.71	-0.26	0.96	0.0103284
MSTRG.26	LOC_Os01g01295	NA	NA	13.56	16.4	9.77	27.68	0.24	0.17	2.08	3.56	14.56	9.3	3.35	0.02	0.00020118
MSTRG.26156	LOC_Os05g31920	NA	NA	4.28	4.22	5.82	5.32	-0.36	0	3.64	3.31	6.3	7.25	-2.05	0.09	0.00131664
MSTRG.26173	LOC_Os05g32270	GO:0000981(RNA polymerase II transcription factor activity, sequence-specific DNA binding);GO:0003677(DNA binding);GO:0003700(transcription factor activity, sequence-specific DNA binding);GO:0005634(nucleus);GO:0006355(regulation of transcription, DNA-templated);GO:0007275(multicellular organism development);GO:0009414(response to water deprivation);GO:0009651(response to salt stress);GO:0009737(…	NA	20.74	20.06	28.66	23.2	-0.4	0.01	14.05	14.57	30.73	26.1	0.29	0.77	9.40962e-06
MSTRG.26255	LOC_Os05g33320	GO:0005634(nucleus);GO:0008150(biological_process)	NA	2.32	2.26	2.66	2.74	-0.17	0.09	1.77	1.14	3.73	5.17	-4.46	0.01	0.00665337
MSTRG.26278	LOC_Os05g33570	GO:0005524(ATP binding);GO:0005634(nucleus);GO:0005829(cytosol);GO:0006090(pyruvate metabolic process);GO:0009507(chloroplast);GO:0009570(chloroplast stroma);GO:0015979(photosynthesis);GO:0016301(kinase activity);GO:0016310(phosphorylation);GO:0046872(metal ion binding);GO:0050242(pyruvate, phosphate dikinase activity)	01200(Carbon metabolism);00620(Pyruvate metabolism);00710(Carbon fixation in photosynthetic organisms)	10.08	11.69	20.35	12.31	-0.68	0.19	69.63	48.49	77.21	108.06	-5.02	0.02	0.000403581
MSTRG.26367	LOC_Os05g34650	GO:0003674(molecular_function);GO:0009507(chloroplast);GO:0009793(embryo development ending in seed dormancy)	NA	32.16	31.46	48.2	51.46	-0.61	0.03	15	21.15	37.87	35.56	1.45	0.55	0.00016739
MSTRG.26555	LOC_Os05g37690	NA	NA	22.82	21.55	44.19	23.69	-0.76	0.02	11.47	13.53	16.94	22.02	-1.23	0.72	0.000148683
MSTRG.26971	LOC_Os05g43060	NA	NA	28.48	26.66	68.96	53.5	-1.21	0.02	21.25	23.8	56.18	45.88	0.82	0.38	0.00832584
MSTRG.27264	LOC_Os05g46780	NA	NA	10.23	9.72	22.2	15.19	-0.96	0	4.75	6.65	12.57	13.83	0.14	0.96	0.00216563
MSTRG.27441	LOC_Os05g49120	GO:0004721(phosphoprotein phosphatase activity)	NA	0.41	0.28	1.69	0.52	-0.81	0.03	0	0.04	0.17	0.29	-0.66	0.6	0.00148623
MSTRG.27650	LOC_Os05g51420	NA	NA	2.32	3.49	7.58	1.1	-0.66	0.42	0	0	1.47	1.45	-1.24	0.03	0.00143299
MSTRG.27659	LOC_Os05g51490	GO:0003674(molecular_function);GO:0005634(nucleus);GO:0005774(vacuolar membrane);GO:0005829(cytosol);GO:0008150(biological_process)	04120(Ubiquitin mediated proteolysis);03420(Nucleotide excision repair)	13	11.44	18.29	19.55	-0.57	0.15	8.55	10.12	18.38	15.67	1.13	0.01	0.0161992
MSTRG.27801	LOC_Os06g02440	NA	NA	0.25	0.1	0	0.46	0.09	0.71	0	0.21	1.59	1.1	1.48	0.03	0.008763
MSTRG.27820	LOC_Os06g02620	NA	NA	24.93	23.15	50.53	21.86	-0.77	0.02	28.96	28.32	32.12	66.91	-5.42	0.44	0.00164036
MSTRG.2783	LOC_Os01g44990	NA	NA	2.41	2.15	5.61	2.41	-0.79	0	1.16	1.33	2.79	2.07	1.24	0.38	0.000367032
MSTRG.27970	LOC_Os06g04450	NA	NA	1.81	1.55	4.32	2.55	-0.87	0.04	0.61	0.24	2.15	2.62	-3.82	0.13	0.000831726
MSTRG.28028	LOC_Os06g04970	NA	NA	6.09	5.91	9.74	6.11	-0.48	0.03	1.64	2.98	5.2	3.66	3.7	0.14	0.000784083
MSTRG.28137	LOC_Os06g06090	GO:0000302(response to reactive oxygen species);GO:0004672(protein kinase activity);GO:0004707(MAP kinase activity);GO:0005515(protein binding);GO:0005524(ATP binding);GO:0005634(nucleus);GO:0005802(trans-Golgi network);GO:0006970(response to osmotic stress);GO:0006979(response to oxidative stress);GO:0007165(signal transduction);GO:0009409(response to cold);GO:0009524(phragmoplast);GO:0009555(po…	04075(Plant hormone signal transduction)	10.25	8.04	10.82	11.22	-0.25	0.49	4.55	5.32	6.89	5.81	1.45	0.04	9.6653e-05
MSTRG.28246	LOC_Os06g07160	GO:0003674(molecular_function);GO:0005515(protein binding);GO:0005634(nucleus);GO:0005739(mitochondrion);GO:0005741(mitochondrial outer membrane);GO:0005743(mitochondrial inner membrane);GO:0006626(protein targeting to mitochondrion);GO:0009536(plastid);GO:0016021(integral component of membrane)	NA	12.15	11.25	21.18	9.79	-0.56	0.02	8.91	7.75	11.37	11.77	-1.43	0.25	0.00210267
MSTRG.28286	LOC_Os06g07630	GO:0008540(proteasome regulatory particle, base subcomplex);GO:0017025(TBP-class protein binding);GO:0030433(ER-associated ubiquitin-dependent protein catabolic process);GO:0031595(nuclear proteasome complex);GO:0031597(cytosolic proteasome complex);GO:0036402(proteasome-activating ATPase activity);GO:0045899(positive regulation of RNA polymerase II transcriptional preinitiation complex assembly)	03050(Proteasome)	17.99	16.65	23.48	14.29	-0.26	0.04	8.87	10.24	18.19	15.64	0.97	0.04	0.000149216
MSTRG.28347	LOC_Os06g08480	NA	NA	43.57	45.65	43.71	66.42	-0.11	0.02	38.24	42.98	79.99	71.09	0.59	0	0.0405666
MSTRG.28377	LOC_Os06g09170	GO:0005634(nucleus);GO:0008150(biological_process);GO:0008270(zinc ion binding)	NA	1.51	1.54	1.77	1.91	-0.15	0.03	0.48	3.1	3.32	2.92	6.31	0.48	0.000613836
MSTRG.28612	LOC_Os06g12030	GO:0005634(nucleus);GO:0009055(electron carrier activity);GO:0015035(protein disulfide oxidoreductase activity);GO:0035556(intracellular signal transduction);GO:0045454(cell redox homeostasis)	NA	5.99	5	3.84	8.99	0.16	0.64	7.15	6.39	9.12	10.09	-1.66	0.02	0.0348732
MSTRG.28919	LOC_Os06g17840	NA	NA	4.51	3.98	11.31	7.72	-1.12	0.04	3.11	3.12	7.55	7.09	-0.65	0.31	0.00259445
MSTRG.29300	LOC_Os06g25500	NA	NA	3.38	3.17	3.76	3.06	-0.1	0.18	1.23	2.52	3.02	1.56	5.58	0.01	0.026827
MSTRG.29348	LOC_Os06g26340	GO:0004707(MAP kinase activity);GO:0005515(protein binding);GO:0005524(ATP binding);GO:0005634(nucleus);GO:0007165(signal transduction)	04933(AGE-RAGE signaling pathway in diabetic complications)	7.96	7.6	14.58	8.59	-0.66	0.02	5.7	6.62	11.82	15.1	-1.65	0.6	0.00918216
MSTRG.29457	LOC_Os06g29490	NA	NA	0.15	0.11	0.64	0.4	-0.49	0.03	0	0	0.35	0.38	-0.57	0.13	0.000396474
MSTRG.29617	LOC_Os06g33250	NA	NA	2.42	2.37	4.04	2.89	-0.48	0.02	1.2	0.83	3.72	0.8	4.5	0.65	0.000228252
MSTRG.29629	LOC_Os06g33520	GO:0004004(ATP-dependent RNA helicase activity);GO:0010501(RNA secondary structure unwinding)	03040(Spliceosome)	4.9	4.32	15.28	7.07	-1.3	0.01	2.69	1.37	9.06	4.31	-0.02	1	0.00578782
MSTRG.29771	LOC_Os06g36840	GO:0004124(cysteine synthase activity);GO:0005737(cytoplasm);GO:0006535(cysteine biosynthetic process from serine);GO:0030170(pyridoxal phosphate binding)	01200(Carbon metabolism);01230(Biosynthesis of amino acids);00920(Sulfur metabolism);00270(Cysteine and methionine metabolism)	0	0.55	0	1.02	0.1	0.84	0.93	0.66	1.43	1.82	-2.41	0.01	0.0229505
MSTRG.29965	LOC_Os06g40050	GO:0003735(structural constituent of ribosome);GO:0006412(translation)	04146(Peroxisome)	20.34	19.95	37.47	24.86	-0.73	0.03	21.2	21.51	33.24	45.45	-2.7	0.41	0.0015701
MSTRG.29988	LOC_Os06g40360	GO:0004842(ubiquitin-protein transferase activity);GO:0005515(protein binding);GO:0005634(nucleus);GO:0006511(ubiquitin-dependent protein catabolic process);GO:0009723(response to ethylene);GO:0009873(ethylene-activated signaling pathway);GO:0010105(negative regulation of ethylene-activated signaling pathway);GO:0016567(protein ubiquitination)	04075(Plant hormone signal transduction)	23.04	21.16	47.17	17.05	-0.73	0.03	6.88	2.13	20.49	24.11	-9.06	0.32	0.000322094
MSTRG.30551	LOC_Os06g47350	NA	NA	64.23	65.45	77.34	102.61	-0.35	0.03	39.83	56.56	130.64	146.95	-0.11	0.98	0.00513261
MSTRG.30733	LOC_Os06g49700	NA	NA	3.45	4.37	5.38	5.8	-0.4	0.29	4.39	7	11.21	7.45	4.22	0.03	0.0358438
MSTRG.30759	LOC_Os06g50030	NA	NA	12.93	10.35	21.68	17.92	-0.8	0.15	9.07	7.37	12.5	15.85	-3.3	0.04	0.0116007
MSTRG.30795	LOC_Os06g50370	NA	NA	11.03	10.27	14.97	7.35	-0.24	0.04	7.45	5.39	11	6.2	1.17	0.86	0.00463181
MSTRG.30956	LOC_Os07g01730	NA	NA	3.56	3.69	3.69	4.68	-0.08	0.04	1.32	1.82	5.01	4.65	0.43	0.7	0.000155168
MSTRG.31255	LOC_Os07g06950	NA	NA	7.57	8.91	8.83	10.25	-0.13	0.52	8.77	9.32	13	12.27	0.25	0.01	0.00396731
MSTRG.31445	LOC_Os07g09670	GO:0000139(Golgi membrane);GO:0005794(Golgi apparatus);GO:0006486(protein glycosylation);GO:0008378(galactosyltransferase activity);GO:0009507(chloroplast);GO:0016021(integral component of membrane);GO:0016758(transferase activity, transferring hexosyl groups);GO:0030246(carbohydrate binding);GO:0048354(mucilage biosynthetic process involved in seed coat development);GO:1900056(negative regulatio…	NA	1.95	1.93	4.34	3.07	-0.77	0.02	2.36	5.46	6.36	10.51	0.29	0.97	0.027939
MSTRG.31455	LOC_Os07g09870	GO:0004842(ubiquitin-protein transferase activity);GO:0019005(SCF ubiquitin ligase complex);GO:0031146(SCF-dependent proteasomal ubiquitin-dependent protein catabolic process)	NA	27.05	27.46	30.39	28.26	-0.13	0.12	9.26	15.14	20.43	12.95	5.19	0.02	0.000609026
MSTRG.31651	LOC_Os07g13280	NA	NA	4.53	3.25	6.34	1.5	-0.25	0.35	1.4	2.66	2.75	1.45	5.4	0	0.0466188
MSTRG.31998	LOC_Os07g23990	NA	NA	0.85	0.84	1.53	1.25	-0.42	0.01	0.58	0.54	1.56	1.36	-0.26	0.77	1.08916e-05
MSTRG.32038	LOC_Os07g25390	GO:0000419(DNA-directed RNA polymerase V complex);GO:0003676(nucleic acid binding);GO:0003677(DNA binding);GO:0004386(helicase activity);GO:0005515(protein binding);GO:0005524(ATP binding);GO:0005634(nucleus);GO:0005730(nucleolus);GO:0006306(DNA methylation);GO:0010424(DNA methylation on cytosine within a CG sequence);GO:0030422(production of siRNA involved in RNA interference);GO:0031618(nuclear…	03440(Homologous recombination)	2.99	2.84	7.87	4.83	-1.04	0.01	0.37	1.06	3.63	5.1	-0.85	0.88	0.000488666
MSTRG.32135	LOC_Os07g27320	NA	NA	6.88	6.93	13.3	12.71	-0.84	0.01	5.81	4.94	11.73	10.73	-1.28	0.53	0.00207341
MSTRG.32427	LOC_Os07g32400	NA	NA	4.33	4.74	6.76	11.52	-0.65	0.02	3.09	1.54	9.82	9.7	-4.69	0.38	0.0191226
MSTRG.32507	LOC_Os07g33670	NA	NA	2.33	2.72	0.98	4.85	0.46	0.02	3.85	3.58	5.96	7.43	-2.29	0.23	0.00110019
MSTRG.32743	LOC_Os07g37750	NA	NA	8.04	7.86	12.4	10.58	-0.53	0	4.96	5.99	10.8	13.38	-1.28	0.68	0.00189314
MSTRG.32935	LOC_Os07g39870	NA	NA	16.5	29.55	38.82	35.26	-0.73	0.45	12.37	16.82	27.29	19.85	3.12	0.02	0.00749221
MSTRG.33186	LOC_Os07g42750	NA	NA	4.56	4.45	9.18	7.48	-0.83	0	3.76	1.58	6.15	5.06	-3.71	0.59	0.0110837
MSTRG.33242	LOC_Os07g43316	GO:0000166(nucleotide binding);GO:0003677(DNA binding);GO:0005634(nucleus);GO:0005737(cytoplasm);GO:0005829(cytosol);GO:0009507(chloroplast);GO:0042981(regulation of apoptotic process);GO:0048025(negative regulation of mRNA splicing, via spliceosome)	03040(Spliceosome);03013(RNA transport);03015(mRNA surveillance pathway)	15.61	15.25	21.11	20.57	-0.42	0.03	5.6	4.86	9.6	6.42	1.03	0.79	4.69456e-07
MSTRG.33476	LOC_Os07g46315	NA	NA	2.04	2.68	4.08	0.93	-0.26	0.58	0	0	1.17	1.18	-1.14	0.01	0.00022957
MSTRG.33780	LOC_Os07g49320	NA	NA	5.56	5.45	10.98	7.44	-0.76	0.02	5.02	4.93	10.28	10.68	-1.26	0.06	0.000219551
MSTRG.34043	LOC_Os08g04460	GO:0003955(NAD(P)H dehydrogenase (quinone) activity);GO:0005737(cytoplasm);GO:0005886(plasma membrane);GO:0009506(plasmodesma);GO:0010181(FMN binding);GO:0045892(negative regulation of transcription, DNA-templated);GO:0055114(oxidation-reduction process)	00130(Ubiquinone and other terpenoid-quinone biosynthesis)	1.84	1.53	4.11	0.95	-0.6	0	2.36	2.22	4.48	3.58	0.28	0.88	0.00599225
MSTRG.34160	LOC_Os08g06140	NA	NA	21.14	19.24	40.94	30.47	-0.89	0.04	12.68	12.64	35.12	34.14	-1.22	0.1	0.000167094
MSTRG.35157	LOC_Os08g28214	GO:0003700(transcription factor activity, sequence-specific DNA binding);GO:0005634(nucleus);GO:0006355(regulation of transcription, DNA-templated);GO:0007275(multicellular organism development);GO:0046872(metal ion binding)	NA	5.87	5.95	6.81	8.05	-0.23	0.02	4.82	4.64	7.96	4.87	2.17	0.59	2.19939e-05
MSTRG.35219	LOC_Os08g29730	NA	NA	5.02	4.76	11.31	7.42	-0.94	0	3.08	2.92	7.93	8.72	-2.02	0.09	1.87355e-05
MSTRG.35354	LOC_Os08g32100	GO:0000166(nucleotide binding);GO:0003676(nucleic acid binding);GO:0005886(plasma membrane);GO:0006397(mRNA processing)	03040(Spliceosome)	7.69	6.78	16.23	13.22	-1.01	0.06	5.87	5.55	15.76	16.67	-2.01	0.01	0.00947302
MSTRG.3540	LOC_Os01g54030	NA	NA	173.58	169.57	298.7	228.75	-0.71	0.01	219.78	238.47	400.34	506.44	-1.96	0.51	0.000370254
MSTRG.3545	LOC_Os01g54100	NA	NA	19.6	21.27	22.8	23.67	-0.16	0.29	18.55	16.18	28.69	33.61	-2.61	0.03	0.00509726
MSTRG.35920	LOC_Os08g39830	GO:0003677(DNA binding);GO:0003700(transcription factor activity, sequence-specific DNA binding);GO:0005622(intracellular);GO:0005634(nucleus);GO:0006351(transcription, DNA-templated);GO:0006355(regulation of transcription, DNA-templated);GO:0009873(ethylene-activated signaling pathway);GO:0042762(regulation of sulfur metabolic process);GO:0071281(cellular response to iron ion)	04075(Plant hormone signal transduction)	11.64	11.68	21.7	21.6	-0.84	0	5.41	7.59	11.03	15.38	-1.05	0.83	0.000577953
MSTRG.35949	LOC_Os08g40200	NA	NA	16.79	14.89	23.47	8.49	-0.22	0	7.94	7.99	10.74	7.88	1.64	0.52	0.000131168
MSTRG.36168	LOC_Os08g43060	NA	NA	6.07	5.97	10.02	7.65	-0.57	0.02	3.59	2.99	6.93	5.91	-0.79	0.73	8.22939e-05
MSTRG.36174	LOC_Os08g43130	GO:0005515(protein binding);GO:0005634(nucleus);GO:0005789(endoplasmic reticulum membrane);GO:0005886(plasma membrane);GO:0007015(actin filament organization);GO:0009825(multidimensional cell growth);GO:0010090(trichome morphogenesis);GO:0031209(SCAR complex);GO:0045010(actin nucleation);GO:0045893(positive regulation of transcription, DNA-templated)	NA	2.95	2.88	5.27	3.14	-0.54	0.04	2.53	2.19	4.41	5.7	-2.85	0.16	0.00985915
MSTRG.36197	LOC_Os08g43300	NA	NA	32.79	22.76	55.83	39.69	-0.91	0.23	20	13.91	30.64	41.77	-5.15	0.04	0.047078
MSTRG.36368	LOC_Os08g44860	NA	NA	12.83	13.93	29.51	15.68	-0.88	0.12	10.01	7.84	19.05	23.43	-3.82	0.03	0.00603152
MSTRG.36504	.	NA	NA	1.7	1.61	3.36	0.55	-0.36	0.16	0	0	1.12	1.11	-1.07	0.01	8.37061e-08
MSTRG.36539	LOC_Os09g03620	NA	NA	2.89	2.9	3.05	3.92	-0.12	0.1	2.02	1.28	4.3	6.43	-5.2	0.04	0.00553218
MSTRG.36856	.	NA	NA	17.42	14.36	134.66	4.05	-1.89	0.08	0	2.46	11.6	2.59	14.04	0	0.000214537
MSTRG.36902	LOC_Os09g12710	NA	NA	2.45	2.08	5.63	2.21	-0.78	0.02	1.57	1.74	3.93	4.11	-0.72	0.46	0.0141586
MSTRG.37067	LOC_Os09g16330	NA	NA	7.07	6.63	15.46	12.09	-0.99	0.02	4.61	2.94	9.17	12.27	-5.26	0.07	0.0051448
MSTRG.37330	LOC_Os09g23160	GO:0005509(calcium ion binding);GO:0005543(phospholipid binding);GO:0005544(calcium-dependent phospholipid binding);GO:0009408(response to heat);GO:0009409(response to cold);GO:0009414(response to water deprivation);GO:0009555(pollen development);GO:0009639(response to red or far red light);GO:0009651(response to salt stress);GO:0009846(pollen germination);GO:0009860(pollen tube growth);GO:005101…	NA	16.68	15.76	27.61	20.04	-0.63	0.02	9.63	7.22	18.11	15.9	-1.78	0.6	0.000509387
MSTRG.37406	LOC_Os09g24570	GO:0005794(Golgi apparatus);GO:0008150(biological_process);GO:0016757(transferase activity, transferring glycosyl groups)	00561(Glycerolipid metabolism);00564(Glycerophospholipid metabolism)	5.96	5	5.76	7.3	-0.14	0.58	2.77	3.54	6.71	5.32	1.69	0.02	0.00509706
MSTRG.37564	LOC_Os09g26540	NA	NA	0	0.01	0	0.1	-0.03	0.01	0	0	0.18	0.42	-1.56	0.41	0.0487165
MSTRG.37845	.	NA	NA	17.47	17.98	30.23	28.33	-0.72	0.03	12.46	11.74	22.18	25.22	-2.05	0.13	1.41111e-05
MSTRG.37853	LOC_Os09g30150	GO:0004674(protein serine/threonine kinase activity);GO:0005634(nucleus);GO:0005737(cytoplasm);GO:0005886(plasma membrane);GO:0035556(intracellular signal transduction)	04931(Insulin resistance)	2.09	2.04	3.87	2.8	-0.59	0.02	0.31	1.48	2.53	1.63	5.14	0.26	0.0219425
MSTRG.38271	LOC_Os09g36220	NA	NA	15.08	19.32	20.1	25.11	-0.29	0.43	9.26	7.32	20.61	24.8	-3.81	0.04	0.00503326
MSTRG.38282	LOC_Os09g36300	NA	NA	24.22	24.75	59.33	44.85	-1.15	0.03	21.31	19.51	40.83	46.34	-2.38	0.07	0.00247194
MSTRG.38299	LOC_Os09g36480	NA	NA	25.4	24.21	31.14	21.33	-0.19	0.01	10.32	7.21	18.81	15.82	-1.9	0.65	5.97444e-05
MSTRG.3831	LOC_Os01g56910	NA	NA	6.29	3.15	8.14	6.36	-0.68	0.45	2.98	1.85	4.01	5.97	-5.04	0.01	0.0465232
MSTRG.38432	LOC_Os09g38080	GO:0003674(molecular_function);GO:0008150(biological_process)	NA	3.35	3.07	4.62	1.97	-0.21	0.03	2.75	2.87	4.96	2.75	2.93	0.49	0.0232669
MSTRG.38561	LOC_Os09g39650	NA	NA	0.96	0.97	1.46	2.17	-0.41	0.04	0.64	0.74	1.67	1.62	-0.18	0.61	0.000963062
MSTRG.455	LOC_Os01g05980	GO:0005515(protein binding)	04626(Plant-pathogen interaction)	4.06	3.6	7.97	3.81	-0.69	0.02	1.25	1.89	5.14	5.46	-0.05	0.98	0.000782312
MSTRG.4570	LOC_Os01g65220	NA	NA	22.31	17.03	23.5	30.13	-0.35	0.46	8.84	11.89	22.76	16.9	2.65	0.02	0.00798541
MSTRG.4901	LOC_Os01g68760	GO:0005634(nucleus);GO:0008150(biological_process)	03040(Spliceosome)	19.17	13.82	28.15	19.51	-0.65	0.27	8.82	11.57	22.07	17.07	2.25	0.01	0.0418792
MSTRG.5008	LOC_Os01g70230	GO:0003677(DNA binding);GO:0003700(transcription factor activity, sequence-specific DNA binding);GO:0005515(protein binding);GO:0005634(nucleus);GO:0006351(transcription, DNA-templated);GO:0006355(regulation of transcription, DNA-templated);GO:0006952(defense response);GO:0042803(protein homodimerization activity);GO:0045892(negative regulation of transcription, DNA-templated);GO:0050777(negative…	NA	0.6	0.53	3.39	0.79	-1.18	0.04	0	0.07	0.6	0.26	1.5	0.39	3.71976e-05
MSTRG.5136	LOC_Os01g71630	NA	NA	14.83	13.63	44.61	44.33	-1.59	0.03	7.86	3.63	20.91	15.78	-3.97	0.62	3.56187e-05
MSTRG.5250	.	NA	NA	0.93	1.3	0	2.49	0.65	0.02	0.18	0.21	0.56	0.12	2.12	0.48	0.00148218
MSTRG.5315	LOC_Os01g73950	GO:0005739(mitochondrion);GO:0008380(RNA splicing);GO:0009507(chloroplast)	NA	2.32	2.44	4.79	4.33	-0.75	0.04	0.54	1.44	2.59	4.17	-0.58	0.93	0.00855619
MSTRG.5713	LOC_Os10g09930	NA	NA	3.38	1.99	4.41	1.66	-0.35	0.47	0.1	0.36	2.8	2.05	1.28	0.01	0.00739389
MSTRG.591	LOC_Os01g08200	NA	NA	11.16	9.68	14.95	9.78	-0.36	0.16	7.82	5.86	12.43	15.98	-4.05	0.02	0.0146109
MSTRG.6014	LOC_Os10g20450	GO:0006855(drug transmembrane transport);GO:0015238(drug transmembrane transporter activity)	03030(DNA replication);03410(Base excision repair);03420(Nucleotide excision repair);03430(Mismatch repair)	0.76	0.63	2.12	0.38	-0.6	0.02	0	0.28	0.4	0.16	2.6	0.1	0.00539812
MSTRG.6211	LOC_Os10g25110	NA	NA	5.36	4.32	8.43	6.98	-0.65	0.16	2.49	3.36	6.24	4.7	2.22	0.02	0.0071336
MSTRG.627	LOC_Os01g09000	NA	NA	11.36	10.55	25.02	16.49	-0.99	0.01	6.02	8.33	17.24	23.37	-1.44	0.76	0.0124899
MSTRG.6433	LOC_Os10g29560	NA	NA	22.5	23.06	22.47	24.22	0	0.82	14.36	13.51	15.22	16.21	-0.91	0.01	2.27455e-06
MSTRG.6482	LOC_Os10g30370	GO:0000166(nucleotide binding);GO:0003676(nucleic acid binding);GO:0003723(RNA binding);GO:0005634(nucleus);GO:0006397(mRNA processing)	03040(Spliceosome)	11.3	8.77	14.44	13.21	-0.48	0.3	4.56	6.09	12.23	9.41	2.17	0.01	0.00555297
MSTRG.6511	LOC_Os10g30890	NA	NA	11.21	8.89	14.19	7.68	-0.28	0.32	6.03	0.68	0.76	7.51	-19.32	0.02	0.0210166
MSTRG.672	LOC_Os01g09246	NA	NA	8.41	8.51	14.24	14.05	-0.68	0.01	5.88	7.14	10.75	11.9	-0.25	0.91	0.000784247
MSTRG.6850	LOC_Os10g35570	GO:0003674(molecular_function);GO:0008150(biological_process);GO:0009507(chloroplast)	NA	4.63	2.64	4.86	3.48	-0.3	0.62	1.49	1.13	1.54	2.05	-2.45	0.04	0.00428519
MSTRG.6934	LOC_Os10g36690	GO:0005768(endosome);GO:0005774(vacuolar membrane);GO:0005802(trans-Golgi network);GO:0008757(S-adenosylmethionine-dependent methyltransferase activity);GO:0032259(methylation)	NA	1.75	4.38	3.34	4.76	-0.25	0.79	2.28	1.7	5.65	7.27	-4.03	0.02	0.0350232
MSTRG.7089	LOC_Os10g38940	GO:0009507(chloroplast);GO:0016119(carotene metabolic process);GO:0016123(xanthophyll biosynthetic process)	00906(Carotenoid biosynthesis)	10.04	8.17	16.11	3.21	-0.29	0.04	0	1.08	2.01	2.54	2.41	0.75	0.000158446
MSTRG.7267	LOC_Os10g41030	GO:0005634(nucleus);GO:0009506(plasmodesma)	NA	8.09	7.88	12.53	10.93	-0.55	0.01	6.6	6.15	12.3	9.85	0.21	0.92	0.000434404
MSTRG.7365	LOC_Os10g41820	GO:0003924(GTPase activity);GO:0005525(GTP binding);GO:0005737(cytoplasm);GO:0005739(mitochondrion);GO:0005773(vacuole);GO:0005774(vacuolar membrane);GO:0005874(microtubule);GO:0005886(plasma membrane);GO:0007049(cell cycle);GO:0009506(plasmodesma);GO:0009524(phragmoplast);GO:0016192(vesicle-mediated transport);GO:0046686(response to cadmium ion);GO:0050832(defense response to fungus);GO:0051301(…	04144(Endocytosis)	2.67	2.55	2.42	3.4	-0.01	0.9	1.63	1.25	1.79	2.3	-2.38	0.02	0.000598097
MSTRG.7407	LOC_Os10g42640	GO:0000795(synaptonemal complex);GO:0007131(reciprocal meiotic recombination)	03013(RNA transport)	0.47	0.28	2.29	0.34	-0.96	0.02	0.13	0	0.8	0.9	-1.96	0.14	0.0204451
MSTRG.7515	LOC_Os11g01869	NA	NA	17.78	15.07	23.01	21.13	-0.45	0.22	12.29	14.33	21.42	18.13	1.38	0.04	0.0462201
MSTRG.7579	LOC_Os11g02660	NA	NA	3.35	3.6	2.62	4.86	0.14	0.01	2.92	2.65	4.75	2.24	3.04	0.59	0.00545056
MSTRG.7708	LOC_Os11g04390	NA	NA	4.66	3.86	9.96	6.77	-0.95	0.08	1.91	2.21	5.13	4.53	0.36	0.01	0.000886372
MSTRG.838	LOC_Os01g11130	NA	NA	1	1.46	2.08	2.28	-0.48	0.27	0.73	0.64	1.98	2.17	-1.6	0.02	0.0313741
MSTRG.9181	LOC_Os11g39020	GO:0005215(transporter activity);GO:0005524(ATP binding);GO:0005886(plasma membrane);GO:0006810(transport);GO:0009624(response to nematode);GO:0016887(ATPase activity)	02010(ABC transporters)	7.22	6.69	18.59	6.11	-0.96	0.04	4.47	5.27	12.09	9.6	1.2	0.24	0.00281977
MSTRG.9319	LOC_Os11g42040	GO:0005515(protein binding);GO:0005524(ATP binding);GO:0005576(extracellular region);GO:0006952(defense response);GO:0043531(ADP binding)	04626(Plant-pathogen interaction)	1.18	1.37	1.01	1.77	0.07	0.38	0.44	0	0.63	1.38	-5.45	0	0.00251972
MSTRG.9483	LOC_Os11g45590	NA	NA	14.01	15.07	25.35	14.57	-0.58	0.15	12.71	11.84	19.95	21.54	-1.6	0.02	0.00940389
MSTRG.9582	LOC_Os12g01140	NA	NA	0.92	0.79	3.67	0.96	-1.04	0.02	0.23	0.17	0.54	1.16	-3.09	0.34	8.05356e-05
MSTRG.9829	LOC_Os12g03899	NA	NA	8.87	9.08	11.08	14.13	-0.35	0.01	8	5.89	19.78	17.19	-2.14	0.56	0.00731024
MSTRG.983	LOC_Os01g12840	NA	NA	0.77	0.98	0	1.82	0.56	0.01	0	0.41	2.59	2.18	1.46	0.5	0.00935146
