# Supplementary material for: Transcriptome-Wide Characterization of Seed Aging in Rice: Identification of Specific Long-Lived mRNAs for Seed Longevity
Source: Front Plant Sci. 2022 May 16;13:857390. doi: 10.3389/fpls.2022.857390 (PMC9149411; doi:10.3389/fpls.2022.857390)
Supplement: Supplementary file 4 [file Table_4.XLSX]

## Sheet: primer
Primers used in this study
Target	primer(5'-3')	application
GID-qPCRF	AGTCAAGACAAGTTGAGGGTAG	qPCR
GID-qPCRR	CATCAACCAAAGTCACAACAGT
OsBEIIa-qPCRF	GAAGGATTTCGGAACCATCTTG
OsBEIIa-qPCRR	AATCCAAGCTTTTCGTAACCAC
OsACTIN-F	TGTATGCCAGTGGTCGTACCA
OsACTIN-R	CCAGCAAGGTCGAGACGAA
