# Supplementary material for: Transcriptome-Wide Characterization of Seed Aging in Rice: Identification of Specific Long-Lived mRNAs for Seed Longevity
Source: Front Plant Sci. 2022 May 16;13:857390. doi: 10.3389/fpls.2022.857390 (PMC9149411; doi:10.3389/fpls.2022.857390)
Supplement: Supplementary file 5 [file Table_5.XLSX]

## Sheet: 14 overlapping long-lived mRNA
Fourteen overlapping long-lived mRNAs were identified in the NX32 v.s. YZX and LLY534 v.s. JLY1212 comparisons under natural aging conditions.
gene_id	gene_name	GO	KEGG	annotate	Gene function
MSTRG.21601	LOC_Os05g43060	GO:0000166(nucleotide binding);GO:0003677(DNA binding);GO:0003682(chromatin binding);GO:0003723(RNA binding);GO:0005515(protein binding);GO:0005634(nucleus);GO:0005654(nucleoplasm);GO:0006306(DNA methylation);GO:0006342(chromatin silencing);GO:0016458(gene silencing);GO:0030422(production of siRNA involved in RNA interference);GO:0080188(RNA-directed DNA methylation)	NA	KTF1 homolog	nucleotide binding
MSTRG.27419	LOC_Os08g06930	GO:0005634(nucleus);GO:0006355(regulation of transcription, DNA-templated);GO:0008270(zinc ion binding);GO:0009639(response to red or far red light)	NA	Transponson protein	Putative transcription activator involved in regulating light control of development.
MSTRG.30543	LOC_Os09g36090	GO:0005634(nucleus);GO:0005829(cytosol)	00565(Ether lipid metabolism)	plus-3 domain containing protein	DNA and metal ion binding
MSTRG.23077	LOC_Os06g14406	NA	NA	OsCHR720	regulation of DNA methylation
MSTRG.17912	LOC_Os04g33460	GO:0003844(1,4-alpha-glucan branching enzyme activity);GO:0009790(embryo development)	00500(Starch and sucrose metabolism)	OsBELLa	1,4-alpha-glucan branching enzyme activity; hydrolase activity, hydrolyzing O-glycosyl compounds
MSTRG.8083	LOC_Os12g07300	GO:0005524(ATP binding);GO:0005634(nucleus);GO:0005730(nucleolus);GO:0006364(rRNA processing);GO:0008033(tRNA processing);GO:0008080(N-acetyltransferase activity);GO:0008080(N-acetyltransferase activity)	03008(Ribosome biogenesis in eukaryotes);03008(Ribosome biogenesis in eukaryotes)	N-acetyltransferase 10	rRNA cytidine N-acetyltransferase activity and rRNA acetylation involved in maturation of SSU-rRNA
MSTRG.23833		NA	NA
MSTRG.3923	LOC_Os01g68810	GO:0000346(transcription export complex);GO:0000347(THO complex);GO:0000445(THO complex part of transcription export complex);GO:0000784(nuclear chromosome, telomeric region);GO:0000902(cell morphogenesis);GO:0001824(blastocyst development);GO:0003723(RNA binding);GO:0003729(mRNA binding);GO:0005515(protein binding);GO:0005634(nucleus);GO:0006397(mRNA processing);GO:0006406(mRNA export from nucle…	03040(Spliceosome);03013(RNA transport)	THO complex subunit 2	miRNA transport; mRNA export from nucleus; mRNA processing; mRNA binding
MSTRG.16056	LOC_Os03g52390	GO:0004867(serine-type endopeptidase inhibitor activity);GO:0005576(extracellular region);GO:0006979(response to oxidative stress);GO:0016021(integral component of membrane)	NA	PIII1 - Proteinase inhibitor	serine-type endopeptidase inhibitor activity
MSTRG.29421	LOC_Os09g10960	GO:0001104(RNA polymerase II transcription cofactor activity);GO:0016592(mediator complex);GO:0070847(core mediator complex)	NA	SWP	Component of the coactivator involved in the regulated transcription of nearly all RNA polymerase II-dependent genes.
MSTRG.15728	LOC_Os03g47760	NA	NA	SAB	function not characterized
MSTRG.15756	LOC_Os03g48104	NA	NA	expressed protein	function not characterized
MSTRG.21048	LOC_Os05g33730	GO:0005634(nucleus);GO:0009739(response to gibberellin);GO:0010331(gibberellin binding)	04075(Plant hormone signal transduction)	OsGID	GA signaling receptor
MSTRG.4999	LOC_Os10g25487	GO:0006855(drug transmembrane transport);GO:0015238(drug transmembrane transporter activity)	04626(Plant-pathogen interaction)	NBS-LRR disease resistance protein	Defense response
