# Supplementary material for: Transcriptome-Wide Characterization of Seed Aging in Rice: Identification of Specific Long-Lived mRNAs for Seed Longevity
Source: Front Plant Sci. 2022 May 16;13:857390. doi: 10.3389/fpls.2022.857390 (PMC9149411; doi:10.3389/fpls.2022.857390)
Supplement: Supplementary file 6 [file Table_6.XLSX]

## Sheet: promoter
Enrichment of GGCGGCGGC motif in the promoter of 14 specific long-lived mRNAs
Motif ID	Alt ID	Sequence Name	Strand	Start	End	p-value	q-value	Matched Sequence
1	GGCGGCGGC	LOC_Os05g43060.1	-	244	252	1.5e-06	0.00585	GGCGGCGGC
1	GGCGGCGGC	LOC_Os05g43060.1	-	247	255	1.5e-06	0.00585	GGCGGCGGC
1	GGCGGCGGC	LOC_Os05g43060.1	-	250	258	1.5e-06	0.00585	GGCGGCGGC
1	GGCGGCGGC	LOC_Os03g52390.1	+	319	327	1.5e-06	0.00585	GGCGGCGGC
1	GGCGGCGGC	LOC_Os03g52390.1	+	322	330	1.5e-06	0.00585	GGCGGCGGC
1	GGCGGCGGC	LOC_Os09g36090.1	-	376	384	1.5e-06	0.00585	GGCGGCGGC
1	GGCGGCGGC	LOC_Os03g52390.1	-	544	552	1.5e-06	0.00585	GGCGGCGGC
1	GGCGGCGGC	LOC_Os03g52390.1	-	547	555	1.5e-06	0.00585	GGCGGCGGC
1	GGCGGCGGC	LOC_Os03g52390.1	-	550	558	1.5e-06	0.00585	GGCGGCGGC
1	GGCGGCGGC	LOC_Os06g14406.1	-	832	840	1.5e-06	0.00585	GGCGGCGGC
1	GGCGGCGGC	LOC_Os06g14406.1	-	835	843	1.5e-06	0.00585	GGCGGCGGC
1	GGCGGCGGC	LOC_Os06g14406.1	-	838	846	1.5e-06	0.00585	GGCGGCGGC
1	GGCGGCGGC	LOC_Os08g06930.2	-	959	967	1.5e-06	0.00585	GGCGGCGGC
1	GGCGGCGGC	LOC_Os08g06930.1	-	959	967	1.5e-06	0.00585	GGCGGCGGC
1	GGCGGCGGC	LOC_Os09g10960.1	-	1659	1667	1.5e-06	0.00585	GGCGGCGGC
1	GGCGGCGGC	LOC_Os09g10960.1	-	1662	1670	1.5e-06	0.00585	GGCGGCGGC
1	GGCGGCGGC	LOC_Os09g10960.1	-	1665	1673	1.5e-06	0.00585	GGCGGCGGC
1	GGCGGCGGC	LOC_Os09g10960.1	-	1668	1676	1.5e-06	0.00585	GGCGGCGGC
1	GGCGGCGGC	LOC_Os09g10960.1	-	1671	1679	1.5e-06	0.00585	GGCGGCGGC
1	GGCGGCGGC	LOC_Os09g36090.1	-	1708	1716	1.5e-06	0.00585	GGCGGCGGC
1	GGCGGCGGC	LOC_Os01g68810.1	-	1891	1899	1.5e-06	0.00585	GGCGGCGGC
1	GGCGGCGGC	LOC_Os01g68810.1	-	1894	1902	1.5e-06	0.00585	GGCGGCGGC
1	GGCGGCGGC	LOC_Os01g68810.1	-	1897	1905	1.5e-06	0.00585	GGCGGCGGC
1	GGCGGCGGC	LOC_Os01g68810.1	-	1900	1908	1.5e-06	0.00585	GGCGGCGGC
1	GGCGGCGGC	LOC_Os03g48104.1	-	1969	1977	1.5e-06	0.00585	GGCGGCGGC
1	GGCGGCGGC	LOC_Os04g33460.1	+	2052	2060	1.5e-06	0.00585	GGCGGCGGC
1	GGCGGCGGC	LOC_Os04g33460.1	+	2055	2063	1.5e-06	0.00585	GGCGGCGGC
1	GGCGGCGGC	LOC_Os04g33460.1	+	2058	2066	1.5e-06	0.00585	GGCGGCGGC
1	GGCGGCGGC	LOC_Os01g68810.1	-	2076	2084	1.5e-06	0.00585	GGCGGCGGC
1	GGCGGCGGC	LOC_Os01g68810.1	-	2079	2087	1.5e-06	0.00585	GGCGGCGGC
1	GGCGGCGGC	LOC_Os01g68810.1	-	2082	2090	1.5e-06	0.00585	GGCGGCGGC
1	GGCGGCGGC	LOC_Os05g43060.1	-	2134	2142	1.5e-06	0.00585	GGCGGCGGC
1	GGCGGCGGC	LOC_Os05g33730.1	+	2246	2254	1.5e-06	0.00585	GGCGGCGGC
1	GGCGGCGGC	LOC_Os05g33730.1	+	2276	2284	1.5e-06	0.00585	GGCGGCGGC
